# Supplementary material for: A phenotypic Caenorhabditis elegans screen identifies a selective suppressor of antipsychotic-induced hyperphagia
Source: Nat Commun. 2018 Dec 10;9:5272. doi: 10.1038/s41467-018-07684-y (PMC6288085; doi:10.1038/s41467-018-07684-y)
Supplement: Supplementary file 4 — Supplementary Data 1 [file 41467_2018_7684_MOESM4_ESM.xlsx]

## Sheet: Screening Table after 72h
strain	drug	conc [uM]	lysis factor	mean DOD600 / X0 [72h]	sdOD600 /X0	Ntot	P value vs DMSO (bonferroni)	P value vs Loxapine (bonferroni)	note
N2	milbemycin oxime	33	0.10605	-0.000396	0.006968	8	0.001	n.s.	lysis factor too high , worms look sick
N2	BMS-708163	33	0.11405	0.001818	0.004963	73	n.s.	n.s.	lysis factor too high
N2	macitentan	33	0.0709	0.0037155	0.0043985	93	0.0001	0.0001	worms look sick
N2	scopine (hydrochloride)	33	0.072	0.006161	0.0124038	89	n.s.	0.0001	HIT
N2	theophylline	33	0.072	0.0097093	0.0113953	95	n.s.	0.0001	false positive
N2	vemurafenib	33	0.0843	0.0119666	0.0046692	100	n.s.	0.0001	HIT
N2	triclabendazole	33	0.17665	0.013513	0.010393	92	n.s.	n.s.	lysis factor too high
N2	DMSO	0	0.0455	0.0143467	0.0024952	141	n.s.	0.0001	CONTROL
N2	WATER	0	0.0465333	0.0149956	0.0027793	141	n.s.	0.016	CONTROL
N2	triclosan	33	0.16225	0.015024	0.007219	77	n.s.	n.s.	lysis factor too high
N2	Dabrafenib	33	0.10265	0.015757	0.009658	81	n.s.	n.s.	lysis factor too high
N2	econazole (nitrate)	33	0.14765	0.016058	0.007214	75	n.s.	n.s.	lysis factor too high
N2	doxycycline	33	0.06935	0.0161396	0.0037354	87	n.s.	0.0001	HIT, tetracyclic antibiotic
N2	ponatinib	33	0.1303	0.016906	0.002363	90	n.s.	n.s.	lysis factor too high
N2	miconazole (nitrate)	33	0.0801	0.0169501	0.0050152	59	n.s.	n.s.
N2	hygromycin B	33	0.0607	0.0171577	0.0034704	99	n.s.	0.0001	worms look sick
N2	etravirine	33	0.07065	0.0174072	0.0031604	89	n.s.	0.0001	worms look sick
N2	butenafine (hydrochloride)	33	0.16445	0.017592	0.007763	102	n.s.	n.s.	lysis factor too high
N2	idoxuridine	33	0.0639	0.0175977	0.0025461	97	n.s.	0.0001	false positive
N2	terbinafine	33	0.12815	0.019165	0.002731	87	n.s.	n.s.	lysis factor too high
N2	ceftibuten (dihydrate)	33	0.0649	0.0191766	0.0055112	109	n.s.	n.s.
N2	estradiol (benzoate)	33	0.1069	0.019289	0.002521	91	n.s.	n.s.	lysis factor too high
N2	fenofibrate	33	0.1114	0.01932	0.00755	104	n.s.	n.s.	lysis factor too high
N2	vidarabine	33	0.0842	0.019421	0.0030662	103	n.s.	0.026	worms look sick
N2	GM6001	33	0.06935	0.0194824	0.0054117	107	n.s.	0.031	not followed up
N2	valdecovib	33	0.07255	0.019574	0.0033516	99	n.s.	0.042
N2	EMD-1214063	33	0.12285	0.019944	0.00477	97	n.s.	n.s.	lysis factor too high
N2	hexylresorcinol	33	0.1145	0.020048	0.004127	103	n.s.	n.s.	lysis factor too high
N2	mestranol	33	0.0665	0.0204136	0.0017925	110	n.s.	n.s.
N2	olaparib	33	0.0673	0.0205217	0.0049613	89	0.126	0.683
N2	secnidazole	33	0.06325	0.0205295	0.003533	98	n.s.	n.s.
N2	pazopanib (hydrochloride)	33	0.08005	0.0205927	0.0053204	89	0.102	0.829
N2	ethynodiol (diacetate)	33	0.15525	0.020637	0.003079	81	n.s.	n.s.	lysis factor too high
N2	rosiglitazone (maleate)	33	0.0639	0.0206739	0.0020176	110	n.s.	n.s.	anti diabetic
N2	demeclocycline (hydrochloride)	33	0.0523	0.020726	0.0035221	48	n.s.	n.s.	tetracyclic antibiotic
N2	dirithromycin	33	0.0695	0.020768	0.007873	99	n.s.	n.s.	antibiotic
N2	lopinavir	33	0.0731	0.0209428	0.0083622	98	n.s.	n.s.
N2	tetramisole (hydrochloride)	33	0.06105	0.0209474	0.0029065	85	n.s.	n.s.
N2	Tylosin (tartrate)	33	0.06805	0.0209679	0.0038675	109	n.s.	n.s.
N2	desvenlafazine (sccinate hydrate)	33	0.07485	0.0209878	0.002257	92	n.s.	n.s.
N2	L-nicotine	33	0.06395	0.0211667	0.005768	95	n.s.	n.s.
N2	lamivudine	33	0.06735	0.0211772	0.0030257	86	n.s.	n.s.
N2	ribavirin	33	0.0596	0.0211774	0.0037099	95	n.s.	n.s.
N2	5-Aminosalicylic acid	33	0.07	0.0211965	0.0048015	97	n.s.	n.s.
N2	quinapril (hydrochloride)	33	0.06325	0.0212073	0.0029648	106	n.s.	n.s.
N2	cresol	33	0.0585	0.0212093	0.0037433	117	n.s.	n.s.
N2	bezafibrate	33	0.06115	0.0212295	0.0033947	94	n.s.	n.s.
N2	Erlotinib	33	0.0648	0.0212399	0.0034227	75	n.s.	n.s.
N2	valacyclovir (hydrochloride)	33	0.069	0.0212823	0.0095604	98	n.s.	n.s.
N2	labetalol (hydrochloride)	33	0.07	0.0213112	0.0075172	94	n.s.	n.s.
N2	etretinate	33	0.065	0.0213157	0.003849	88	n.s.	n.s.
N2	b-estradiol 17-acetate	33	0.068	0.0213305	0.0046066	86	n.s.	n.s.
N2	miglitol	33	0.07535	0.0213509	0.0049984	99	n.s.	n.s.
N2	dehydroacetic acid	33	0.05985	0.0214244	0.0043417	88	n.s.	n.s.
N2	roflumilast	33	0.0652	0.021441	0.0054759	109	n.s.	n.s.
N2	oxfendazole	33	0.06265	0.0214485	0.0036543	80	n.s.	n.s.
N2	pioglitazone (hydrochloride)	33	0.05655	0.0214879	0.0040961	95	n.s.	n.s.	anti diabetic
N2	urethane	33	0.05815	0.0214987	0.0029081	111	n.s.	n.s.
N2	hexamethonium (bromide)	33	0.0583	0.0215137	0.0098691	88	n.s.	n.s.
N2	moxifloxacin (hydrochloride)	33	0.06295	0.0215659	0.0034	69	n.s.	n.s.
N2	trifluorothymidine	33	0.062	0.02157	0.0027992	101	n.s.	n.s.
N2	dapsone	33	0.0649	0.0216221	0.0060399	92	n.s.	n.s.
N2	zaltoprofen	33	0.0719	0.0216275	0.0031653	111	n.s.	n.s.
N2	PCI-32765 (Racemate)	33	0.1365	0.021628	0.0105423	106	n.s.	n.s.	lysis factor too high
N2	cefonicid (sodium)	33	0.072	0.0216726	0.0185084	87	n.s.	n.s.	antibiotic
N2	formestane	33	0.07845	0.0216913	0.0020948	82	n.s.	n.s.
N2	isoniazid	33	0.0658	0.0216985	0.0031991	94	n.s.	n.s.	antibiotic
N2	OSI0420	33	0.06715	0.0217484	0.0031861	98	n.s.	n.s.
N2	clofibrate	33	0.06155	0.0217639	0.0033109	95	n.s.	n.s.
N2	phenytoin	33	0.0656	0.021767	0.0037203	104	n.s.	n.s.
N2	6-Mercaptopurine	33	0.06995	0.0217682	0.0027797	95	n.s.	n.s.
N2	ciclopirox	33	0.0654	0.0217722	0.004128	107	n.s.	n.s.
N2	dimethyl fumarate	33	0.0619	0.0218118	0.0043048	104	n.s.	n.s.
N2	telbivudine	33	0.0749	0.0218587	0.0023015	93	n.s.	n.s.
N2	tenofovir	33	0.05295	0.0218655	0.0043889	88	n.s.	n.s.
N2	cesulodin (sodium)	33	0.0753	0.0218702	0.0026431	99	n.s.	n.s.
N2	Tylosin	33	0.067	0.0218876	0.0051438	117	n.s.	n.s.
N2	promethazine (hydrochloride)	33	0.0695	0.0218882	0.0023694	107	n.s.	n.s.
N2	PLX-4720	33	0.1177	0.0218892	0.0038233	92	n.s.	n.s.	lysis factor too high
N2	emagliflozin	33	0.05985	0.0219562	0.0050066	93	n.s.	n.s.
N2	taltirelin	33	0.0582	0.0219653	0.0034067	116	n.s.	n.s.
N2	tamsulosin	33	0.06895	0.0219931	0.0032436	85	n.s.	n.s.
N2	hydralazine (hydrochloride)	33	0.072	0.0219969	0.0170045	92	n.s.	n.s.
N2	Irinotecan	33	0.0666	0.0220041	0.0029939	91	n.s.	n.s.
N2	bucladesine (calcium salt)	33	0.06545	0.0220265	0.003283	112	n.s.	n.s.
N2	aceclofenac	33	0.0674	0.0220672	0.0082846	101	n.s.	n.s.
N2	paroxetine (hydrochloride)	33	0.08155	0.022074	0.004344	118	n.s.	n.s.
N2	pyrimethamine	33	0.0691	0.0221041	0.0030097	92	n.s.	n.s.
N2	cyclobenzaprine (hydrochloride)	33	0.0625	0.0221321	0.0063449	101	n.s.	n.s.
N2	ibuprofen	33	0.06865	0.0221594	0.0020979	101	n.s.	n.s.
N2	decamethonium (bromide)	33	0.0716	0.0221599	0.0054176	90	n.s.	n.s.
N2	buflomedil (hydrochloride)	33	0.0619	0.022167	0.0027867	86	n.s.	n.s.
N2	methotrexate	33	0.06835	0.022183	0.0022141	96	n.s.	n.s.
N2	pyrazinamide	33	0.0626	0.0221978	0.0034376	81	n.s.	n.s.
N2	neostimine (methyl sulfate)	33	0.05975	0.0222314	0.0031261	94	n.s.	n.s.
N2	crotamiton	33	0.06385	0.0222531	0.0020447	105	n.s.	n.s.
N2	N-acetyl DL-phenylalanine	33	0.06095	0.0223046	0.0049028	112	n.s.	n.s.
N2	8-hydroxyquinoline	33	0.06045	0.0223545	0.0032334	103	n.s.	n.s.
N2	trimetazidine (dihydrochloride)	33	0.06335	0.0223554	0.0029961	100	n.s.	n.s.
N2	praziquantel	33	0.0664	0.0223783	0.0023449	97	n.s.	n.s.
N2	sodium salicylate	33	0.0614	0.0223853	0.0057358	77	n.s.	n.s.
N2	estradiol (cypionate)	33	0.072	0.0223999	0.0086792	107	n.s.	n.s.
N2	INT-747	33	0.1195	0.0224016	0.0037337	94	n.s.	n.s.	lysis factor too high
N2	triamcinolone (acetonide)	33	0.0622	0.0224287	0.0032693	107	n.s.	n.s.
N2	procaine (hydrochloride)	33	0.0619	0.0224394	0.0033533	134	n.s.	n.s.
N2	medroxyprogesterone	33	0.0807	0.0224487	0.0033453	105	n.s.	n.s.
N2	sulfamerazine	33	0.0666	0.022449	0.0031126	87	n.s.	n.s.	antibiotic
N2	ketorolac (romethamine salt)	33	0.05625	0.0224939	0.0034025	86	n.s.	n.s.
N2	ceftiofur (sodium)	33	0.07045	0.0225059	0.0037498	110	n.s.	n.s.	antibiotic
N2	sulbactam	33	0.05545	0.0225145	0.0026791	110	n.s.	n.s.	antibiotic
N2	piroxicam	33	0.0683	0.0225148	0.0032417	74	n.s.	n.s.
N2	Esomeprazole (magnesium trihydrate)	33	0.0608	0.0225517	0.0041027	85	n.s.	n.s.
N2	phenacetin	33	0.06975	0.0225584	0.0035747	102	n.s.	n.s.
N2	azelastine (hydrochloride)	33	0.0706	0.0225635	0.0035048	105	n.s.	n.s.
N2	pentoxifylline	33	0.0628	0.0226304	0.0020352	98	n.s.	n.s.
N2	rosiglitazone	33	0.0663	0.0226334	0.0041026	76	n.s.	n.s.	anti diabetic
N2	halothane	33	0.07385	0.0226594	0.0031107	86	n.s.	n.s.
N2	tofacitinib (citrate)	33	0.0691	0.0226872	0.004699	65	n.s.	n.s.
N2	cilostazol	33	0.0762	0.0227133	0.0030471	118	n.s.	n.s.
N2	arbidol (hydrochloride)	33	0.09	0.0227301	0.0057538	89	n.s.	n.s.
N2	besifloxacin (hydrochloride)	33	0.0783	0.0227336	0.0055542	79	n.s.	n.s.	antibiotic
N2	FG-4592	33	0.0723	0.0227542	0.003734	86	n.s.	n.s.
N2	betamipron	33	0.08015	0.0227789	0.0022895	81	n.s.	n.s.
N2	thiamphenicol	33	0.06515	0.0227992	0.0025295	91	n.s.	n.s.
N2	Tetracycline (hydrochloride)	33	0.0705	0.0228458	0.0038349	100	n.s.	n.s.	tetracyclic antibiotic
N2	argatroban (monohydrate)	33	0.0658	0.0228738	0.0020072	97	n.s.	n.s.
N2	p-Phenylene diisothiocyanate	33	0.0649	0.0228743	0.0028318	81	n.s.	n.s.
N2	Evacetrapib	33	0.06945	0.0228787	0.0033349	109	n.s.	n.s.
N2	(-)-Hyperzine A	33	0.0657	0.0229583	0.0037813	175	n.s.	n.s.
N2	DEET	33	0.0705	0.0229626	0.0029034	94	n.s.	n.s.
N2	avanafil	33	0.0687	0.0229935	0.0037442	109	n.s.	n.s.
N2	Acamprosate (calcium)	33	0.0704	0.0230165	0.0035604	98	n.s.	n.s.
N2	Posaconazole	33	0.07555	0.0230286	0.0056273	92	n.s.	n.s.
N2	gemifloxacin (mesylate)	33	0.06255	0.0230426	0.0032049	85	n.s.	n.s.	antibiotic
N2	Adefovir dipivoxil	33	0.07115	0.0230563	0.0028602	108	n.s.	n.s.
N2	rocuronium (bromide)	33	0.0663	0.0230681	0.0028703	104	n.s.	n.s.
N2	mefenide (acetate)	33	0.07445	0.0231197	0.0024865	96	n.s.	n.s.
N2	meptazinol (hydrochloride)	33	0.0605	0.0231322	0.0039079	93	n.s.	n.s.
N2	cortisone (acetate)	33	0.0632	0.0231334	0.0058496	101	n.s.	n.s.
N2	pentamidine (isethionate)	33	0.06445	0.0231801	0.002519	104	n.s.	n.s.
N2	Suplatast (tosilate)	33	0.06935	0.0231875	0.0036411	98	n.s.	n.s.
N2	zatebradine	33	0.0638	0.0232135	0.0026975	96	n.s.	n.s.
N2	eslicarbazepine (acetate)	33	0.0594	0.0232436	0.0043477	88	n.s.	n.s.
N2	phenytoin (sodium)	33	0.0735	0.0232684	0.0030973	75	n.s.	n.s.
N2	tigecycline	33	0.0651	0.0234339	0.0019159	97	n.s.	n.s.	tetracyclic antibiotic
N2	sulisobenzone	33	0.0599	0.0234342	0.0023451	105	n.s.	n.s.
N2	climbazole	33	0.072	0.0234587	0.0117747	101	n.s.	n.s.
N2	diphenmanil (methylsulfate)	33	0.0658	0.0234921	0.0020732	99	n.s.	n.s.
N2	(-)-sparteine (sulfate pentahydrate)	33	0.06855	0.0235464	0.0012693	74	n.s.	n.s.
N2	ganciclovir	33	0.0653	0.0235561	0.0019514	98	n.s.	n.s.
N2	metaxalone	33	0.05805	0.0235622	0.0030178	105	n.s.	n.s.
N2	famciclovir	33	0.06685	0.0235664	0.0029441	115	n.s.	n.s.
N2	tetracaine (hydrochloride)	33	0.0624	0.0235982	0.0036886	101	n.s.	n.s.
N2	Phenformin (hydrochloride)	33	0.0678	0.0236453	0.001922	104	n.s.	n.s.	anti diabetic
N2	tadalafil	33	0.0677	0.0236486	0.003442	108	n.s.	n.s.
N2	lamotrigine	33	0.0645	0.0236663	0.0079748	96	n.s.	n.s.
N2	ramatroban	33	0.0614	0.0237152	0.0041417	82	n.s.	n.s.
N2	allylthiourea	33	0.05715	0.0237243	0.0030344	106	n.s.	n.s.
N2	Zoledronic acid (monohydrate)	33	0.06915	0.0237272	0.0030312	88	n.s.	n.s.
N2	milrinone	33	0.0661	0.0237498	0.0035021	78	n.s.	n.s.
N2	testosterone (undecanoate)	33	0.0554	0.0237745	0.0022714	115	n.s.	n.s.
N2	dimenhydrinate	33	0.061	0.0238942	0.0029262	84	n.s.	n.s.
N2	ketoconazole	33	0.0577	0.0239006	0.0033646	76	n.s.	n.s.
N2	(+)-campjhor	33	0.0633	0.0239034	0.002335	81	n.s.	n.s.
N2	sildenafil (citrate)	33	0.0539	0.0239727	0.0028147	97	0.141	n.s.
N2	ethambutol (dihydrochloride)	33	0.06315	0.0240327	0.0018571	88	0.124	n.s.	antibiotic
N2	dexepin (hydrochloride)	33	0.06405	0.0240614	0.0017752	98	0.116	n.s.
N2	clopidol	33	0.06385	0.02411	0.003216	109	0.104	n.s.
N2	sodium fluoride	33	0.06275	0.0241166	0.0017948	92	0.103	n.s.
N2	ibudilast	33	0.05925	0.0242578	0.0046297	103	0.075	n.s.
N2	aminothiazole	33	0.0543	0.0243095	0.0035297	104	0.067	n.s.
N2	pivmecillinam (hydrochloride)	33	0.05995	0.0243544	0.0027215	85	0.01	n.s.	antibiotic
N2	etonogestrel	33	0.072	0.0243654	0.0118823	89	0.097	n.s.
N2	nithiamide	33	0.0461	0.0244077	0.0026808	97	0.089	n.s.
N2	buspirone (hydrochloride)	33	0.07035	0.0244922	0.0043583	85	0.044	n.s.
N2	Gemfibrozil	33	0.08075	0.0247494	0.0068833	94	0.025	n.s.
N2	Lomustine	33	0.0569	0.0248147	0.0038715	92	0.021	n.s.
N2	nifursol	33	0.06155	0.0249471	0.0032178	85	0.048	n.s.
N2	betaxolol (hydrochloride)	33	0.0606	0.0250124	0.0029588	97	0.074	n.s.
N2	ceftriaxone (sodium salt)	33	0.07365	0.0250947	0.0082385	105	0.062	n.s.	antibiotic
N2	carzenide	33	0.0585	0.0251477	0.0066752	94	0.055	n.s.
N2	LY2157299	33	0.0614	0.025172	0.0052074	82	0.009	n.s.
N2	amantadine (hydrochloride)	33	0.05535	0.0253291	0.0029775	111	0.036	n.s.
N2	naloxone (hydrochloride)	33	0.0551	0.0253858	0.0053409	90	0.032	n.s.
N2	Loxapine (water)	50	0.0584333	0.0257387	0.0025527	171	0.007	n.s.	CONTROL
N2	bronopol	33	0.06275	0.0258517	0.0077489	56	0.019	n.s.
N2	azelaic acid	33	0.072	0.0259191	0.0180017	106	0.001	n.s.
N2	Loxapine (DMSO)	50	0.0526	0.0261071	0.0030968	135	0.003	n.s.	CONTROL
N2	seratrodast	33	0.072	0.02648	0.0087951	104	0.002	n.s.
N2	betaxolol	33	0.04635	0.0265119	0.0021849	94	0.002	n.s.
N2	ispineib	33	0.0866	0.0269778	0.0036061	97	0.001	n.s.
N2	tetrabenazine	33	0.072	0.0274149	0.0173031	90	0.0001	n.s.
N2	trazodone (hydrochloride)	33	0.072	0.0285114	0.0348127	102	0.0001	n.s.
N2	itopride (hydrochloride)	33	0.072	0.0294047	0.0332034	79	0.0001	n.s.
N2	carbazochrome (sodium sulfonate)	33	0.0432	0.0296106	0.005668	89	0.0001	n.s.
