# Supplementary material for: A phenotypic Caenorhabditis elegans screen identifies a selective suppressor of antipsychotic-induced hyperphagia
Source: Nat Commun. 2018 Dec 10;9:5272. doi: 10.1038/s41467-018-07684-y (PMC6288085; doi:10.1038/s41467-018-07684-y)
Supplement: Supplementary file 5 — Supplementary Data 2 [file 41467_2018_7684_MOESM5_ESM.xlsx]

## Sheet: Sheet1
Supplementary Data 2. Number of animals tested for Fig. 1, 2, 4.
Primary foodintake data for all figures
figure	genotype	drug [hyperphagic stimulus]	conc. [uM] stimulus	drug [hyperphagic suppressor]	conc. [uM] supressor	n
Fig. 1b	N2	chlorpromazine	0.05	N/A	N/A	161
Fig. 1b	N2	chlorpromazine	0.1	N/A	N/A	124
Fig. 1b	N2	chlorpromazine	0.2	N/A	N/A	149
Fig. 1b	N2	chlorpromazine	0.5	N/A	N/A	140
Fig. 1b	N2	chlorpromazine	0.75	N/A	N/A	154
Fig. 1b	N2	chlorpromazine	1	N/A	N/A	174
Fig. 1b	N2	chlorpromazine	2	N/A	N/A	177
Fig. 1b	N2	chlorpromazine	5	N/A	N/A	147
Fig. 1b	N2	olanzapine	0.05	N/A	N/A	605
Fig. 1b	N2	olanzapine	0.5	N/A	N/A	694
Fig. 1b	N2	olanzapine	5	N/A	N/A	681
Fig. 1b	N2	olanzapine	10	N/A	N/A	642
Fig. 1b	N2	olanzapine	20	N/A	N/A	770
Fig. 1b	N2	olanzapine	50	N/A	N/A	712
Fig. 1b	N2	olanzapine	100	N/A	N/A	706
Fig. 1b	N2	olanzapine	200	N/A	N/A	712
Fig. 1b	N2	clozapine	0.3	N/A	N/A	245
Fig. 1b	N2	clozapine	1	N/A	N/A	217
Fig. 1b	N2	clozapine	3	N/A	N/A	258
Fig. 1b	N2	clozapine	10	N/A	N/A	221
Fig. 1b	N2	clozapine	30	N/A	N/A	214
Fig. 1b	N2	clozapine	90	N/A	N/A	251
Fig. 1b	N2	loxapine	0.5	N/A	N/A	335
Fig. 1b	N2	loxapine	1	N/A	N/A	414
Fig. 1b	N2	loxapine	5	N/A	N/A	406
Fig. 1b	N2	loxapine	10	N/A	N/A	359
Fig. 1b	N2	loxapine	20	N/A	N/A	166
Fig. 1b	N2	loxapine	50	N/A	N/A	390
Fig. 1b	N2	loxapine	100	N/A	N/A	382
Fig. 1b	N2	quetiapine	0.1	N/A	N/A	536
Fig. 1b	N2	quetiapine	3	N/A	N/A	564
Fig. 1b	N2	quetiapine	10	N/A	N/A	581
Fig. 1b	N2	quetiapine	30	N/A	N/A	540
Fig. 1b	N2	quetiapine	100	N/A	N/A	578
Fig. 1b	N2	quetiapine	200	N/A	N/A	510
Fig. 1b	N2	asenapine	0.01	N/A	N/A	345
Fig. 1b	N2	asenapine	0.03	N/A	N/A	370
Fig. 1b	N2	asenapine	0.1	N/A	N/A	317
Fig. 1b	N2	asenapine	0.3	N/A	N/A	359
Fig. 1b	N2	asenapine	1	N/A	N/A	310
Fig. 1b	N2	asenapine	3	N/A	N/A	279
Fig. 1b	N2	ziprasidone	0.01	N/A	N/A	493
Fig. 1b	N2	ziprasidone	0.03	N/A	N/A	535
Fig. 1b	N2	ziprasidone	0.1	N/A	N/A	527
Fig. 1b	N2	ziprasidone	0.3	N/A	N/A	547
Fig. 1b	N2	ziprasidone	1	N/A	N/A	481
Fig. 1b	N2	ziprasidone	3	N/A	N/A	496
Fig. 1c	N2	ctrl [water]	N/A	N/A	N/A	676
Fig. 1c	dop-1(vs100)	ctrl [water]	N/A	N/A	N/A	290
Fig. 1c	dop-1(vs101)	ctrl [water]	N/A	N/A	N/A	237
Fig. 1c	dop-2(vs105)	ctrl [water]	N/A	N/A	N/A	563
Fig. 1c	dop-2(tm1062)	ctrl [water]	N/A	N/A	N/A	553
Fig. 1c	dop-3(vs106)	ctrl [water]	N/A	N/A	N/A	379
Fig. 1c	dop-3(ok295)	ctrl [water]	N/A	N/A	N/A	273
Fig. 1c	dop-4(tm1392)	ctrl [water]	N/A	N/A	N/A	154
Fig. 1c	dop-4(ok1321)	ctrl [water]	N/A	N/A	N/A	320
Fig. 1c	dop-5(ok568)	ctrl [water]	N/A	N/A	N/A	327
Fig. 1c	C24A8.1(ok2090)	ctrl [water]	N/A	N/A	N/A	268
Fig. 1c	N2	loxapine	50	N/A	N/A	615
Fig. 1c	dop-1(vs100)	loxapine	50	N/A	N/A	336
Fig. 1c	dop-1(vs101)	loxapine	50	N/A	N/A	211
Fig. 1c	dop-2(vs105)	loxapine	50	N/A	N/A	499
Fig. 1c	dop-2(tm1062)	loxapine	50	N/A	N/A	534
Fig. 1c	dop-3(vs106)	loxapine	50	N/A	N/A	362
Fig. 1c	dop-3(ok295)	loxapine	50	N/A	N/A	252
Fig. 1c	dop-4(tm1392)	loxapine	50	N/A	N/A	180
Fig. 1c	dop-4(ok1321)	loxapine	50	N/A	N/A	295
Fig. 1c	dop-5(ok568)	loxapine	50	N/A	N/A	339
Fig. 1c	C24A8.1(ok2090)	loxapine	50	N/A	N/A	243
Fig. 1d	N2	olanzapine	0.05	N/A	N/A	364
Fig. 1d	N2	olanzapine	0.5	N/A	N/A	410
Fig. 1d	N2	olanzapine	5	N/A	N/A	378
Fig. 1d	N2	olanzapine	10	N/A	N/A	369
Fig. 1d	N2	olanzapine	20	N/A	N/A	419
Fig. 1d	N2	olanzapine	50	N/A	N/A	435
Fig. 1d	N2	olanzapine	100	N/A	N/A	407
Fig. 1d	N2	olanzapine	200	N/A	N/A	446
Fig. 1d	dop-1-2-3	olanzapine	0.05	N/A	N/A	257
Fig. 1d	dop-1-2-3	olanzapine	0.5	N/A	N/A	261
Fig. 1d	dop-1-2-3	olanzapine	5	N/A	N/A	298
Fig. 1d	dop-1-2-3	olanzapine	10	N/A	N/A	265
Fig. 1d	dop-1-2-3	olanzapine	20	N/A	N/A	284
Fig. 1d	dop-1-2-3	olanzapine	50	N/A	N/A	277
Fig. 1d	dop-1-2-3	olanzapine	100	N/A	N/A	301
Fig. 1d	dop-1-2-3	olanzapine	200	N/A	N/A	298
Fig. 1d	dop1-2-3-4	olanzapine	0.05	N/A	N/A	279
Fig. 1d	dop1-2-3-4	olanzapine	0.5	N/A	N/A	250
Fig. 1d	dop1-2-3-4	olanzapine	5	N/A	N/A	300
Fig. 1d	dop1-2-3-4	olanzapine	10	N/A	N/A	282
Fig. 1d	dop1-2-3-4	olanzapine	20	N/A	N/A	231
Fig. 1d	dop1-2-3-4	olanzapine	50	N/A	N/A	291
Fig. 1d	dop1-2-3-4	olanzapine	100	N/A	N/A	299
Fig. 1d	dop1-2-3-4	olanzapine	200	N/A	N/A	303
Fig. 1e	N2	ctrl [water]	N/A	N/A	N/A	654
Fig. 1e	ser-1(ok345)	ctrl [water]	N/A	N/A	N/A	212
Fig. 1e	ser-4(ok512)	ctrl [water]	N/A	N/A	N/A	126
Fig. 1e	ser-5(ok3087)	ctrl [water]	N/A	N/A	N/A	679
Fig. 1e	ser-7(tm1325)	ctrl [water]	N/A	N/A	N/A	547
Fig. 1e	N2	serotonin	5000	N/A	N/A	680
Fig. 1e	ser-1(ok345)	serotonin	5000	N/A	N/A	165
Fig. 1e	ser-4(ok512)	serotonin	5000	N/A	N/A	143
Fig. 1e	ser-5(ok3087)	serotonin	5000	N/A	N/A	546
Fig. 1e	ser-7(tm1325)	serotonin	5000	N/A	N/A	574
Fig. 1e	N2	loxapine	50	N/A	N/A	672
Fig. 1e	ser-1(ok345)	loxapine	50	N/A	N/A	176
Fig. 1e	ser-4(ok512)	loxapine	50	N/A	N/A	117
Fig. 1e	ser-5(ok3087)	loxapine	50	N/A	N/A	612
Fig. 1e	ser-7(tm1325)	loxapine	50	N/A	N/A	612
Fig. 1f	N2	serotonin	100	N/A	N/A	416
Fig. 1f	N2	serotonin	500	N/A	N/A	422
Fig. 1f	N2	serotonin	1000	N/A	N/A	409
Fig. 1f	N2	serotonin	2000	N/A	N/A	417
Fig. 1f	N2	serotonin	5000	N/A	N/A	422
Fig. 1f	N2	serotonin	10000	N/A	N/A	417
Fig. 1f	ser-5(vq1)	serotonin	100	N/A	N/A	466
Fig. 1f	ser-5(vq1)	serotonin	500	N/A	N/A	418
Fig. 1f	ser-5(vq1)	serotonin	1000	N/A	N/A	482
Fig. 1f	ser-5(vq1)	serotonin	2000	N/A	N/A	435
Fig. 1f	ser-5(vq1)	serotonin	5000	N/A	N/A	430
Fig. 1f	ser-5(vq1)	serotonin	10000	N/A	N/A	463
Fig. 1f	N2	olanzapine	0.5	N/A	N/A	467
Fig. 1f	N2	olanzapine	5	N/A	N/A	461
Fig. 1f	N2	olanzapine	20	N/A	N/A	411
Fig. 1f	N2	olanzapine	50	N/A	N/A	504
Fig. 1f	N2	olanzapine	100	N/A	N/A	469
Fig. 1f	N2	olanzapine	200	N/A	N/A	461
Fig. 1f	ser-5(vq1)	olanzapine	0.5	N/A	N/A	444
Fig. 1f	ser-5(vq1)	olanzapine	5	N/A	N/A	463
Fig. 1f	ser-5(vq1)	olanzapine	20	N/A	N/A	464
Fig. 1f	ser-5(vq1)	olanzapine	50	N/A	N/A	497
Fig. 1f	ser-5(vq1)	olanzapine	100	N/A	N/A	464
Fig. 1f	ser-5(vq1)	olanzapine	200	N/A	N/A	477
Fig. 1f	N2	ziprasidone	0.01	N/A	N/A	374
Fig. 1f	N2	ziprasidone	0.03	N/A	N/A	406
Fig. 1f	N2	ziprasidone	0.1	N/A	N/A	356
Fig. 1f	N2	ziprasidone	0.3	N/A	N/A	406
Fig. 1f	N2	ziprasidone	1	N/A	N/A	339
Fig. 1f	N2	ziprasidone	3	N/A	N/A	374
Fig. 1f	ser-5(vq1)	ziprasidone	0.1	N/A	N/A	552
Fig. 1f	ser-5(vq1)	ziprasidone	3	N/A	N/A	493
Fig. 1f	ser-5(vq1)	ziprasidone	10	N/A	N/A	468
Fig. 1f	ser-5(vq1)	ziprasidone	30	N/A	N/A	527
Fig. 1f	ser-5(vq1)	ziprasidone	100	N/A	N/A	467
Fig. 1f	ser-5(vq1)	ziprasidone	200	N/A	N/A	500
Fig. 1f	N2	quetiapine	0.1	N/A	N/A	445
Fig. 1f	N2	quetiapine	3	N/A	N/A	447
Fig. 1f	N2	quetiapine	10	N/A	N/A	421
Fig. 1f	N2	quetiapine	30	N/A	N/A	369
Fig. 1f	N2	quetiapine	100	N/A	N/A	391
Fig. 1f	N2	quetiapine	200	N/A	N/A	456
Fig. 1f	ser-5(vq1)	quetiapine	0.1	N/A	N/A	499
Fig. 1f	ser-5(vq1)	quetiapine	3	N/A	N/A	523
Fig. 1f	ser-5(vq1)	quetiapine	10	N/A	N/A	439
Fig. 1f	ser-5(vq1)	quetiapine	30	N/A	N/A	480
Fig. 1f	ser-5(vq1)	quetiapine	100	N/A	N/A	537
Fig. 1f	ser-5(vq1)	quetiapine	200	N/A	N/A	497
Fig. 1g	N2	olanzapine	0.5	N/A	N/A	204
Fig. 1g	N2	olanzapine	5	N/A	N/A	210
Fig. 1g	N2	olanzapine	20	N/A	N/A	227
Fig. 1g	N2	olanzapine	50	N/A	N/A	213
Fig. 1g	N2	olanzapine	100	N/A	N/A	230
Fig. 1g	N2	olanzapine	200	N/A	N/A	185
Fig. 1g	ser-7(vq2)	olanzapine	0.5	N/A	N/A	415
Fig. 1g	ser-7(vq2)	olanzapine	5	N/A	N/A	425
Fig. 1g	ser-7(vq2)	olanzapine	20	N/A	N/A	449
Fig. 1g	ser-7(vq2)	olanzapine	50	N/A	N/A	395
Fig. 1g	ser-7(vq2)	olanzapine	100	N/A	N/A	469
Fig. 1g	ser-7(vq2)	olanzapine	200	N/A	N/A	417
Fig. 1g	N2	serotonin	100	N/A	N/A	225
Fig. 1g	N2	serotonin	500	N/A	N/A	227
Fig. 1g	N2	serotonin	1000	N/A	N/A	227
Fig. 1g	N2	serotonin	2000	N/A	N/A	217
Fig. 1g	N2	serotonin	5000	N/A	N/A	215
Fig. 1g	N2	serotonin	10000	N/A	N/A	227
Fig. 1g	ser-7(vq2)	serotonin	100	N/A	N/A	466
Fig. 1g	ser-7(vq2)	serotonin	500	N/A	N/A	424
Fig. 1g	ser-7(vq2)	serotonin	1000	N/A	N/A	455
Fig. 1g	ser-7(vq2)	serotonin	2000	N/A	N/A	386
Fig. 1g	ser-7(vq2)	serotonin	5000	N/A	N/A	457
Fig. 1g	ser-7(vq2)	serotonin	10000	N/A	N/A	474
Fig. 1h	N2	olanzapine	0.5	N/A	N/A	184
Fig. 1h	N2	olanzapine	5	N/A	N/A	242
Fig. 1h	N2	olanzapine	20	N/A	N/A	203
Fig. 1h	N2	olanzapine	50	N/A	N/A	177
Fig. 1h	N2	olanzapine	100	N/A	N/A	189
Fig. 1h	N2	olanzapine	200	N/A	N/A	222
Fig. 1h	ser-5(vq1);ser-7(vq2)	olanzapine	0.5	N/A	N/A	389
Fig. 1h	ser-5(vq1);ser-7(vq2)	olanzapine	5	N/A	N/A	376
Fig. 1h	ser-5(vq1);ser-7(vq2)	olanzapine	20	N/A	N/A	431
Fig. 1h	ser-5(vq1);ser-7(vq2)	olanzapine	50	N/A	N/A	394
Fig. 1h	ser-5(vq1);ser-7(vq2)	olanzapine	100	N/A	N/A	427
Fig. 1h	ser-5(vq1);ser-7(vq2)	olanzapine	200	N/A	N/A	403
Fig. 1h	N2	serotonin	100	N/A	N/A	163
Fig. 1h	N2	serotonin	500	N/A	N/A	159
Fig. 1h	N2	serotonin	1000	N/A	N/A	203
Fig. 1h	N2	serotonin	2000	N/A	N/A	168
Fig. 1h	N2	serotonin	5000	N/A	N/A	173
Fig. 1h	N2	serotonin	10000	N/A	N/A	177
Fig. 1h	ser-5(vq1);ser-7(vq2)	serotonin	100	N/A	N/A	299
Fig. 1h	ser-5(vq1);ser-7(vq2)	serotonin	500	N/A	N/A	297
Fig. 1h	ser-5(vq1);ser-7(vq2)	serotonin	1000	N/A	N/A	413
Fig. 1h	ser-5(vq1);ser-7(vq2)	serotonin	2000	N/A	N/A	383
Fig. 1h	ser-5(vq1);ser-7(vq2)	serotonin	5000	N/A	N/A	454
Fig. 1h	ser-5(vq1);ser-7(vq2)	serotonin	10000	N/A	N/A	426
Fig. 2c	N2	ctrl [water]	N/A	water	33	484
Fig. 2c	N2	ctrl [water]	N/A	DMSO	33	577
Fig. 2c	N2	ctrl [water]	N/A	chlortetracycline	33	531
Fig. 2c	N2	ctrl [water]	N/A	tetracycline	33	490
Fig. 2c	N2	ctrl [water]	N/A	oxytetracycline	33	541
Fig. 2c	N2	ctrl [water]	N/A	demeclocycline	33	515
Fig. 2c	N2	ctrl [water]	N/A	methacycline	33	489
Fig. 2c	N2	ctrl [water]	N/A	doxycycline	33	491
Fig. 2c	N2	ctrl [water]	N/A	minocycline	33	534
Fig. 2c	N2	ctrl [water]	N/A	tigecycline	33	527
Fig. 2c	N2	ctrl [water]	N/A	ampicilin	33	498
Fig. 2c	N2	ctrl [water]	N/A	streptomycin	33	524
Fig. 2c	N2	loxapine	50	water	33	476
Fig. 2c	N2	loxapine	50	DMSO	33	545
Fig. 2c	N2	loxapine	50	chlortetracycline	33	512
Fig. 2c	N2	loxapine	50	tetracycline	33	589
Fig. 2c	N2	loxapine	50	oxytetracycline	33	590
Fig. 2c	N2	loxapine	50	demeclocycline	33	566
Fig. 2c	N2	loxapine	50	methacycline	33	482
Fig. 2c	N2	loxapine	50	doxycycline	33	455
Fig. 2c	N2	loxapine	50	minocycline	33	481
Fig. 2c	N2	loxapine	50	tigecycline	33	436
Fig. 2c	N2	loxapine	50	ampicilin	33	472
Fig. 2c	N2	loxapine	50	streptomycin	33	471
Fig. 2e	N2	ctrl [water]	N/A	doxycycline	0	611
Fig. 2e	N2	ctrl [water]	N/A	doxycycline	5	586
Fig. 2e	N2	ctrl [water]	N/A	doxycycline	10	608
Fig. 2e	N2	ctrl [water]	N/A	doxycycline	15	668
Fig. 2e	N2	ctrl [water]	N/A	doxycycline	20	640
Fig. 2e	N2	ctrl [water]	N/A	doxycycline	30	633
Fig. 2f	N2	chlorpromazine	2	doxycycline	0	624
Fig. 2f	N2	chlorpromazine	2	doxycycline	5	628
Fig. 2f	N2	chlorpromazine	2	doxycycline	10	634
Fig. 2f	N2	chlorpromazine	2	doxycycline	15	561
Fig. 2f	N2	chlorpromazine	2	doxycycline	20	696
Fig. 2g	N2	olanzapine	200	doxycycline	0	530
Fig. 2g	N2	olanzapine	200	doxycycline	5	517
Fig. 2g	N2	olanzapine	200	doxycycline	10	510
Fig. 2g	N2	olanzapine	200	doxycycline	15	416
Fig. 2g	N2	olanzapine	200	doxycycline	20	582
Fig. 2e	N2	ctrl [water]	N/A	minocycline	0	369
Fig. 2e	N2	ctrl [water]	N/A	minocycline	10	388
Fig. 2e	N2	ctrl [water]	N/A	minocycline	20	391
Fig. 2e	N2	ctrl [water]	N/A	minocycline	50	313
Fig. 2f	N2	chlorpromazine	2	minocycline	0	409
Fig. 2f	N2	chlorpromazine	2	minocycline	10	363
Fig. 2f	N2	chlorpromazine	2	minocycline	20	349
Fig. 2f	N2	chlorpromazine	2	minocycline	50	291
Fig. 2g	N2	olanzapine	200	minocycline	0	310
Fig. 2g	N2	olanzapine	200	minocycline	10	198
Fig. 2g	N2	olanzapine	200	minocycline	20	186
Fig. 2g	N2	olanzapine	200	minocycline	50	298
Fig. 2e	N2	ctrl [water]	N/A	vemurafenib	0	367
Fig. 2e	N2	ctrl [water]	N/A	vemurafenib	1	405
Fig. 2e	N2	ctrl [water]	N/A	vemurafenib	5	389
Fig. 2e	N2	ctrl [water]	N/A	vemurafenib	10	423
Fig. 2e	N2	ctrl [water]	N/A	vemurafenib	20	371
Fig. 2f	N2	chlorpromazine	2	vemurafenib	0	236
Fig. 2f	N2	chlorpromazine	2	vemurafenib	1	230
Fig. 2f	N2	chlorpromazine	2	vemurafenib	5	276
Fig. 2f	N2	chlorpromazine	2	vemurafenib	10	199
Fig. 2f	N2	chlorpromazine	2	vemurafenib	20	188
Fig. 2g	N2	olanzapine	200	vemurafenib	0	272
Fig. 2g	N2	olanzapine	200	vemurafenib	1	268
Fig. 2g	N2	olanzapine	200	vemurafenib	5	201
Fig. 2g	N2	olanzapine	200	vemurafenib	10	72
Fig. 2g	N2	olanzapine	200	vemurafenib	20	163
Fig. 4c	N2	ctrl [water]	N/A	N/A	N/A	1461
Fig. 4c	nfyb-1(tm4257)	ctrl [water]	N/A	N/A	N/A	763
Fig. 4c	nfyb-1(tm4760)	ctrl [water]	N/A	N/A	N/A	788
Fig. 4c	nfyb-1(cu13)	ctrl [water]	N/A	N/A	N/A	354
Fig. 4c	cyp-31A3(tm3224)	ctrl [water]	N/A	N/A	N/A	747
Fig. 4c	Y55F3AM.14(tm1265)	ctrl [water]	N/A	N/A	N/A	876
Fig. 4c	F42G9.6(tm2908)	ctrl [water]	N/A	N/A	N/A	985
Fig. 4c	F42G9.6(tm3026)	ctrl [water]	N/A	N/A	N/A	719
Fig. 4c	nhr-25(ku217)	ctrl [water]	N/A	N/A	N/A	855
Fig. 4c	unc-3(e151)	ctrl [water]	N/A	N/A	N/A	1094
Fig. 4c	tbx-2(ut192)	ctrl [water]	N/A	N/A	N/A	402
Fig. 4c	abt-2(ok669)	ctrl [water]	N/A	N/A	N/A	645
Fig. 4c	fshr-1(ok778)	ctrl [water]	N/A	N/A	N/A	236
Fig. 4c	tol-1(nr2033)	ctrl [water]	N/A	N/A	N/A	300
Fig. 4c	N2	loxapine	50	N/A	N/A	1345
Fig. 4c	nfyb-1(tm4257)	loxapine	50	N/A	N/A	809
Fig. 4c	nfyb-1(tm4760)	loxapine	50	N/A	N/A	736
Fig. 4c	nfyb-1(cu13)	loxapine	50	N/A	N/A	387
Fig. 4c	cyp-31A3(tm3224)	loxapine	50	N/A	N/A	740
Fig. 4c	Y55F3AM.14(tm1265)	loxapine	50	N/A	N/A	832
Fig. 4c	F42G9.6(tm2908)	loxapine	50	N/A	N/A	1034
Fig. 4c	F42G9.6(tm3026)	loxapine	50	N/A	N/A	725
Fig. 4c	nhr-25(ku217)	loxapine	50	N/A	N/A	964
Fig. 4c	unc-3(e151)	loxapine	50	N/A	N/A	1129
Fig. 4c	tbx-2(ut192)	loxapine	50	N/A	N/A	401
Fig. 4c	abt-2(ok669)	loxapine	50	N/A	N/A	545
Fig. 4c	fshr-1(ok778)	loxapine	50	N/A	N/A	287
Fig. 4c	tol-1(nr2033)	loxapine	50	N/A	N/A	285
Fig. 4d	N2	olanzapine	0.5	N/A	N/A	279
Fig. 4d	N2	olanzapine	5	N/A	N/A	277
Fig. 4d	N2	olanzapine	20	N/A	N/A	249
Fig. 4d	N2	olanzapine	50	N/A	N/A	232
Fig. 4d	N2	olanzapine	100	N/A	N/A	291
Fig. 4d	N2	olanzapine	200	N/A	N/A	293
Fig. 4d	nhr-25(ku217)	olanzapine	0.5	N/A	N/A	351
Fig. 4d	nhr-25(ku217)	olanzapine	5	N/A	N/A	311
Fig. 4d	nhr-25(ku217)	olanzapine	20	N/A	N/A	336
Fig. 4d	nhr-25(ku217)	olanzapine	50	N/A	N/A	295
Fig. 4d	nhr-25(ku217)	olanzapine	100	N/A	N/A	336
Fig. 4d	nhr-25(ku217)	olanzapine	200	N/A	N/A	301
Fig. 4d	N2	serotonin	100	N/A	N/A	272
Fig. 4d	N2	serotonin	500	N/A	N/A	277
Fig. 4d	N2	serotonin	1000	N/A	N/A	255
Fig. 4d	N2	serotonin	2000	N/A	N/A	336
Fig. 4d	N2	serotonin	5000	N/A	N/A	322
Fig. 4d	N2	serotonin	10000	N/A	N/A	291
Fig. 4d	nhr-25(ku217)	serotonin	100	N/A	N/A	345
Fig. 4d	nhr-25(ku217)	serotonin	500	N/A	N/A	262
Fig. 4d	nhr-25(ku217)	serotonin	1000	N/A	N/A	303
Fig. 4d	nhr-25(ku217)	serotonin	2000	N/A	N/A	279
Fig. 4d	nhr-25(ku217)	serotonin	5000	N/A	N/A	313
Fig. 4d	nhr-25(ku217)	serotonin	10000	N/A	N/A	310
Fig. 4e	N2	olanzapine	0.5	N/A	N/A	376
Fig. 4e	N2	olanzapine	5	N/A	N/A	416
Fig. 4e	N2	olanzapine	20	N/A	N/A	378
Fig. 4e	N2	olanzapine	50	N/A	N/A	394
Fig. 4e	N2	olanzapine	100	N/A	N/A	409
Fig. 4e	N2	olanzapine	200	N/A	N/A	411
Fig. 4e	nfyb-1(tm4257)	olanzapine	0.5	N/A	N/A	248
Fig. 4e	nfyb-1(tm4257)	olanzapine	5	N/A	N/A	232
Fig. 4e	nfyb-1(tm4257)	olanzapine	20	N/A	N/A	247
Fig. 4e	nfyb-1(tm4257)	olanzapine	50	N/A	N/A	263
Fig. 4e	nfyb-1(tm4257)	olanzapine	100	N/A	N/A	247
Fig. 4e	nfyb-1(tm4257)	olanzapine	200	N/A	N/A	268
Fig. 4e	N2	serotonin	100	N/A	N/A	374
Fig. 4e	N2	serotonin	500	N/A	N/A	398
Fig. 4e	N2	serotonin	1000	N/A	N/A	393
Fig. 4e	N2	serotonin	2000	N/A	N/A	385
Fig. 4e	N2	serotonin	5000	N/A	N/A	420
Fig. 4e	N2	serotonin	10000	N/A	N/A	417
Fig. 4e	nfyb-1(tm4257)	serotonin	100	N/A	N/A	255
Fig. 4e	nfyb-1(tm4257)	serotonin	500	N/A	N/A	271
Fig. 4e	nfyb-1(tm4257)	serotonin	1000	N/A	N/A	262
Fig. 4e	nfyb-1(tm4257)	serotonin	2000	N/A	N/A	244
Fig. 4e	nfyb-1(tm4257)	serotonin	5000	N/A	N/A	220
Fig. 4e	nfyb-1(tm4257)	serotonin	10000	N/A	N/A	242
