# Supplementary material for: A phenotypic Caenorhabditis elegans screen identifies a selective suppressor of antipsychotic-induced hyperphagia
Source: Nat Commun. 2018 Dec 10;9:5272. doi: 10.1038/s41467-018-07684-y (PMC6288085; doi:10.1038/s41467-018-07684-y)
Supplement: Supplementary file 7 — Source Data [file 41467_2018_7684_MOESM7_ESM.xlsx]

## Sheet: Fig. 1
Fig.1B						Fig. 1C						Fig.1D						Fig.1E						Fig.1F							Fig.1G					Fig.1H
																		strain	comparison	P value	significant
dose response curve						Genotype	comparison	P value	significant			dose response curve						N2	cont vs. serotonin 5mM	< 0.0001	yes			dose response curve							dose response curve					dose response curve
						dop-1(vs100)	cont vs. loxapine	< 0.0001	yes										cont vs. loxapine	< 0.0001	yes
						dop-1(vs101)	cont vs. loxapine	< 0.0001	yes
						dop-2(vs105)	cont vs. loxapine	0.02	yes									ser-1(ok345)	cont vs. serotonin 5mM	< 0.0001	yes
						dop-2 (tm1062)	cont vs. loxapine	0.0232563	yes										cont vs. loxapine	< 0.0001	yes
						dop-3(vs106)	cont vs. loxapine	0.00514879	yes
						dop-3(ok295)	cont vs. loxapine	< 0.0001	yes									ser-4(ok512)	cont vs. serotonin 5mM	< 0.0001	yes
						dop-4(tm1392)	cont vs. loxapine	0.000663574	yes										cont vs. loxapine	< 0.0001	yes
						dop-4(ok1321)	cont vs. loxapine	0.0299879	yes
						dop-5(ok568)	cont vs. loxapine	< 0.0001	yes									ser-5(ok3087)	cont vs. serotonin 5mM	< 0.0001	yes
						C24A8.1(ok2090)	cont vs. loxapine	< 0.0001	yes										cont vs. loxapine	0.3949	n.s.
																		ser-7(tm1325)	cont vs. serotonin 5mM	0.3533	yes
																			cont vs. loxapine	0.0012	n.s.
Fig.1B						Fig.1C						Fig.1D						Fig.1E						Fig.1F						Fig.1G						Fig.1H
Strain	Genotype	Drug	Concentration (uM)	Delta OD600 d1-d4		Strain	Genotype	Drug	Concentration (uM)	Delta OD600 d1-d4		Strain	Genotype	Drug	Concentration (uM)	Delta OD600 d1-d4		Strain	Genotype	Drug	Concentration (uM)	Delta OD600 d1-d4		Strain	Genotype	Drug	Concentration (uM)	Delta OD600 d1-d4		Strain	Genotype	Drug	Concentration (uM)	Delta OD600 d1-d4		Strain	Genotype	Drug	Concentration (uM)	Delta OD600 d1-d4
N2	wt	Olanzapine	0.05	0.0131792		N2	wt	Water	0	0.0076		N2	wt	Olanzapine	0.05	0.0138963		N2	wt	Water	0	0.006344		N2	wt	Quetiapine	0.1	0.00841875		N2	wt	Serotonin	100	0.0051		N2	wt	Serotonin	100	0.0156583
N2	wt	Olanzapine	0.05	0.015019		N2	wt	Water	0	0.0086		N2	wt	Olanzapine	0.05	0.0164417		N2	wt	Water	0	0.008033		N2	wt	Quetiapine	0.1	0.00723096		N2	wt	Serotonin	100	0.0036		N2	wt	Serotonin	100	0.0153563
N2	wt	Olanzapine	0.05	0.0178926		N2	wt	Water	0	0.0096		N2	wt	Olanzapine	0.05	0.0148222		N2	wt	Water	0	0.008347		N2	wt	Quetiapine	0.1	0.0102639		N2	wt	Serotonin	100	0.00328		N2	wt	Serotonin	100	0.0160187
N2	wt	Olanzapine	0.05	0.017419		N2	wt	Water	0	0.0097		N2	wt	Olanzapine	0.05	0.0143067		N2	wt	Water	0	0.009171		N2	wt	Quetiapine	0.1	0.00758833		N2	wt	Serotonin	100	0.00546667		N2	wt	Serotonin	100	0.0157708
N2	wt	Olanzapine	0.05	0.013637		N2	wt	Water	0	0.0099		N2	wt	Olanzapine	0.05	0.0123741		N2	wt	Water	0	0.009747		N2	wt	Quetiapine	0.1	0.0061881		N2	wt	Serotonin	100	0.00393		N2	wt	Serotonin	100	0.0168937
N2	wt	Olanzapine	0.05	0.0125233		N2	wt	Water	0	0.0103		N2	wt	Olanzapine	0.05	0.00973333		N2	wt	Water	0	0.009928		N2	wt	Quetiapine	0.1	0.00650278		N2	wt	Serotonin	100	0.00473333		N2	wt	Serotonin	100	0.010475
N2	wt	Olanzapine	0.05	0.0152121		N2	wt	Water	0	0.0104		N2	wt	Olanzapine	0.05	0.0134952		N2	wt	Water	0	0.010295		N2	wt	Quetiapine	0.1	0.006005		N2	wt	Serotonin	100	0.00633125		N2	wt	Serotonin	100	0.0152083
N2	wt	Olanzapine	0.05	0.0163167		N2	wt	Water	0	0.0107		N2	wt	Olanzapine	0.05	0.0157867		N2	wt	Water	0	0.010921		N2	wt	Quetiapine	0.1	0.00831667		N2	wt	Serotonin	100	0.005825		N2	wt	Serotonin	100	0.0126821
N2	wt	Olanzapine	0.05	0.0184467		N2	wt	Water	0	0.0123		N2	wt	Olanzapine	0.05	0.0126407		N2	wt	Water	0	0.011928		N2	wt	Quetiapine	0.1	0.00675256		N2	wt	Serotonin	100	0.0026		N2	wt	Serotonin	100	0.0101438
N2	wt	Olanzapine	0.05	0.011937		N2	wt	Water	0	0.0123		N2	wt	Olanzapine	0.05	0.0121167		N2	wt	Water	0	0.012541		N2	wt	Quetiapine	0.1	0.00599074		N2	wt	Serotonin	100	0.00530714		N2	wt	Serotonin	100	0.0122312
N2	wt	Olanzapine	0.05	0.0193067		N2	wt	Water	0	0.0127		N2	wt	Olanzapine	0.05	0.0131111		N2	wt	Water	0	0.012638		N2	wt	Quetiapine	0.1	0.00537727		N2	wt	Serotonin	100	0.0073		N2	wt	Serotonin	100	0.012805
N2	wt	Olanzapine	0.05	0.0157067		N2	wt	Water	0	0.0128		N2	wt	Olanzapine	0.05	0.0174933		N2	wt	Water	0	0.012947		N2	wt	Quetiapine	0.1	0.00537292		N2	wt	Serotonin	100	0.00469545		N2	wt	Serotonin	100	0.0122375
N2	wt	Olanzapine	0.05	0.0153042		N2	wt	Water	0	0.0136		N2	wt	Olanzapine	0.05	0.0145852		N2	wt	Water	0	0.013138		N2	wt	Quetiapine	0.1	0.00815667		N2	wt	Serotonin	100	0.0109865		N2	wt	Serotonin	100	0.00946389
N2	wt	Olanzapine	0.05	0.0125089		N2	wt	Water	0	0.0136		N2	wt	Olanzapine	0.05	0.0134074		N2	wt	Water	0	0.013504		N2	wt	Quetiapine	0.1	0.00768611		N2	wt	Serotonin	100	0.013335		N2	wt	Serotonin	100	0.0115295
N2	wt	Olanzapine	0.05	0.0207267		N2	wt	Water	0	0.0141		N2	wt	Olanzapine	0.05	0.0193333		N2	wt	Water	0	0.013993		N2	wt	Quetiapine	0.1	0.00747667		N2	wt	Serotonin	100	0.0129875		N2	wt	Serotonin	100	0.00794375
N2	wt	Olanzapine	0.05	0.0152292		N2	wt	Water	0	0.0145		N2	wt	Olanzapine	0.05	0.0143095		N2	wt	Water	0	0.014146		N2	wt	Quetiapine	0.1	0.00883611		N2	wt	Serotonin	100	0.0111542		N2	wt	Serotonin	100	0.0094275
N2	wt	Olanzapine	0.05	0.0164333		N2	wt	Water	0	0.0145		N2	wt	Olanzapine	0.05	0.0182333		N2	wt	Water	0	0.014896		N2	wt	Quetiapine	0.1	0.00462396		N2	wt	Serotonin	100	0.0136321		N2	wt	Serotonin	100	0.00318214
N2	wt	Olanzapine	0.05	0.0182722		N2	wt	Water	0	0.0146		N2	wt	Olanzapine	0.05	0.0136278		N2	wt	Water	0	0.016973		N2	wt	Quetiapine	0.1	0.00770926		N2	wt	Serotonin	100	0.0155313		N2	wt	Serotonin	100	0.00338125
N2	wt	Olanzapine	0.05	0.00960476		N2	wt	Water	0	0.0156		N2	wt	Olanzapine	0.05	0.00881111		N2	wt	Water	0	0.017893		N2	wt	Quetiapine	0.1	0.00888056		N2	wt	Serotonin	100	0.0126361		N2	wt	Serotonin	100	0.0106875
N2	wt	Olanzapine	0.5	0.0136333		N2	wt	Water	0	0.0173		N2	wt	Olanzapine	0.05	0.0137667		N2	wt	Water	0	0.021053		N2	wt	Quetiapine	0.1	0.0100864		N2	wt	Serotonin	100	0.0128094		N2	wt	Serotonin	100	0.00827187
N2	wt	Olanzapine	0.5	0.01336		N2	wt	Loxapine	50	0.0038		N2	wt	Olanzapine	0.05	0.014681		N2	wt	Loxapine	50	0.00466		N2	wt	Quetiapine	0.1	0.00812708		N2	wt	Serotonin	100	0.0138469		N2	wt	Serotonin	100	0.0114417
N2	wt	Olanzapine	0.5	0.0154222		N2	wt	Loxapine	50	0.0056		N2	wt	Olanzapine	0.5	0.0152364		N2	wt	Loxapine	50	0.014692		N2	wt	Quetiapine	0.1	0.00843611		N2	wt	Serotonin	100	0.0101839		N2	wt	Serotonin	100	0.0097375
N2	wt	Olanzapine	0.5	0.0181286		N2	wt	Loxapine	50	0.0064		N2	wt	Olanzapine	0.5	0.0154125		N2	wt	Loxapine	50	0.017842		N2	wt	Quetiapine	0.1	0.00837381		N2	wt	Serotonin	100	0.0164464		N2	wt	Serotonin	100	0.011495
N2	wt	Olanzapine	0.5	0.0170714		N2	wt	Loxapine	50	0.0098		N2	wt	Olanzapine	0.5	0.0144333		N2	wt	Loxapine	50	0.020217		N2	wt	Quetiapine	0.1	0.00456212		N2	wt	Serotonin	100	0.00906346		N2	wt	Serotonin	100	0.009555
N2	wt	Olanzapine	0.5	0.0159889		N2	wt	Loxapine	50	0.01		N2	wt	Olanzapine	0.5	0.015525		N2	wt	Loxapine	50	0.02026		N2	wt	Quetiapine	0.1	0.0116583		N2	wt	Serotonin	100	0.016265		N2	wt	Serotonin	100	0.00882083
N2	wt	Olanzapine	0.5	0.016225		N2	wt	Loxapine	50	0.0101		N2	wt	Olanzapine	0.5	0.0150375		N2	wt	Loxapine	50	0.0208		N2	wt	Quetiapine	3	0.00735556		N2	wt	Serotonin	500	0.0117227		N2	wt	Serotonin	100	0.00940834
N2	wt	Olanzapine	0.5	0.01574		N2	wt	Loxapine	50	0.0144		N2	wt	Olanzapine	0.5	0.014375		N2	wt	Loxapine	50	0.020925		N2	wt	Quetiapine	3	0.00555833		N2	wt	Serotonin	500	0.00655385		N2	wt	Serotonin	500	0.0183917
N2	wt	Olanzapine	0.5	0.0150091		N2	wt	Loxapine	50	0.0148		N2	wt	Olanzapine	0.5	0.0199		N2	wt	Loxapine	50	0.021		N2	wt	Quetiapine	3	0.00533333		N2	wt	Serotonin	500	0.00965625		N2	wt	Serotonin	500	0.0155813
N2	wt	Olanzapine	0.5	0.01472		N2	wt	Loxapine	50	0.0153		N2	wt	Olanzapine	0.5	0.01697		N2	wt	Loxapine	50	0.02235		N2	wt	Quetiapine	3	0.00621111		N2	wt	Serotonin	500	0.00827778		N2	wt	Serotonin	500	0.01509
N2	wt	Olanzapine	0.5	0.0148833		N2	wt	Loxapine	50	0.0159		N2	wt	Olanzapine	0.5	0.0172714		N2	wt	Loxapine	50	0.0235		N2	wt	Quetiapine	3	0.00687408		N2	wt	Serotonin	500	0.011225		N2	wt	Serotonin	500	0.020575
N2	wt	Olanzapine	0.5	0.0147429		N2	wt	Loxapine	50	0.016		N2	wt	Olanzapine	0.5	0.016675		N2	wt	Loxapine	50	0.024857		N2	wt	Quetiapine	3	0.0103222		N2	wt	Serotonin	500	0.007245		N2	wt	Serotonin	500	0.01587
N2	wt	Olanzapine	0.5	0.0149917		N2	wt	Loxapine	50	0.0168		N2	wt	Olanzapine	0.5	0.00665714		N2	wt	Loxapine	50	0.02615		N2	wt	Quetiapine	3	0.0049963		N2	wt	Serotonin	500	0.00822308		N2	wt	Serotonin	500	0.01868
N2	wt	Olanzapine	0.5	0.0147091		N2	wt	Loxapine	50	0.019		N2	wt	Olanzapine	0.5	0.0156625		N2	wt	Loxapine	50	0.0262		N2	wt	Quetiapine	3	0.00533333		N2	wt	Serotonin	500	0.00744546		N2	wt	Serotonin	500	0.0226
N2	wt	Olanzapine	5	0.0172567		N2	wt	Loxapine	50	0.0199		N2	wt	Olanzapine	0.5	0.0158222		N2	wt	Loxapine	50	0.026238		N2	wt	Quetiapine	3	0.00645278		N2	wt	Serotonin	500	0.0075625		N2	wt	Serotonin	500	0.0206
N2	wt	Olanzapine	5	0.0196952		N2	wt	Loxapine	50	0.02		N2	wt	Olanzapine	0.5	0.01645		N2	wt	Loxapine	50	0.026686		N2	wt	Quetiapine	3	0.0112238		N2	wt	Serotonin	500	0.00921		N2	wt	Serotonin	500	0.0178278
N2	wt	Olanzapine	5	0.0167767		N2	wt	Loxapine	50	0.0205		N2	wt	Olanzapine	0.5	0.0146		N2	wt	Loxapine	50	0.0276		N2	wt	Quetiapine	3	0.00540333		N2	wt	Serotonin	500	0.00666		N2	wt	Serotonin	500	0.0193125
N2	wt	Olanzapine	5	0.00782963		N2	wt	Loxapine	50	0.0224		N2	wt	Olanzapine	0.5	0.0171		N2	wt	Loxapine	50	0.030892		N2	wt	Quetiapine	3	0.00392917		N2	wt	Serotonin	500	0.00659583		N2	wt	Serotonin	500	0.0212833
N2	wt	Olanzapine	5	0.0166133		N2	wt	Loxapine	50	0.0231		N2	wt	Olanzapine	0.5	0.015775		N2	wt	Loxapine	50	0.031708		N2	wt	Quetiapine	3	0.00852407		N2	wt	Serotonin	500	0.01256		N2	wt	Serotonin	500	0.017775
N2	wt	Olanzapine	5	0.0154333		N2	wt	Loxapine	50	0.0236		N2	wt	Olanzapine	0.5	0.0147167		N2	wt	Loxapine	50	0.037711		N2	wt	Quetiapine	3	0.0108812		N2	wt	Serotonin	500	0.009775		N2	wt	Serotonin	500	0.02013
N2	wt	Olanzapine	5	0.0176381		N2	wt	Loxapine	50	0.0256		N2	wt	Olanzapine	0.5	0.0186429		N2	wt	Loxapine	50	0.03855		N2	wt	Quetiapine	3	0.0104452		N2	wt	Serotonin	500	0.5		N2	wt	Serotonin	500	0.00922187
N2	wt	Olanzapine	5	0.0193933		BZ873	dop-3(ok295)	Water	0	0.0077		N2	wt	Olanzapine	0.5	0.01815		N2	wt	Serotonin	5000	0.01133		N2	wt	Quetiapine	3	0.0102983		N2	wt	Serotonin	500	0.0187333		N2	wt	Serotonin	500	0.0144583
N2	wt	Olanzapine	5	0.0127472		BZ873	dop-3(ok295)	Water	0	0.0096		N2	wt	Olanzapine	0.5	0.0146		N2	wt	Serotonin	5000	0.018274		N2	wt	Quetiapine	3	0.00820238		N2	wt	Serotonin	500	0.01758		N2	wt	Serotonin	500	0.0133125
N2	wt	Olanzapine	5	0.0100467		BZ873	dop-3(ok295)	Water	0	0.0096		N2	wt	Olanzapine	5	0.0129		N2	wt	Serotonin	5000	0.021262		N2	wt	Quetiapine	3	0.00936945		N2	wt	Serotonin	500	0.0211083		N2	wt	Serotonin	500	0.0121531
N2	wt	Olanzapine	5	0.0137923		BZ873	dop-3(ok295)	Water	0	0.0104		N2	wt	Olanzapine	5	0.013		N2	wt	Serotonin	5000	0.023531		N2	wt	Quetiapine	3	0.00978333		N2	wt	Serotonin	500	0.01935		N2	wt	Serotonin	500	0.0121375
N2	wt	Olanzapine	10	0.0153048		BZ873	dop-3(ok295)	Water	0	0.0108		N2	wt	Olanzapine	5	0.0159		N2	wt	Serotonin	5000	0.025386		N2	wt	Quetiapine	3	0.00862143		N2	wt	Serotonin	500	0.0153591		N2	wt	Serotonin	500	0.012415
N2	wt	Olanzapine	10	0.0136933		BZ873	dop-3(ok295)	Water	0	0.0111		N2	wt	Olanzapine	5	0.0144444		N2	wt	Serotonin	5000	0.026004		N2	wt	Quetiapine	3	0.009575		N2	wt	Serotonin	500	0.02061		N2	wt	Serotonin	500	0.0121792
N2	wt	Olanzapine	10	0.0154259		BZ873	dop-3(ok295)	Water	0	0.012		N2	wt	Olanzapine	5	0.0165		N2	wt	Serotonin	5000	0.027919		N2	wt	Quetiapine	3	0.00979833		N2	wt	Serotonin	500	0.0134389		N2	wt	Serotonin	500	0.0136594
N2	wt	Olanzapine	10	0.0167533		BZ873	dop-3(ok295)	Water	0	0.0127		N2	wt	Olanzapine	5	0.0154222		N2	wt	Serotonin	5000	0.028039		N2	wt	Quetiapine	3	0.006425		N2	wt	Serotonin	500	0.017175		N2	wt	Serotonin	500	0.00972916
N2	wt	Olanzapine	10	0.0107133		BZ873	dop-3(ok295)	Water	0	0.0135		N2	wt	Olanzapine	5	0.0178		N2	wt	Serotonin	5000	0.028748		N2	wt	Quetiapine	3	0.00471444		N2	wt	Serotonin	500	0.02093		N2	wt	Serotonin	500	0.0118964
N2	wt	Olanzapine	10	0.0156148		BZ873	dop-3(ok295)	Water	0	0.0135		N2	wt	Olanzapine	5	0.0149429		N2	wt	Serotonin	5000	0.028759		N2	wt	Quetiapine	3	0.0081803		N2	wt	Serotonin	500	0.0181188		N2	wt	Serotonin	500	0.0156312
N2	wt	Olanzapine	10	0.0117848		BZ873	dop-3(ok295)	Water	0	0.0146		N2	wt	Olanzapine	5	0.01284		N2	wt	Serotonin	5000	0.028822		N2	wt	Quetiapine	10	0.0118952		N2	wt	Serotonin	500	0.02085		N2	wt	Serotonin	500	0.0144219
N2	wt	Olanzapine	10	0.0186583		BZ873	dop-3(ok295)	Water	0	0.0149		N2	wt	Olanzapine	5	0.0106222		N2	wt	Serotonin	5000	0.028906		N2	wt	Quetiapine	10	0.01225		N2	wt	Serotonin	500	0.01685		N2	wt	Serotonin	500	0.00921875
N2	wt	Olanzapine	10	0.0166467		BZ873	dop-3(ok295)	Water	0	0.0159		N2	wt	Olanzapine	5	0.0149		N2	wt	Serotonin	5000	0.030393		N2	wt	Quetiapine	10	0.010381		N2	wt	Serotonin	500	0.0127889		N2	wt	Serotonin	1000	0.02205
N2	wt	Olanzapine	10	0.0186042		BZ873	dop-3(ok295)	Water	0	0.0162		N2	wt	Olanzapine	5	0.0139571		N2	wt	Serotonin	5000	0.031554		N2	wt	Quetiapine	10	0.01194		N2	wt	Serotonin	1000	0.0118062		N2	wt	Serotonin	1000	0.0165714
N2	wt	Olanzapine	10	0.0189667		BZ873	dop-3(ok295)	Water	0	0.0164		N2	wt	Olanzapine	5	0.012625		N2	wt	Serotonin	5000	0.031663		N2	wt	Quetiapine	10	0.00926667		N2	wt	Serotonin	1000	0.0129722		N2	wt	Serotonin	1000	0.0227667
N2	wt	Olanzapine	10	0.0151848		BZ873	dop-3(ok295)	Water	0	0.0165		N2	wt	Olanzapine	5	0.01465		N2	wt	Serotonin	5000	0.032189		N2	wt	Quetiapine	10	0.0104667		N2	wt	Serotonin	1000	0.0133708		N2	wt	Serotonin	1000	0.0224417
N2	wt	Olanzapine	10	0.0150556		BZ873	dop-3(ok295)	Water	0	0.0181		N2	wt	Olanzapine	5	0.0127769		N2	wt	Serotonin	5000	0.032742		N2	wt	Quetiapine	10	0.0116111		N2	wt	Serotonin	1000	0.012335		N2	wt	Serotonin	1000	0.0198111
N2	wt	Olanzapine	10	0.0159576		BZ873	dop-3(ok295)	Water	0	0.0183		N2	wt	Olanzapine	5	0.0175778		N2	wt	Serotonin	5000	0.033408		N2	wt	Quetiapine	10	0.00910476		N2	wt	Serotonin	1000	0.0117318		N2	wt	Serotonin	1000	0.0216571
N2	wt	Olanzapine	10	0.0194556		BZ873	dop-3(ok295)	Loxapine	50	0.0133		N2	wt	Olanzapine	5	0.0162727		N2	wt	Serotonin	5000	0.036533		N2	wt	Quetiapine	10	0.0136333		N2	wt	Serotonin	1000	0.00934615		N2	wt	Serotonin	1000	0.02081
N2	wt	Olanzapine	20	0.0135333		BZ873	dop-3(ok295)	Loxapine	50	0.0163		N2	wt	Olanzapine	5	0.0185889		N2	wt	Serotonin	5000	0.040779		N2	wt	Quetiapine	10	0.0132286		N2	wt	Serotonin	1000	0.01838		N2	wt	Serotonin	1000	0.0239
N2	wt	Olanzapine	20	0.0182333		BZ873	dop-3(ok295)	Loxapine	50	0.0188		N2	wt	Olanzapine	5	0.0197889		N2	wt	Serotonin	5000	0.05559		N2	wt	Quetiapine	10	0.0116125		N2	wt	Serotonin	1000	0.0111227		N2	wt	Serotonin	1000	0.0192357
N2	wt	Olanzapine	20	0.0140333		BZ873	dop-3(ok295)	Loxapine	50	0.0196		N2	wt	Olanzapine	5	0.0211222		DA1814	ser-1(ok345)	Water	0	0.007687		N2	wt	Quetiapine	10	0.0119167		N2	wt	Serotonin	1000	0.01625		N2	wt	Serotonin	1000	0.02211
N2	wt	Olanzapine	20	0.0133333		BZ873	dop-3(ok295)	Loxapine	50	0.0198		N2	wt	Olanzapine	10	0.0149583		DA1814	ser-1(ok345)	Water	0	0.008817		N2	wt	Quetiapine	10	0.0118733		N2	wt	Serotonin	1000	0.0132722		N2	wt	Serotonin	1000	0.01644
N2	wt	Olanzapine	20	0.0126333		BZ873	dop-3(ok295)	Loxapine	50	0.02		N2	wt	Olanzapine	10	0.0152917		DA1814	ser-1(ok345)	Water	0	0.009215		N2	wt	Quetiapine	10	0.0101926		N2	wt	Serotonin	1000	0.0134667		N2	wt	Serotonin	1000	0.01705
N2	wt	Olanzapine	20	0.0142333		BZ873	dop-3(ok295)	Loxapine	50	0.0209		N2	wt	Olanzapine	10	0.0149407		DA1814	ser-1(ok345)	Water	0	0.010093		N2	wt	Quetiapine	10	0.00889167		N2	wt	Serotonin	1000	0.01358		N2	wt	Serotonin	1000	0.0207611
N2	wt	Olanzapine	20	0.0168148		BZ873	dop-3(ok295)	Loxapine	50	0.0213		N2	wt	Olanzapine	10	0.0140222		DA1814	ser-1(ok345)	Water	0	0.011078		N2	wt	Quetiapine	10	0.00876111		N2	wt	Serotonin	1000	0.01605		N2	wt	Serotonin	1000	0.0180313
N2	wt	Olanzapine	20	0.0150333		BZ873	dop-3(ok295)	Loxapine	50	0.0213		N2	wt	Olanzapine	10	0.0171296		DA1814	ser-1(ok345)	Water	0	0.011167		N2	wt	Quetiapine	10	0.00794762		N2	wt	Serotonin	1000	0.0185969		N2	wt	Serotonin	1000	0.015975
N2	wt	Olanzapine	20	0.0158148		BZ873	dop-3(ok295)	Loxapine	50	0.0218		N2	wt	Olanzapine	10	0.0152296		DA1814	ser-1(ok345)	Water	0	0.011692		N2	wt	Quetiapine	10	0.0101333		N2	wt	Serotonin	1000	0.0237063		N2	wt	Serotonin	1000	0.0161781
N2	wt	Olanzapine	20	0.0159259		BZ873	dop-3(ok295)	Loxapine	50	0.0221		N2	wt	Olanzapine	10	0.0145104		DA1814	ser-1(ok345)	Water	0	0.012072		N2	wt	Quetiapine	10	0.00615185		N2	wt	Serotonin	1000	0.022595		N2	wt	Serotonin	1000	0.0161125
N2	wt	Olanzapine	50	0.0211429		BZ873	dop-3(ok295)	Loxapine	50	0.0223		N2	wt	Olanzapine	10	0.0121667		DA1814	ser-1(ok345)	Water	0	0.012426		N2	wt	Quetiapine	10	0.00671667		N2	wt	Serotonin	1000	0.0175875		N2	wt	Serotonin	1000	0.0138841
N2	wt	Olanzapine	50	0.0128		BZ873	dop-3(ok295)	Loxapine	50	0.0224		N2	wt	Olanzapine	10	0.0157533		DA1814	ser-1(ok345)	Water	0	0.012839		N2	wt	Quetiapine	10	0.0117571		N2	wt	Serotonin	1000	0.0195917		N2	wt	Serotonin	1000	0.0149568
N2	wt	Olanzapine	50	0.0157778		BZ873	dop-3(ok295)	Loxapine	50	0.0228		N2	wt	Olanzapine	10	0.00969333		DA1814	ser-1(ok345)	Water	0	0.01337		N2	wt	Quetiapine	10	0.00643333		N2	wt	Serotonin	1000	0.0203208		N2	wt	Serotonin	1000	0.0144861
N2	wt	Olanzapine	50	0.012		BZ873	dop-3(ok295)	Loxapine	50	0.0246		N2	wt	Olanzapine	10	0.0140133		DA1814	ser-1(ok345)	Water	0	0.013658		N2	wt	Quetiapine	10	0.00855556		N2	wt	Serotonin	1000	0.0224861		N2	wt	Serotonin	1000	0.0168472
N2	wt	Olanzapine	50	0.0157		BZ873	dop-3(ok295)	Loxapine	50	0.0272		N2	wt	Olanzapine	10	0.0172952		DA1814	ser-1(ok345)	Water	0	0.013856		N2	wt	Quetiapine	10	0.00798		N2	wt	Serotonin	1000	0.0178187		N2	wt	Serotonin	1000	0.0106708
N2	wt	Olanzapine	50	0.0107143		CX13111	dop-5(ok568)	Water	0	0.0082		N2	wt	Olanzapine	10	0.0169111		DA1814	ser-1(ok345)	Water	0	0.014022		N2	wt	Quetiapine	10	0.008		N2	wt	Serotonin	1000	0.0236438		N2	wt	Serotonin	1000	0.0171208
N2	wt	Olanzapine	50	0.0158		CX13111	dop-5(ok568)	Water	0	0.0102		N2	wt	Olanzapine	10	0.0138667		DA1814	ser-1(ok345)	Water	0	0.01409		N2	wt	Quetiapine	10	0.0093381		N2	wt	Serotonin	1000	0.0167179		N2	wt	Serotonin	1000	0.0159781
N2	wt	Olanzapine	50	0.0165		CX13111	dop-5(ok568)	Water	0	0.0113		N2	wt	Olanzapine	10	0.0160933		DA1814	ser-1(ok345)	Water	0	0.014239		N2	wt	Quetiapine	10	0.0110242		N2	wt	Serotonin	1000	0.0148932		N2	wt	Serotonin	1000	0.0179792
N2	wt	Olanzapine	50	0.0154		CX13111	dop-5(ok568)	Water	0	0.0115		N2	wt	Olanzapine	10	0.0122583		DA1814	ser-1(ok345)	Water	0	0.014542		N2	wt	Quetiapine	10	0.00697917		N2	wt	Serotonin	1000	0.0176083		N2	wt	Serotonin	1000	0.0154425
N2	wt	Olanzapine	50	0.0148		CX13111	dop-5(ok568)	Water	0	0.0117		N2	wt	Olanzapine	10	0.0149407		DA1814	ser-1(ok345)	Water	0	0.015348		N2	wt	Quetiapine	30	0.01141		N2	wt	Serotonin	1000	0.0112875		N2	wt	Serotonin	1000	0.0104617
N2	wt	Olanzapine	50	0.0159		CX13111	dop-5(ok568)	Water	0	0.0122		N2	wt	Olanzapine	10	0.0134524		DA1814	ser-1(ok345)	Water	0	0.016156		N2	wt	Quetiapine	30	0.0138786		N2	wt	Serotonin	1000	0.0200719		N2	wt	Serotonin	2000	0.02804
N2	wt	Olanzapine	50	0.0154		CX13111	dop-5(ok568)	Water	0	0.0126		N2	wt	Olanzapine	10	0.0138933		DA1814	ser-1(ok345)	Water	0	0.016876		N2	wt	Quetiapine	30	0.0107551		N2	wt	Serotonin	2000	0.0170861		N2	wt	Serotonin	2000	0.02519
N2	wt	Olanzapine	50	0.0113		CX13111	dop-5(ok568)	Water	0	0.0126		N2	wt	Olanzapine	10	0.00822667		DA1814	ser-1(ok345)	Water	0	0.018647		N2	wt	Quetiapine	30	0.0120683		N2	wt	Serotonin	2000	0.0175306		N2	wt	Serotonin	2000	0.01885
N2	wt	Olanzapine	50	0.0149		CX13111	dop-5(ok568)	Water	0	0.0127		N2	wt	Olanzapine	20	0.01583		DA1814	ser-1(ok345)	Loxapine	50	0.016904		N2	wt	Quetiapine	30	0.0165292		N2	wt	Serotonin	2000	0.0131312		N2	wt	Serotonin	2000	0.02091
N2	wt	Olanzapine	50	0.0151		CX13111	dop-5(ok568)	Water	0	0.0131		N2	wt	Olanzapine	20	0.0161667		DA1814	ser-1(ok345)	Loxapine	50	0.01719		N2	wt	Quetiapine	30	0.0134813		N2	wt	Serotonin	2000	0.024415		N2	wt	Serotonin	2000	0.022525
N2	wt	Olanzapine	100	0.0179583		CX13111	dop-5(ok568)	Water	0	0.0131		N2	wt	Olanzapine	20	0.0152		DA1814	ser-1(ok345)	Loxapine	50	0.017572		N2	wt	Quetiapine	30	0.01419		N2	wt	Serotonin	2000	0.0155028		N2	wt	Serotonin	2000	0.0245333
N2	wt	Olanzapine	100	0.0158667		CX13111	dop-5(ok568)	Water	0	0.0136		N2	wt	Olanzapine	20	0.0149889		DA1814	ser-1(ok345)	Loxapine	50	0.017876		N2	wt	Quetiapine	30	0.0149767		N2	wt	Serotonin	2000	0.0190972		N2	wt	Serotonin	2000	0.02675
N2	wt	Olanzapine	100	0.0195833		CX13111	dop-5(ok568)	Water	0	0.0144		N2	wt	Olanzapine	20	0.01776		DA1814	ser-1(ok345)	Loxapine	50	0.018837		N2	wt	Quetiapine	30	0.0165278		N2	wt	Serotonin	2000	0.0108442		N2	wt	Serotonin	2000	0.02677
N2	wt	Olanzapine	100	0.0174667		CX13111	dop-5(ok568)	Water	0	0.0147		N2	wt	Olanzapine	20	0.0119444		DA1814	ser-1(ok345)	Loxapine	50	0.020187		N2	wt	Quetiapine	30	0.0148021		N2	wt	Serotonin	2000	0.0163375		N2	wt	Serotonin	2000	0.02724
N2	wt	Olanzapine	100	0.0177667		CX13111	dop-5(ok568)	Water	0	0.0156		N2	wt	Olanzapine	20	0.01932		DA1814	ser-1(ok345)	Loxapine	50	0.020579		N2	wt	Quetiapine	30	0.0099875		N2	wt	Serotonin	2000	0.0143969		N2	wt	Serotonin	2000	0.0262667
N2	wt	Olanzapine	100	0.0175185		CX13111	dop-5(ok568)	Water	0	0.0168		N2	wt	Olanzapine	20	0.0165857		DA1814	ser-1(ok345)	Loxapine	50	0.020642		N2	wt	Quetiapine	30	0.011375		N2	wt	Serotonin	2000	0.0193219		N2	wt	Serotonin	2000	0.0225625
N2	wt	Olanzapine	100	0.0212667		CX13111	dop-5(ok568)	Water	0	0.0174		N2	wt	Olanzapine	20	0.0144917		DA1814	ser-1(ok345)	Loxapine	50	0.021583		N2	wt	Quetiapine	30	0.0127633		N2	wt	Serotonin	2000	0.0150568		N2	wt	Serotonin	2000	0.0261833
N2	wt	Olanzapine	100	0.0145667		CX13111	dop-5(ok568)	Water	0	0.0185		N2	wt	Olanzapine	20	0.0223571		DA1814	ser-1(ok345)	Loxapine	50	0.022427		N2	wt	Quetiapine	30	0.0135083		N2	wt	Serotonin	2000	0.0132536		N2	wt	Serotonin	2000	0.0222188
N2	wt	Olanzapine	100	0.0126667		CX13111	dop-5(ok568)	Water	0	0.019		N2	wt	Olanzapine	20	0.019025		DA1814	ser-1(ok345)	Loxapine	50	0.022522		N2	wt	Quetiapine	30	0.0105167		N2	wt	Serotonin	2000	0.0195536		N2	wt	Serotonin	2000	0.0167167
N2	wt	Olanzapine	100	0.0174667		CX13111	dop-5(ok568)	Loxapine	50	0.0031		N2	wt	Olanzapine	20	0.01776		DA1814	ser-1(ok345)	Loxapine	50	0.025987		N2	wt	Quetiapine	30	0.0115083		N2	wt	Serotonin	2000	0.0132795		N2	wt	Serotonin	2000	0.017275
N2	wt	Olanzapine	100	0.0208889		CX13111	dop-5(ok568)	Loxapine	50	0.0127		N2	wt	Olanzapine	20	0.01785		DA1814	ser-1(ok345)	Loxapine	50	0.031338		N2	wt	Quetiapine	30	0.00883333		N2	wt	Serotonin	2000	0.0232214		N2	wt	Serotonin	2000	0.020675
N2	wt	Olanzapine	100	0.0204		CX13111	dop-5(ok568)	Loxapine	50	0.0137		N2	wt	Olanzapine	20	0.0164429		DA1814	ser-1(ok345)	Loxapine	50	0.036667		N2	wt	Quetiapine	30	0.0112417		N2	wt	Serotonin	2000	0.0225625		N2	wt	Serotonin	2000	0.02204
N2	wt	Olanzapine	100	0.0189		CX13111	dop-5(ok568)	Loxapine	50	0.0145		N2	wt	Olanzapine	20	0.0188		DA1814	ser-1(ok345)	Loxapine	50	0.0397		N2	wt	Quetiapine	30	0.0116148		N2	wt	Serotonin	2000	0.0216556		N2	wt	Serotonin	2000	0.02274
N2	wt	Olanzapine	100	0.0203		CX13111	dop-5(ok568)	Loxapine	50	0.0161		N2	wt	Olanzapine	20	0.0147833		DA1814	ser-1(ok345)	Loxapine	50	0.0409		N2	wt	Quetiapine	30	0.00715		N2	wt	Serotonin	2000	0.0188062		N2	wt	Serotonin	2000	0.02164
N2	wt	Olanzapine	100	0.0228889		CX13111	dop-5(ok568)	Loxapine	50	0.0163		N2	wt	Olanzapine	20	0.0144		DA1814	ser-1(ok345)	Serotonin	5000	0.021948		N2	wt	Quetiapine	30	0.01246		N2	wt	Serotonin	2000	0.0238857		N2	wt	Serotonin	2000	0.026725
N2	wt	Olanzapine	200	0.0145667		CX13111	dop-5(ok568)	Loxapine	50	0.0164		N2	wt	Olanzapine	20	0.01588		DA1814	ser-1(ok345)	Serotonin	5000	0.022609		N2	wt	Quetiapine	30	0.00763333		N2	wt	Serotonin	2000	0.01705		N2	wt	Serotonin	2000	0.0174389
N2	wt	Olanzapine	200	0.0176667		CX13111	dop-5(ok568)	Loxapine	50	0.0165		N2	wt	Olanzapine	20	0.0158727		DA1814	ser-1(ok345)	Serotonin	5000	0.023221		N2	wt	Quetiapine	30	0.0120083		N2	wt	Serotonin	2000	0.02601		N2	wt	Serotonin	2000	0.0207438
N2	wt	Olanzapine	200	0.0180667		CX13111	dop-5(ok568)	Loxapine	50	0.0171		N2	wt	Olanzapine	20	0.01565		DA1814	ser-1(ok345)	Serotonin	5000	0.023879		N2	wt	Quetiapine	30	0.0142867		N2	wt	Serotonin	2000	0.0229313		N2	wt	Serotonin	2000	0.02248
N2	wt	Olanzapine	200	0.0182667		CX13111	dop-5(ok568)	Loxapine	50	0.0196		N2	wt	Olanzapine	20	0.01875		DA1814	ser-1(ok345)	Serotonin	5000	0.024985		N2	wt	Quetiapine	30	0.00601333		N2	wt	Serotonin	2000	0.0246083		N2	wt	Serotonin	2000	0.0207333
N2	wt	Olanzapine	200	0.0185185		CX13111	dop-5(ok568)	Loxapine	50	0.0197		N2	wt	Olanzapine	50	0.0145278		DA1814	ser-1(ok345)	Serotonin	5000	0.026393		N2	wt	Quetiapine	30	0.00834333		N2	wt	Serotonin	2000	0.02313		N2	wt	Serotonin	2000	0.0237625
N2	wt	Olanzapine	200	0.0179667		CX13111	dop-5(ok568)	Loxapine	50	0.0207		N2	wt	Olanzapine	50	0.0166806		DA1814	ser-1(ok345)	Serotonin	5000	0.026493		N2	wt	Quetiapine	30	0.0106778		N2	wt	Serotonin	5000	0.0141575		N2	wt	Serotonin	2000	0.01912
N2	wt	Olanzapine	200	0.0199583		CX13111	dop-5(ok568)	Loxapine	50	0.0223		N2	wt	Olanzapine	50	0.0213583		DA1814	ser-1(ok345)	Serotonin	5000	0.027033		N2	wt	Quetiapine	100	0.0134476		N2	wt	Serotonin	5000	0.0141225		N2	wt	Serotonin	2000	0.017905
N2	wt	Olanzapine	200	0.0241333		CX13111	dop-5(ok568)	Loxapine	50	0.0227		N2	wt	Olanzapine	50	0.0226944		DA1814	ser-1(ok345)	Serotonin	5000	0.028006		N2	wt	Quetiapine	100	0.0130074		N2	wt	Serotonin	5000	0.022525		N2	wt	Serotonin	5000	0.0266083
N2	wt	Loxapine	0.05	0.0130533		CX13111	dop-5(ok568)	Loxapine	50	0.0228		N2	wt	Olanzapine	50	0.0195733		DA1814	ser-1(ok345)	Serotonin	5000	0.029179		N2	wt	Quetiapine	100	0.00981212		N2	wt	Serotonin	5000	0.0145425		N2	wt	Serotonin	5000	0.0291
N2	wt	Loxapine	0.05	0.0141583		CX13111	dop-5(ok568)	Loxapine	50	0.0246		N2	wt	Olanzapine	50	0.0179958		DA1814	ser-1(ok345)	Serotonin	5000	0.029537		N2	wt	Quetiapine	100	0.0177417		N2	wt	Serotonin	5000	0.0139977		N2	wt	Serotonin	5000	0.0190375
N2	wt	Loxapine	0.05	0.0107381		CX13111	dop-5(ok568)	Loxapine	50	0.0269		N2	wt	Olanzapine	50	0.0187889		DA1814	ser-1(ok345)	Serotonin	5000	0.030192		N2	wt	Quetiapine	100	0.0116933		N2	wt	Serotonin	5000	0.0237083		N2	wt	Serotonin	5000	0.03053
N2	wt	Loxapine	0.05	0.0144333		CX13111	dop-5(ok568)	Loxapine	50	0.0273		N2	wt	Olanzapine	50	0.0207208		DA1814	ser-1(ok345)	Serotonin	5000	0.031292		N2	wt	Quetiapine	100	0.0150722		N2	wt	Serotonin	5000	0.0184679		N2	wt	Serotonin	5000	0.01645
N2	wt	Loxapine	0.05	0.0125208		CX13111	dop-5(ok568)	Loxapine	50	0.0357		N2	wt	Olanzapine	50	0.0201567		DA1814	ser-1(ok345)	Serotonin	5000	0.031983		N2	wt	Quetiapine	100	0.0086		N2	wt	Serotonin	5000	0.0193179		N2	wt	Serotonin	5000	0.03035
N2	wt	Loxapine	0.05	0.0137852		LX636	dop-1(vs101)	Water	0	0.0097		N2	wt	Olanzapine	50	0.0185133		DA1814	ser-1(ok345)	Serotonin	5000	0.032967		N2	wt	Quetiapine	100	0.01835		N2	wt	Serotonin	5000	0.0172694		N2	wt	Serotonin	5000	0.0154
N2	wt	Loxapine	0.05	0.0143944		LX636	dop-1(vs101)	Water	0	0.011		N2	wt	Olanzapine	50	0.0243083		DA1814	ser-1(ok345)	Serotonin	5000	0.03419		N2	wt	Quetiapine	100	0.0109857		N2	wt	Serotonin	5000	0.0199542		N2	wt	Serotonin	5000	0.02699
N2	wt	Loxapine	0.05	0.0165556		LX636	dop-1(vs101)	Water	0	0.0111		N2	wt	Olanzapine	50	0.0173296		DA1814	ser-1(ok345)	Serotonin	5000	0.035789		N2	wt	Quetiapine	100	0.0165944		N2	wt	Serotonin	5000	0.0128795		N2	wt	Serotonin	5000	0.02978
N2	wt	Loxapine	0.05	0.00965667		LX636	dop-1(vs101)	Water	0	0.0111		N2	wt	Olanzapine	50	0.019963		DA1814	ser-1(ok345)	Serotonin	5000	0.039856		N2	wt	Quetiapine	100	0.0138222		N2	wt	Serotonin	5000	0.0144886		N2	wt	Serotonin	5000	0.02635
N2	wt	Loxapine	0.05	0.0171208		LX636	dop-1(vs101)	Water	0	0.0117		N2	wt	Olanzapine	50	0.0232407		AQ866	ser-4(ok512)	Water	0	0.01		N2	wt	Quetiapine	100	0.0158167		N2	wt	Serotonin	5000	0.0140708		N2	wt	Serotonin	5000	0.0269583
N2	wt	Loxapine	0.05	0.0105407		LX636	dop-1(vs101)	Water	0	0.0119		N2	wt	Olanzapine	50	0.021381		AQ866	ser-4(ok512)	Water	0	0.010943		N2	wt	Quetiapine	100	0.0171667		N2	wt	Serotonin	5000	0.0236536		N2	wt	Serotonin	5000	0.026725
N2	wt	Loxapine	0.05	0.0207333		LX636	dop-1(vs101)	Water	0	0.012		N2	wt	Olanzapine	50	0.0193185		AQ866	ser-4(ok512)	Water	0	0.013245		N2	wt	Quetiapine	100	0.0117167		N2	wt	Serotonin	5000	0.0252607		N2	wt	Serotonin	5000	0.018735
N2	wt	Loxapine	0.05	0.0140458		LX636	dop-1(vs101)	Water	0	0.0122		N2	wt	Olanzapine	50	0.0145963		AQ866	ser-4(ok512)	Water	0	0.013367		N2	wt	Quetiapine	100	0.00756875		N2	wt	Serotonin	5000	0.0308292		N2	wt	Serotonin	5000	0.0174806
N2	wt	Loxapine	0.05	0.0161833		LX636	dop-1(vs101)	Water	0	0.0125		N2	wt	Olanzapine	50	0.0175381		AQ866	ser-4(ok512)	Water	0	0.013757		N2	wt	Quetiapine	100	0.0109317		N2	wt	Serotonin	5000	0.0188861		N2	wt	Serotonin	5000	0.0156321
N2	wt	Loxapine	0.05	0.0158733		LX636	dop-1(vs101)	Water	0	0.0128		N2	wt	Olanzapine	50	0.0189852		AQ866	ser-4(ok512)	Water	0	0.0139		N2	wt	Quetiapine	100	0.0102389		N2	wt	Serotonin	5000	0.0247969		N2	wt	Serotonin	5000	0.0213594
N2	wt	Loxapine	0.05	0.00814048		LX636	dop-1(vs101)	Water	0	0.0141		N2	wt	Olanzapine	50	0.0250083		AQ866	ser-4(ok512)	Water	0	0.01445		N2	wt	Quetiapine	100	0.00997963		N2	wt	Serotonin	5000	0.0270179		N2	wt	Serotonin	5000	0.0153688
N2	wt	Loxapine	0.5	0.0196		LX636	dop-1(vs101)	Water	0	0.0143		N2	wt	Olanzapine	50	0.021481		AQ866	ser-4(ok512)	Water	0	0.0146		N2	wt	Quetiapine	100	0.0108687		N2	wt	Serotonin	5000	0.0167725		N2	wt	Serotonin	5000	0.0200531
N2	wt	Loxapine	0.5	0.01775		LX636	dop-1(vs101)	Water	0	0.0143		N2	wt	Olanzapine	100	0.0217167		AQ866	ser-4(ok512)	Water	0	0.014671		N2	wt	Quetiapine	100	0.0147875		N2	wt	Serotonin	5000	0.0290062		N2	wt	Serotonin	5000	0.0189886
N2	wt	Loxapine	0.5	0.0104571		LX636	dop-1(vs101)	Water	0	0.0144		N2	wt	Olanzapine	100	0.02215		AQ866	ser-4(ok512)	Water	0	0.01495		N2	wt	Quetiapine	100	0.0144042		N2	wt	Serotonin	5000	0.0169068		N2	wt	Serotonin	5000	0.0225292
N2	wt	Loxapine	0.5	0.0129		LX636	dop-1(vs101)	Water	0	0.0149		N2	wt	Olanzapine	100	0.01941		AQ866	ser-4(ok512)	Water	0	0.015122		N2	wt	Quetiapine	100	0.00581667		N2	wt	Serotonin	5000	0.0226281		N2	wt	Serotonin	5000	0.0221208
N2	wt	Loxapine	0.5	0.0150889		LX636	dop-1(vs101)	Water	0	0.0155		N2	wt	Olanzapine	100	0.018475		AQ866	ser-4(ok512)	Water	0	0.01525		N2	wt	Quetiapine	200	0.00759375		N2	wt	Serotonin	5000	0.0220694		N2	wt	Serotonin	5000	0.0199925
N2	wt	Loxapine	0.5	0.0112667		LX636	dop-1(vs101)	Water	0	0.0175		N2	wt	Olanzapine	100	0.01934		AQ866	ser-4(ok512)	Water	0	0.01528		N2	wt	Quetiapine	200	0.00784394		N2	wt	Serotonin	5000	0.0215821		N2	wt	Serotonin	5000	0.0194083
N2	wt	Loxapine	0.5	0.0184833		LX636	dop-1(vs101)	Water	0	0.0175		N2	wt	Olanzapine	100	0.0185667		AQ866	ser-4(ok512)	Water	0	0.015967		N2	wt	Quetiapine	200	0.00762833		N2	wt	Serotonin	5000	0.0293187		N2	wt	Serotonin	5000	0.018505
N2	wt	Loxapine	0.5	0.0152167		LX636	dop-1(vs101)	Loxapine	50	0.01		N2	wt	Olanzapine	100	0.0212429		AQ866	ser-4(ok512)	Water	0	0.01655		N2	wt	Quetiapine	200	0.00796515		N2	wt	Serotonin	5000	0.0256292		N2	wt	Serotonin	5000	0.0235417
N2	wt	Loxapine	0.5	0.01576		LX636	dop-1(vs101)	Loxapine	50	0.0151		N2	wt	Olanzapine	100	0.02012		AQ866	ser-4(ok512)	Water	0	0.016771		N2	wt	Quetiapine	200	0.011187		N2	wt	Serotonin	10000	0.013825		N2	wt	Serotonin	5000	0.0207028
N2	wt	Loxapine	0.5	0.01448		LX636	dop-1(vs101)	Loxapine	50	0.0155		N2	wt	Olanzapine	100	0.01948		AQ866	ser-4(ok512)	Water	0	0.01838		N2	wt	Quetiapine	200	0.00932083		N2	wt	Serotonin	10000	0.0234083		N2	wt	Serotonin	10000	0.0222958
N2	wt	Loxapine	0.5	0.0140333		LX636	dop-1(vs101)	Loxapine	50	0.0159		N2	wt	Olanzapine	100	0.016625		AQ866	ser-4(ok512)	Loxapine	50	0.014829		N2	wt	Quetiapine	200	0.00982037		N2	wt	Serotonin	10000	0.0188417		N2	wt	Serotonin	10000	0.029275
N2	wt	Loxapine	0.5	0.0138636		LX636	dop-1(vs101)	Loxapine	50	0.0163		N2	wt	Olanzapine	100	0.022575		AQ866	ser-4(ok512)	Loxapine	50	0.0161		N2	wt	Quetiapine	200	0.0126796		N2	wt	Serotonin	10000	0.01316		N2	wt	Serotonin	10000	0.024575
N2	wt	Loxapine	0.5	0.01135		LX636	dop-1(vs101)	Loxapine	50	0.0163		N2	wt	Olanzapine	100	0.0242		AQ866	ser-4(ok512)	Loxapine	50	0.016233		N2	wt	Quetiapine	200	0.0132452		N2	wt	Serotonin	10000	0.0123115		N2	wt	Serotonin	10000	0.027455
N2	wt	Loxapine	0.5	0.00845		LX636	dop-1(vs101)	Loxapine	50	0.0165		N2	wt	Olanzapine	100	0.0178437		AQ866	ser-4(ok512)	Loxapine	50	0.0172		N2	wt	Quetiapine	200	0.0121643		N2	wt	Serotonin	10000	0.0171438		N2	wt	Serotonin	10000	0.0204875
N2	wt	Loxapine	0.5	0.0139143		LX636	dop-1(vs101)	Loxapine	50	0.0167		N2	wt	Olanzapine	100	0.01776		AQ866	ser-4(ok512)	Loxapine	50	0.01768		N2	wt	Quetiapine	200	0.0158028		N2	wt	Serotonin	10000	0.0151556		N2	wt	Serotonin	10000	0.0207781
N2	wt	Loxapine	0.5	0.0179		LX636	dop-1(vs101)	Loxapine	50	0.0169		N2	wt	Olanzapine	100	0.02024		AQ866	ser-4(ok512)	Loxapine	50	0.017756		N2	wt	Quetiapine	200	0.0106452		N2	wt	Serotonin	10000	0.01747		N2	wt	Serotonin	10000	0.0227687
N2	wt	Loxapine	0.5	0.0132667		LX636	dop-1(vs101)	Loxapine	50	0.0169		N2	wt	Olanzapine	100	0.0251182		AQ866	ser-4(ok512)	Loxapine	50	0.018057		N2	wt	Quetiapine	200	0.00796667		N2	wt	Serotonin	10000	0.0111962		N2	wt	Serotonin	10000	0.0216469
N2	wt	Loxapine	0.5	0.0113		LX636	dop-1(vs101)	Loxapine	50	0.0172		N2	wt	Olanzapine	200	0.0254125		AQ866	ser-4(ok512)	Loxapine	50	0.018843		N2	wt	Quetiapine	200	0.0110905		N2	wt	Serotonin	10000	0.015345		N2	wt	Serotonin	10000	0.0199719
N2	wt	Loxapine	0.5	0.018		LX636	dop-1(vs101)	Loxapine	50	0.0172		N2	wt	Olanzapine	200	0.0120667		AQ866	ser-4(ok512)	Loxapine	50	0.01905		N2	wt	Quetiapine	200	0.00912222		N2	wt	Serotonin	10000	0.014175		N2	wt	Serotonin	10000	0.0267937
N2	wt	Loxapine	0.5	0.0131333		LX636	dop-1(vs101)	Loxapine	50	0.0174		N2	wt	Olanzapine	200	0.02256		AQ866	ser-4(ok512)	Loxapine	50	0.019471		N2	wt	Quetiapine	200	0.00851111		N2	wt	Serotonin	10000	0.0160438		N2	wt	Serotonin	10000	0.0215321
N2	wt	Loxapine	5	0.0197333		LX636	dop-1(vs101)	Loxapine	50	0.0179		N2	wt	Olanzapine	200	0.0180333		AQ866	ser-4(ok512)	Loxapine	50	0.020114		N2	wt	Quetiapine	200	0.00927619		N2	wt	Serotonin	10000	0.015915		N2	wt	Serotonin	10000	0.019925
N2	wt	Loxapine	5	0.0240611		LX636	dop-1(vs101)	Loxapine	50	0.018		N2	wt	Olanzapine	200	0.023975		AQ866	ser-4(ok512)	Loxapine	50	0.020314		N2	wt	Quetiapine	200	0.0124111		N2	wt	Serotonin	10000	0.01915		N2	wt	Serotonin	10000	0.0186562
N2	wt	Loxapine	5	0.016463		LX636	dop-1(vs101)	Loxapine	50	0.019		N2	wt	Olanzapine	200	0.02175		AQ866	ser-4(ok512)	Loxapine	50	0.021071		N2	wt	Quetiapine	200	0.012		N2	wt	Serotonin	10000	0.014975		N2	wt	Serotonin	10000	0.0184833
N2	wt	Loxapine	5	0.0205917		LX636	dop-1(vs101)	Loxapine	50	0.0208		N2	wt	Olanzapine	200	0.0221727		AQ866	ser-4(ok512)	Loxapine	50	0.022225		N2	wt	Quetiapine	200	0.0101417		N2	wt	Serotonin	10000	0.0253		N2	wt	Serotonin	10000	0.0152909
N2	wt	Loxapine	5	0.0209333		LX636	dop-1(vs101)	Loxapine	50	0.021		N2	wt	Olanzapine	200	0.0181769		AQ866	ser-4(ok512)	Loxapine	50	0.023033		N2	wt	Quetiapine	200	0.0150556		N2	wt	Serotonin	10000	0.0247		N2	wt	Serotonin	10000	0.0194
N2	wt	Loxapine	5	0.0148611		LX636	dop-1(vs101)	Loxapine	50	0.0211		N2	wt	Olanzapine	200	0.0223		AQ866	ser-4(ok512)	Loxapine	50	0.03455		N2	wt	Quetiapine	200	0.00663056		N2	wt	Serotonin	10000	0.0225063		N2	wt	Serotonin	10000	0.0166083
N2	wt	Loxapine	5	0.0167788		LX636	dop-1(vs101)	Loxapine	50	0.0227		N2	wt	Olanzapine	200	0.0218462		AQ866	ser-4(ok512)	Loxapine	50	0.034833		N2	wt	Quetiapine	200	0.014525		N2	wt	Serotonin	10000	0.0255417		N2	wt	Serotonin	10000	0.02176
N2	wt	Loxapine	5	0.0215417		LX645	dop-1(vs100)	Water	0	0.0064		N2	wt	Olanzapine	200	0.02116		AQ866	ser-4(ok512)	Loxapine	50	0.039725		N2	wt	Quetiapine	200	0.00612667		N2	wt	Serotonin	10000	0.017185		N2	wt	Serotonin	10000	0.01965
N2	wt	Loxapine	5	0.0203152		LX645	dop-1(vs100)	Water	0	0.0095		N2	wt	Olanzapine	200	0.0241		AQ866	ser-4(ok512)	Loxapine	50	0.0432		N2	wt	Quetiapine	200	0.00915417		N2	wt	Serotonin	10000	0.028225		N2	wt	Serotonin	10000	0.02325
N2	wt	Loxapine	5	0.0273917		LX645	dop-1(vs100)	Water	0	0.0098		N2	wt	Olanzapine	200	0.0254125		AQ866	ser-4(ok512)	Serotonin	5000	0.018633		N2	wt	Quetiapine	200	0.009		N2	wt	Serotonin	10000	0.0199625		N2	wt	Serotonin	10000	0.01649
N2	wt	Loxapine	5	0.0193111		LX645	dop-1(vs100)	Water	0	0.0102		N2	wt	Olanzapine	200	0.0212167		AQ866	ser-4(ok512)	Serotonin	5000	0.024867		N2	wt	Ziprasidone	0.01	0.0119333		N2	wt	Serotonin	10000	0.02324		N2	wt	Serotonin	10000	0.0196667
N2	wt	Loxapine	5	0.0114467		LX645	dop-1(vs100)	Water	0	0.0109		N2	wt	Olanzapine	200	0.02418		AQ866	ser-4(ok512)	Serotonin	5000	0.025593		N2	wt	Ziprasidone	0.01	0.00698		N2	wt	Serotonin	10000	0.0187375		N2	wt	Serotonin	10000	0.0115714
N2	wt	Loxapine	5	0.0205238		LX645	dop-1(vs100)	Water	0	0.0109		N2	wt	Olanzapine	200	0.0190429		AQ866	ser-4(ok512)	Serotonin	5000	0.026542		N2	wt	Ziprasidone	0.01	0.0056625		N2	wt	Serotonin	10000	0.02355		N2	wt	Serotonin	10000	0.0153455
N2	wt	Loxapine	5	0.00995333		LX645	dop-1(vs100)	Water	0	0.0109		N2	wt	Olanzapine	200	0.0196833		AQ866	ser-4(ok512)	Serotonin	5000	0.02681		N2	wt	Ziprasidone	0.01	0.00482308		N2	wt	Serotonin	10000	0.0177		N2	wt	Serotonin	10000	0.0186389
N2	wt	Loxapine	5	0.0143571		LX645	dop-1(vs100)	Water	0	0.011		N2	wt	Olanzapine	200	0.024225		AQ866	ser-4(ok512)	Serotonin	5000	0.027911		N2	wt	Ziprasidone	0.01	0.00904445		N2	wt	Serotonin	10000	0.0160958		N2	wt	Serotonin	10000	0.0182187
N2	wt	Loxapine	5	0.0251125		LX645	dop-1(vs100)	Water	0	0.0123		N2	wt	Olanzapine	200	0.02232		AQ866	ser-4(ok512)	Serotonin	5000	0.028094		N2	wt	Ziprasidone	0.01	0.00499167		N2	wt	Serotonin	10000	0.0275583		N2	wt	Serotonin	10000	0.0193333
N2	wt	Loxapine	5	0.02434		LX645	dop-1(vs100)	Water	0	0.0126		N2	wt	Olanzapine	200	0.0235		AQ866	ser-4(ok512)	Serotonin	5000	0.028338		N2	wt	Ziprasidone	0.01	0.00588095		N2	wt	Olanzapine	0.5	0.0114705		N2	wt	Olanzapine	0.5	0.00841428
N2	wt	Loxapine	5	0.0164909		LX645	dop-1(vs100)	Water	0	0.0128		LX734	dop-1, -2, -3	Olanzapine	0.05	0.0146167		AQ866	ser-4(ok512)	Serotonin	5000	0.029833		N2	wt	Ziprasidone	0.01	0.0114519		N2	wt	Olanzapine	0.5	0.00518654		N2	wt	Olanzapine	0.5	0.01225
N2	wt	Loxapine	5	0.0247667		LX645	dop-1(vs100)	Water	0	0.0131		LX734	dop-1, -2, -3	Olanzapine	0.05	0.00706667		AQ866	ser-4(ok512)	Serotonin	5000	0.030273		N2	wt	Ziprasidone	0.01	0.0121889		N2	wt	Olanzapine	0.5	0.00432813		N2	wt	Olanzapine	0.5	0.010075
N2	wt	Loxapine	5	0.0236667		LX645	dop-1(vs100)	Water	0	0.0136		LX734	dop-1, -2, -3	Olanzapine	0.05	0.0135958		AQ866	ser-4(ok512)	Serotonin	5000	0.030608		N2	wt	Ziprasidone	0.01	0.00856667		N2	wt	Olanzapine	0.5	0.00260625		N2	wt	Olanzapine	0.5	0.01161
N2	wt	Loxapine	10	0.0205848		LX645	dop-1(vs100)	Water	0	0.0137		LX734	dop-1, -2, -3	Olanzapine	0.05	0.0126278		AQ866	ser-4(ok512)	Serotonin	5000	0.030624		N2	wt	Ziprasidone	0.01			N2	wt	Olanzapine	0.5	0.0101458		N2	wt	Olanzapine	0.5	0.00849375
N2	wt	Loxapine	10	0.0236667		LX645	dop-1(vs100)	Water	0	0.0137		LX734	dop-1, -2, -3	Olanzapine	0.05	0.00807333		AQ866	ser-4(ok512)	Serotonin	5000	0.03121		N2	wt	Ziprasidone	0.01	0.00957222		N2	wt	Olanzapine	0.5	0.000696427		N2	wt	Olanzapine	0.5	0.0114583
N2	wt	Loxapine	10	0.0212067		LX645	dop-1(vs100)	Water	0	0.0143		LX734	dop-1, -2, -3	Olanzapine	0.05	0.0111667		AQ866	ser-4(ok512)	Serotonin	5000	0.03121		N2	wt	Ziprasidone	0.01	0.0109056		N2	wt	Olanzapine	0.5	0.00404063		N2	wt	Olanzapine	0.5	0.0116143
N2	wt	Loxapine	10	0.0191042		LX645	dop-1(vs100)	Water	0	0.0155		LX734	dop-1, -2, -3	Olanzapine	0.05	0.0126381		AQ866	ser-4(ok512)	Serotonin	5000	0.031867		N2	wt	Ziprasidone	0.01	0.00230417		N2	wt	Olanzapine	0.5	0.00400227		N2	wt	Olanzapine	0.5	0.00942857
N2	wt	Loxapine	10	0.0227389		LX645	dop-1(vs100)	Water	0	0.017		LX734	dop-1, -2, -3	Olanzapine	0.05	0.0119185		AQ866	ser-4(ok512)	Serotonin	5000	0.033692		N2	wt	Ziprasidone	0.01	0.00999833		N2	wt	Olanzapine	0.5	0.00220682		N2	wt	Olanzapine	0.5	0.0129125
N2	wt	Loxapine	10	0.0203067		LX645	dop-1(vs100)	Water	0	0.0184		LX734	dop-1, -2, -3	Olanzapine	0.05	0.0126667		AQ866	ser-4(ok512)	Serotonin	5000	0.035328		N2	wt	Ziprasidone	0.01	0.00820556		N2	wt	Olanzapine	0.5	0.00945556		N2	wt	Olanzapine	0.5	0.0102
N2	wt	Loxapine	10	0.0227833		LX645	dop-1(vs100)	Water	0	0.0189		LX734	dop-1, -2, -3	Olanzapine	0.05	0.0160333		OH313	ser-2(pk1357)	Serotonin	5000	0.038122		N2	wt	Ziprasidone	0.01	0.00935		N2	wt	Olanzapine	0.5	0.0113278		N2	wt	Olanzapine	0.5	0.01191
N2	wt	Loxapine	10	0.0192867		LX645	dop-1(vs100)	Water	0	0.0192		LX734	dop-1, -2, -3	Olanzapine	0.05	0.0126381		OH313	ser-2(pk1357)	Serotonin	5000	0.040539		N2	wt	Ziprasidone	0.01	0.00944333		N2	wt	Olanzapine	0.5	0.008885		N2	wt	Olanzapine	0.5	0.0112417
N2	wt	Loxapine	10	0.0239467		LX645	dop-1(vs100)	Loxapine	50	0.0088		LX734	dop-1, -2, -3	Olanzapine	0.05	0.0114767		OH313	ser-2(pk1357)	Serotonin	5000	0.041258		N2	wt	Ziprasidone	0.01	0.00945		N2	wt	Olanzapine	0.5	0.010525		N2	wt	Olanzapine	0.5	0.0059
N2	wt	Loxapine	10	0.0210056		LX645	dop-1(vs100)	Loxapine	50	0.0137		LX734	dop-1, -2, -3	Olanzapine	0.05	0.0134095		OH313	ser-2(pk1357)	Serotonin	5000	0.043527		N2	wt	Ziprasidone	0.01	0.00844722		N2	wt	Olanzapine	0.5	0.00955		N2	wt	Olanzapine	0.5	0.00632813
N2	wt	Loxapine	10	0.0184933		LX645	dop-1(vs100)	Loxapine	50	0.0152		LX734	dop-1, -2, -3	Olanzapine	0.05	0.0124095		VV130	ser-5(ok3087)	Water	0	0.00994		N2	wt	Ziprasidone	0.01	0.00932292		N2	wt	Olanzapine	0.5	0.0111		N2	wt	Olanzapine	0.5	0.0054275
N2	wt	Loxapine	10	0.0201121		LX645	dop-1(vs100)	Loxapine	50	0.0168		LX734	dop-1, -2, -3	Olanzapine	0.05	0.0139417		VV130	ser-5(ok3087)	Water	0	0.0107		N2	wt	Ziprasidone	0.01	0.00586111		N2	wt	Olanzapine	0.5	0.0129833		N2	wt	Olanzapine	0.5	0.0106208
N2	wt	Loxapine	10	0.0238867		LX645	dop-1(vs100)	Loxapine	50	0.0171		LX734	dop-1, -2, -3	Olanzapine	0.05	0.0130222		VV130	ser-5(ok3087)	Water	0	0.01079		N2	wt	Ziprasidone	0.01	0.00857292		N2	wt	Olanzapine	0.5	0.0105286		N2	wt	Olanzapine	0.5	0.00771786
N2	wt	Loxapine	10	0.0204333		LX645	dop-1(vs100)	Loxapine	50	0.0171		LX734	dop-1, -2, -3	Olanzapine	0.05	0.013481		VV130	ser-5(ok3087)	Water	0	0.012531		N2	wt	Ziprasidone	0.01	0.00772778		N2	wt	Olanzapine	0.5	0.0106778		N2	wt	Olanzapine	0.5	0.0106964
N2	wt	Loxapine	10	0.0224917		LX645	dop-1(vs100)	Loxapine	50	0.0178		LX734	dop-1, -2, -3	Olanzapine	0.05	0.0137889		VV130	ser-5(ok3087)	Water	0	0.01312		N2	wt	Ziprasidone	0.01	0.00637667		N2	wt	Olanzapine	0.5	0.01045		N2	wt	Olanzapine	0.5	0.00740313
N2	wt	Loxapine	10	0.0260333		LX645	dop-1(vs100)	Loxapine	50	0.0199		LX734	dop-1, -2, -3	Olanzapine	0.5	0.0126958		VV130	ser-5(ok3087)	Water	0	0.01313		N2	wt	Ziprasidone	0.03	0.0120792		N2	wt	Olanzapine	0.5	0.01099		N2	wt	Olanzapine	0.5	0.00689722
N2	wt	Loxapine	10	0.0142815		LX645	dop-1(vs100)	Loxapine	50	0.0208		LX734	dop-1, -2, -3	Olanzapine	0.5	0.0103333		VV130	ser-5(ok3087)	Water	0	0.013438		N2	wt	Ziprasidone	0.03	0.0095		N2	wt	Olanzapine	0.5	0.0082625		N2	wt	Olanzapine	0.5	0.00704167
N2	wt	Loxapine	10	0.0245389		LX645	dop-1(vs100)	Loxapine	50	0.0208		LX734	dop-1, -2, -3	Olanzapine	0.5	0.014681		VV130	ser-5(ok3087)	Water	0	0.01378		N2	wt	Ziprasidone	0.03	0.0114		N2	wt	Olanzapine	0.5	0.0126357		N2	wt	Olanzapine	0.5	0.00694643
N2	wt	Loxapine	10	0.0196452		LX645	dop-1(vs100)	Loxapine	50	0.021		LX734	dop-1, -2, -3	Olanzapine	0.5	0.00871852		VV130	ser-5(ok3087)	Water	0	0.01486		N2	wt	Ziprasidone	0.03	0.0106444		N2	wt	Olanzapine	0.5	0.0108071		N2	wt	Olanzapine	0.5	0.009215
N2	wt	Loxapine	10	0.0196389		LX645	dop-1(vs100)	Loxapine	50	0.0211		LX734	dop-1, -2, -3	Olanzapine	0.5	0.0141917		VV130	ser-5(ok3087)	Water	0	0.01494		N2	wt	Ziprasidone	0.03	0.0126167		N2	wt	Olanzapine	5	0.00611786		N2	wt	Olanzapine	0.5	0.0093875
N2	wt	Loxapine	20	0.02245		LX645	dop-1(vs100)	Loxapine	50	0.0212		LX734	dop-1, -2, -3	Olanzapine	0.5	0.0151111		VV130	ser-5(ok3087)	Water	0	0.015		N2	wt	Ziprasidone	0.03	0.00438571		N2	wt	Olanzapine	5	0.00748542		N2	wt	Olanzapine	0.5	0.00536389
N2	wt	Loxapine	20	0.02281		LX645	dop-1(vs100)	Loxapine	50	0.0213		LX734	dop-1, -2, -3	Olanzapine	0.5	0.0135741		VV130	ser-5(ok3087)	Water	0	0.0151		N2	wt	Ziprasidone	0.03	0.0113733		N2	wt	Olanzapine	5	0.001575		N2	wt	Olanzapine	0.5	0.0077875
N2	wt	Loxapine	20	0.01855		LX645	dop-1(vs100)	Loxapine	50	0.0218		LX734	dop-1, -2, -3	Olanzapine	0.5	0.0119958		VV130	ser-5(ok3087)	Water	0	0.015129		N2	wt	Ziprasidone	0.03	0.00899167		N2	wt	Olanzapine	5	0.00698056		N2	wt	Olanzapine	5	0.00964583
N2	wt	Loxapine	20	0.0235375		LX645	dop-1(vs100)	Loxapine	50	0.0219		LX734	dop-1, -2, -3	Olanzapine	0.5	0.0163667		VV130	ser-5(ok3087)	Water	0	0.015486		N2	wt	Ziprasidone	0.03	0.0115		N2	wt	Olanzapine	5	0.0057425		N2	wt	Olanzapine	5	0.0146917
N2	wt	Loxapine	20	0.0191143		LX645	dop-1(vs100)	Loxapine	50	0.023		LX734	dop-1, -2, -3	Olanzapine	0.5	0.00624074		VV130	ser-5(ok3087)	Water	0	0.0164		N2	wt	Ziprasidone	0.03	0.0102767		N2	wt	Olanzapine	5	0.00975833		N2	wt	Olanzapine	5	0.0111591
N2	wt	Loxapine	20	0.02422		LX645	dop-1(vs100)	Loxapine	50	0.0238		LX734	dop-1, -2, -3	Olanzapine	0.5	0.0137278		VV130	ser-5(ok3087)	Water	0	0.01675		N2	wt	Ziprasidone	0.03	0.00662381		N2	wt	Olanzapine	5	0.00580833		N2	wt	Olanzapine	5	0.014275
N2	wt	Loxapine	20	0.0200429		LX645	dop-1(vs100)	Loxapine	50	0.029		LX734	dop-1, -2, -3	Olanzapine	0.5	0.00865833		VV130	ser-5(ok3087)	Water	0	0.01695		N2	wt	Ziprasidone	0.03	0.00888334		N2	wt	Olanzapine	5	0.00277917		N2	wt	Olanzapine	5	0.0160375
N2	wt	Loxapine	20	0.0212		LX702	dop-2(vs105)	Water	0	0.0105		LX734	dop-1, -2, -3	Olanzapine	0.5	0.0161889		VV130	ser-5(ok3087)	Water	0	0.017		N2	wt	Ziprasidone	0.03	0.00908667		N2	wt	Olanzapine	5	0.00752188		N2	wt	Olanzapine	5	0.01235
N2	wt	Loxapine	20	0.0206556		LX702	dop-2(vs105)	Water	0	0.0105		LX734	dop-1, -2, -3	Olanzapine	0.5	0.0131238		VV130	ser-5(ok3087)	Water	0	0.017375		N2	wt	Ziprasidone	0.03	0.00999833		N2	wt	Olanzapine	5	0.00190313		N2	wt	Olanzapine	5	0.0118125
N2	wt	Loxapine	20	0.024225		LX702	dop-2(vs105)	Water	0	0.0109		LX734	dop-1, -2, -3	Olanzapine	0.5	0.0157133		VV130	ser-5(ok3087)	Water	0	0.017433		N2	wt	Ziprasidone	0.03	0.0113896		N2	wt	Olanzapine	5	0.0056925		N2	wt	Olanzapine	5	0.010625
N2	wt	Loxapine	20	0.0231125		LX702	dop-2(vs105)	Water	0	0.011		LX734	dop-1, -2, -3	Olanzapine	0.5	0.0162238		VV130	ser-5(ok3087)	Water	0	0.017514		N2	wt	Ziprasidone	0.03	0.00872083		N2	wt	Olanzapine	5	0.0066225		N2	wt	Olanzapine	5	0.0121083
N2	wt	Loxapine	20	0.01987		LX702	dop-2(vs105)	Water	0	0.0113		LX734	dop-1, -2, -3	Olanzapine	0.5	0.0154417		VV130	ser-5(ok3087)	Loxapine	50	0.00931		N2	wt	Ziprasidone	0.03	0.00923214		N2	wt	Olanzapine	5	0.003775		N2	wt	Olanzapine	5	0.015875
N2	wt	Loxapine	20	0.0196444		LX702	dop-2(vs105)	Water	0	0.0115		LX734	dop-1, -2, -3	Olanzapine	0.5	0.0123556		VV130	ser-5(ok3087)	Loxapine	50	0.009378		N2	wt	Ziprasidone	0.03	0.006565		N2	wt	Olanzapine	5	0.0108545		N2	wt	Olanzapine	5	0.0133111
N2	wt	Loxapine	20	0.019275		LX702	dop-2(vs105)	Water	0	0.0116		LX734	dop-1, -2, -3	Olanzapine	0.5	0.0142222		VV130	ser-5(ok3087)	Loxapine	50	0.009453		N2	wt	Ziprasidone	0.03	0.009165		N2	wt	Olanzapine	5	0.01102		N2	wt	Olanzapine	5	0.0129727
N2	wt	Loxapine	20	0.0218		LX702	dop-2(vs105)	Water	0	0.0127		LX734	dop-1, -2, -3	Olanzapine	0.5	0.0156952		VV130	ser-5(ok3087)	Loxapine	50	0.009773		N2	wt	Ziprasidone	0.03	0.0107361		N2	wt	Olanzapine	5	0.0109571		N2	wt	Olanzapine	5	0.01565
N2	wt	Loxapine	20	0.0234		LX702	dop-2(vs105)	Water	0	0.0137		LX734	dop-1, -2, -3	Olanzapine	5	0.0111667		VV130	ser-5(ok3087)	Loxapine	50	0.011667		N2	wt	Ziprasidone	0.03	0.0117028		N2	wt	Olanzapine	5	0.01127		N2	wt	Olanzapine	5	0.0141333
N2	wt	Loxapine	20	0.02375		LX702	dop-2(vs105)	Water	0	0.0144		LX734	dop-1, -2, -3	Olanzapine	5	0.0144944		VV130	ser-5(ok3087)	Loxapine	50	0.012721		N2	wt	Ziprasidone	0.03	0.0115643		N2	wt	Olanzapine	5	0.0104333		N2	wt	Olanzapine	5	0.00826786
N2	wt	Loxapine	20	0.0230667		LX702	dop-2(vs105)	Water	0	0.0156		LX734	dop-1, -2, -3	Olanzapine	5	0.0111952		VV130	ser-5(ok3087)	Loxapine	50	0.013341		N2	wt	Ziprasidone	0.03	0.01083		N2	wt	Olanzapine	5	0.0100688		N2	wt	Olanzapine	5	0.00952692
N2	wt	Loxapine	20	0.02342		LX702	dop-2(vs105)	Water	0	0.0185		LX734	dop-1, -2, -3	Olanzapine	5	0.0160917		VV130	ser-5(ok3087)	Loxapine	50	0.014096		N2	wt	Ziprasidone	0.03	0.0040875		N2	wt	Olanzapine	5	0.014455		N2	wt	Olanzapine	5	0.00814167
N2	wt	Loxapine	20	0.0188833		LX702	dop-2(vs105)	Water	0	0.0198		LX734	dop-1, -2, -3	Olanzapine	5	0.0129741		VV130	ser-5(ok3087)	Loxapine	50	0.014117		N2	wt	Ziprasidone	0.03	0.0118625		N2	wt	Olanzapine	5	0.00819286		N2	wt	Olanzapine	5	0.01245
N2	wt	Loxapine	50	0.02365		LX702	dop-2(vs105)	Water	0	0.0258		LX734	dop-1, -2, -3	Olanzapine	5	0.0151208		VV130	ser-5(ok3087)	Loxapine	50	0.014133		N2	wt	Ziprasidone	0.03	0.0101028		N2	wt	Olanzapine	5	0.0109389		N2	wt	Olanzapine	5	0.00679615
N2	wt	Loxapine	50	0.0249		LX702	dop-2(vs105)	Loxapine	50	0.0037		LX734	dop-1, -2, -3	Olanzapine	5	0.0147524		VV130	ser-5(ok3087)	Loxapine	50	0.014595		N2	wt	Ziprasidone	0.1	0.0163619		N2	wt	Olanzapine	5	0.0107417		N2	wt	Olanzapine	5	0.0091125
N2	wt	Loxapine	50	0.0250429		LX702	dop-2(vs105)	Loxapine	50	0.0076		LX734	dop-1, -2, -3	Olanzapine	5	0.0177333		VV130	ser-5(ok3087)	Loxapine	50	0.014641		N2	wt	Ziprasidone	0.1	0.0147917		N2	wt	Olanzapine	5	0.0133111		N2	wt	Olanzapine	5	0.00795
N2	wt	Loxapine	50	0.02554		LX702	dop-2(vs105)	Loxapine	50	0.0126		LX734	dop-1, -2, -3	Olanzapine	5	0.0107515		VV130	ser-5(ok3087)	Loxapine	50	0.015107		N2	wt	Ziprasidone	0.1	0.00741667		N2	wt	Olanzapine	5	0.01089		N2	wt	Olanzapine	5	0.00781875
N2	wt	Loxapine	50	0.0273		LX702	dop-2(vs105)	Loxapine	50	0.0137		LX734	dop-1, -2, -3	Olanzapine	5	0.0124963		VV130	ser-5(ok3087)	Loxapine	50	0.021527		N2	wt	Ziprasidone	0.1	0.0157667		N2	wt	Olanzapine	5	0.01157		N2	wt	Olanzapine	5	0.00799286
N2	wt	Loxapine	50	0.0216625		LX702	dop-2(vs105)	Loxapine	50	0.014		LX734	dop-1, -2, -3	Olanzapine	5	0.0115708		VV130	ser-5(ok3087)	Loxapine	50	0.024129		N2	wt	Ziprasidone	0.1	0.0140458		N2	wt	Olanzapine	20	0.0133375		N2	wt	Olanzapine	5	0.0112429
N2	wt	Loxapine	50	0.0229111		LX702	dop-2(vs105)	Loxapine	50	0.0142		LX734	dop-1, -2, -3	Olanzapine	5	0.00762778		VV130	ser-5(ok3087)	Loxapine	50	0.024613		N2	wt	Ziprasidone	0.1	0.0119381		N2	wt	Olanzapine	20	0.0086475		N2	wt	Olanzapine	5	0.011195
N2	wt	Loxapine	50	0.023875		LX702	dop-2(vs105)	Loxapine	50	0.0146		LX734	dop-1, -2, -3	Olanzapine	5	0.0106444		VV130	ser-5(ok3087)	Loxapine	50	0.024886		N2	wt	Ziprasidone	0.1	0.0148944		N2	wt	Olanzapine	20	0.0127472		N2	wt	Olanzapine	5	0.010975
N2	wt	Loxapine	50	0.02155		LX702	dop-2(vs105)	Loxapine	50	0.0149		LX734	dop-1, -2, -3	Olanzapine	5	0.0137208		VV130	ser-5(ok3087)	Loxapine	50	0.0259		N2	wt	Ziprasidone	0.1	0.0143833		N2	wt	Olanzapine	20	0.0093025		N2	wt	Olanzapine	5	0.00968182
N2	wt	Loxapine	50	0.02405		LX702	dop-2(vs105)	Loxapine	50	0.0156		LX734	dop-1, -2, -3	Olanzapine	5	0.0144455		VV130	ser-5(ok3087)	Loxapine	50	0.034125		N2	wt	Ziprasidone	0.1	0.0137444		N2	wt	Olanzapine	20	0.007325		N2	wt	Olanzapine	20	0.01855
N2	wt	Loxapine	50	0.0232		LX702	dop-2(vs105)	Loxapine	50	0.016		LX734	dop-1, -2, -3	Olanzapine	5	0.01815		VV130	ser-5(ok3087)	Serotonin	5000	0.016936		N2	wt	Ziprasidone	0.1	0.00944		N2	wt	Olanzapine	20	0.00960937		N2	wt	Olanzapine	20	0.015775
N2	wt	Loxapine	50	0.0228667		LX702	dop-2(vs105)	Loxapine	50	0.016		LX734	dop-1, -2, -3	Olanzapine	5	0.0199429		VV130	ser-5(ok3087)	Serotonin	5000	0.018852		N2	wt	Ziprasidone	0.1	0.0140667		N2	wt	Olanzapine	20	0.0073775		N2	wt	Olanzapine	20	0.018125
N2	wt	Loxapine	50	0.02214		LX702	dop-2(vs105)	Loxapine	50	0.0187		LX734	dop-1, -2, -3	Olanzapine	10	0.0128524		VV130	ser-5(ok3087)	Serotonin	5000	0.019987		N2	wt	Ziprasidone	0.1	0.0145556		N2	wt	Olanzapine	20	0.0101068		N2	wt	Olanzapine	20	0.0143417
N2	wt	Loxapine	50	0.0239273		LX702	dop-2(vs105)	Loxapine	50	0.0188		LX734	dop-1, -2, -3	Olanzapine	10	0.0144444		VV130	ser-5(ok3087)	Serotonin	5000	0.020049		N2	wt	Ziprasidone	0.1	0.014		N2	wt	Olanzapine	20	0.00987031		N2	wt	Olanzapine	20	0.0123125
N2	wt	Loxapine	50	0.0205		LX702	dop-2(vs105)	Loxapine	50	0.0227		LX734	dop-1, -2, -3	Olanzapine	10	0.0096697		VV130	ser-5(ok3087)	Serotonin	5000	0.021295		N2	wt	Ziprasidone	0.1	0.0134357		N2	wt	Olanzapine	20	0.00721389		N2	wt	Olanzapine	20	0.01739
N2	wt	Loxapine	50	0.0201		LX702	dop-2(vs105)	Loxapine	50	0.0245		LX734	dop-1, -2, -3	Olanzapine	10	0.0138467		VV130	ser-5(ok3087)	Serotonin	5000	0.02321		N2	wt	Ziprasidone	0.1	0.0135472		N2	wt	Olanzapine	20	0.0108114		N2	wt	Olanzapine	20	0.0140688
N2	wt	Loxapine	50	0.0224333		LX702	dop-2(vs105)	Loxapine	50	0.0251		LX734	dop-1, -2, -3	Olanzapine	10	0.0170733		VV130	ser-5(ok3087)	Serotonin	5000	0.023359		N2	wt	Ziprasidone	0.1	0.0132389		N2	wt	Olanzapine	20	0.0102042		N2	wt	Olanzapine	20	0.015125
N2	wt	Loxapine	50	0.0255429		LX702	dop-2(vs105)	Loxapine	50	0.0265		LX734	dop-1, -2, -3	Olanzapine	10	0.0167963		VV130	ser-5(ok3087)	Serotonin	5000	0.023383		N2	wt	Ziprasidone	0.1	0.0128119		N2	wt	Olanzapine	20	0.0070775		N2	wt	Olanzapine	20	0.0189667
N2	wt	Loxapine	100	0.0221704		LX702	dop-2(vs105)	Loxapine	50	0.0282		LX734	dop-1, -2, -3	Olanzapine	10	0.0143444		VV130	ser-5(ok3087)	Serotonin	5000	0.023428		N2	wt	Ziprasidone	0.1	0.0113017		N2	wt	Olanzapine	20	0.0126		N2	wt	Olanzapine	20	0.011675
N2	wt	Loxapine	100	0.0203148		LX703	dop-3(vs106)	Water	0	0.0086		LX734	dop-1, -2, -3	Olanzapine	10	0.0152095		VV130	ser-5(ok3087)	Serotonin	5000	0.023848		N2	wt	Ziprasidone	0.1	0.0134833		N2	wt	Olanzapine	20	0.013925		N2	wt	Olanzapine	20	0.01258
N2	wt	Loxapine	100	0.0213867		LX703	dop-3(vs106)	Water	0	0.0113		LX734	dop-1, -2, -3	Olanzapine	10	0.0143733		VV130	ser-5(ok3087)	Serotonin	5000	0.024306		N2	wt	Ziprasidone	0.1	0.0125967		N2	wt	Olanzapine	20	0.0158917		N2	wt	Olanzapine	20	0.01265
N2	wt	Loxapine	100	0.0198576		LX703	dop-3(vs106)	Water	0	0.0125		LX734	dop-1, -2, -3	Olanzapine	10	0.0130278		VV130	ser-5(ok3087)	Serotonin	5000	0.024459		N2	wt	Ziprasidone	0.1	0.0155119		N2	wt	Olanzapine	20	0.0157357		N2	wt	Olanzapine	20	0.013575
N2	wt	Loxapine	100	0.0209067		LX703	dop-3(vs106)	Water	0	0.0132		LX734	dop-1, -2, -3	Olanzapine	10	0.0158583		VV130	ser-5(ok3087)	Serotonin	5000	0.024537		N2	wt	Ziprasidone	0.1	0.0172357		N2	wt	Olanzapine	20	0.0152667		N2	wt	Olanzapine	20	0.0079575
N2	wt	Loxapine	100	0.0182611		LX703	dop-3(vs106)	Water	0	0.0137		LX734	dop-1, -2, -3	Olanzapine	10	0.0146333		VV130	ser-5(ok3087)	Serotonin	5000	0.02729		N2	wt	Ziprasidone	0.1	0.0105639		N2	wt	Olanzapine	20	0.015		N2	wt	Olanzapine	20	0.00952292
N2	wt	Loxapine	100	0.0212111		LX703	dop-3(vs106)	Water	0	0.0137		LX734	dop-1, -2, -3	Olanzapine	10	0.0151708		VV130	ser-5(ok3087)	Serotonin	5000	0.028292		N2	wt	Ziprasidone	0.1	0.0145217		N2	wt	Olanzapine	20	0.0134167		N2	wt	Olanzapine	20	0.00836964
N2	wt	Loxapine	100	0.0221795		LX703	dop-3(vs106)	Water	0	0.0139		LX734	dop-1, -2, -3	Olanzapine	10	0.0129733		VV130	ser-5(ok3087)	Serotonin	5000	0.028917		N2	wt	Ziprasidone	0.1	0.0145317		N2	wt	Olanzapine	20	0.0151812		N2	wt	Olanzapine	20	0.0093225
N2	wt	Loxapine	100	0.0232433		LX703	dop-3(vs106)	Water	0	0.0143		LX734	dop-1, -2, -3	Olanzapine	10	0.0144417		VV130	ser-5(ok3087)	Serotonin	5000	0.031658		N2	wt	Ziprasidone	0.3	0.0156976		N2	wt	Olanzapine	20	0.015875		N2	wt	Olanzapine	20	0.00906563
N2	wt	Loxapine	100	0.0241417		LX703	dop-3(vs106)	Water	0	0.0143		LX734	dop-1, -2, -3	Olanzapine	10	0.0129958		VV130	ser-5(ok3087)	Serotonin	5000	0.032739		N2	wt	Ziprasidone	0.3	0.0187722		N2	wt	Olanzapine	20	0.0169625		N2	wt	Olanzapine	20	0.00899773
N2	wt	Loxapine	100	0.0233889		LX703	dop-3(vs106)	Water	0	0.0143		LX734	dop-1, -2, -3	Olanzapine	10	0.0154611		VV130	ser-5(ok3087)	Serotonin	5000	0.033747		N2	wt	Ziprasidone	0.3	0.0138167		N2	wt	Olanzapine	20	0.0140687		N2	wt	Olanzapine	20	0.0118607
N2	wt	Loxapine	100	0.0210303		LX703	dop-3(vs106)	Water	0	0.0145		LX734	dop-1, -2, -3	Olanzapine	10	0.0115185		VV122	ser-7(tm1325)	Water	0	0.005989		N2	wt	Ziprasidone	0.3	0.0172759		N2	wt	Olanzapine	20	0.01415		N2	wt	Olanzapine	20	0.0090625
N2	wt	Loxapine	100	0.0219083		LX703	dop-3(vs106)	Water	0	0.0148		LX734	dop-1, -2, -3	Olanzapine	10	0.0158407		VV122	ser-7(tm1325)	Water	0	0.006108		N2	wt	Ziprasidone	0.3	0.0149792		N2	wt	Olanzapine	20	0.01307		N2	wt	Olanzapine	20	0.00992955
N2	wt	Loxapine	100	0.0210233		LX703	dop-3(vs106)	Water	0	0.0151		LX734	dop-1, -2, -3	Olanzapine	20	0.0165524		VV122	ser-7(tm1325)	Water	0	0.006419		N2	wt	Ziprasidone	0.3	0.016631		N2	wt	Olanzapine	20	0.01293		N2	wt	Olanzapine	20	0.00643929
N2	wt	Loxapine	100	0.0289889		LX703	dop-3(vs106)	Water	0	0.0154		LX734	dop-1, -2, -3	Olanzapine	20	0.0145381		VV122	ser-7(tm1325)	Water	0	0.007521		N2	wt	Ziprasidone	0.3	0.018525		N2	wt	Olanzapine	50	0.0115583		N2	wt	Olanzapine	20	0.0109125
N2	wt	Loxapine	100	0.0305125		LX703	dop-3(vs106)	Water	0	0.0156		LX734	dop-1, -2, -3	Olanzapine	20	0.0129889		VV122	ser-7(tm1325)	Water	0	0.008595		N2	wt	Ziprasidone	0.3	0.019369		N2	wt	Olanzapine	50	0.012975		N2	wt	Olanzapine	20	0.00728409
N2	wt	Loxapine	100	0.02457		LX703	dop-3(vs106)	Water	0	0.0159		LX734	dop-1, -2, -3	Olanzapine	20	0.0138667		VV122	ser-7(tm1325)	Water	0	0.009169		N2	wt	Ziprasidone	0.3	0.0150625		N2	wt	Olanzapine	50	0.00993611		N2	wt	Olanzapine	50	0.0157975
N2	wt	Loxapine	100	0.029575		LX703	dop-3(vs106)	Water	0	0.0187		LX734	dop-1, -2, -3	Olanzapine	20	0.0133958		VV122	ser-7(tm1325)	Water	0	0.009218		N2	wt	Ziprasidone	0.3	0.0142241		N2	wt	Olanzapine	50	0.0112225		N2	wt	Olanzapine	50	0.0135917
N2	wt	Loxapine	200	0.0204		LX703	dop-3(vs106)	Loxapine	50	0.0115		LX734	dop-1, -2, -3	Olanzapine	20	0.0114467		VV122	ser-7(tm1325)	Water	0	0.009705		N2	wt	Ziprasidone	0.3	0.0141681		N2	wt	Olanzapine	50	0.0122094		N2	wt	Olanzapine	50	0.013675
N2	wt	Loxapine	200	0.0187769		LX703	dop-3(vs106)	Loxapine	50	0.0127		LX734	dop-1, -2, -3	Olanzapine	20	0.0113278		VV122	ser-7(tm1325)	Water	0	0.009705		N2	wt	Ziprasidone	0.3	0.01715		N2	wt	Olanzapine	50	0.0161906		N2	wt	Olanzapine	50	0.013705
N2	wt	Loxapine	200	0.01868		LX703	dop-3(vs106)	Loxapine	50	0.0144		LX734	dop-1, -2, -3	Olanzapine	20	0.011781		VV122	ser-7(tm1325)	Water	0	0.009719		N2	wt	Ziprasidone	0.3	0.0146033		N2	wt	Olanzapine	50	0.004575		N2	wt	Olanzapine	50	0.0155179
N2	wt	Loxapine	200	0.01825		LX703	dop-3(vs106)	Loxapine	50	0.0153		LX734	dop-1, -2, -3	Olanzapine	20	0.0199444		VV122	ser-7(tm1325)	Water	0	0.010033		N2	wt	Ziprasidone	0.3	0.0148646		N2	wt	Olanzapine	50	0.0108972		N2	wt	Olanzapine	50	0.0117607
N2	wt	Loxapine	200	0.02075		LX703	dop-3(vs106)	Loxapine	50	0.0157		LX734	dop-1, -2, -3	Olanzapine	20	0.0146524		VV122	ser-7(tm1325)	Water	0	0.010252		N2	wt	Ziprasidone	0.3	0.0100917		N2	wt	Olanzapine	50	0.00765417		N2	wt	Olanzapine	50	0.0147114
N2	wt	Loxapine	200	0.0141		LX703	dop-3(vs106)	Loxapine	50	0.016		LX734	dop-1, -2, -3	Olanzapine	20	0.0138095		VV122	ser-7(tm1325)	Water	0	0.010433		N2	wt	Ziprasidone	0.3	0.0197241		N2	wt	Olanzapine	50	0.0122646		N2	wt	Olanzapine	50	0.0156321
N2	wt	Loxapine	200	0.0219286		LX703	dop-3(vs106)	Loxapine	50	0.0161		LX734	dop-1, -2, -3	Olanzapine	20	0.0143958		VV122	ser-7(tm1325)	Water	0	0.010947		N2	wt	Ziprasidone	0.3	0.0141417		N2	wt	Olanzapine	50	0.00846944		N2	wt	Olanzapine	50	0.0154437
N2	wt	Loxapine	200	0.02198		LX703	dop-3(vs106)	Loxapine	50	0.0163		LX734	dop-1, -2, -3	Olanzapine	20	0.0172333		VV122	ser-7(tm1325)	Water	0	0.01123		N2	wt	Ziprasidone	0.3	0.0161567		N2	wt	Olanzapine	50	0.0130281		N2	wt	Olanzapine	50	0.0159719
N2	wt	Loxapine	200	0.0133286		LX703	dop-3(vs106)	Loxapine	50	0.0169		LX734	dop-1, -2, -3	Olanzapine	20	0.0137296		VV122	ser-7(tm1325)	Water	0	0.011417		N2	wt	Ziprasidone	0.3	0.00937361		N2	wt	Olanzapine	50	0.00225625		N2	wt	Olanzapine	50	0.0172812
N2	wt	Loxapine	200	0.0208875		LX703	dop-3(vs106)	Loxapine	50	0.017		LX734	dop-1, -2, -3	Olanzapine	20	0.0156333		VV122	ser-7(tm1325)	Water	0	0.011552		N2	wt	Ziprasidone	0.3	0.0159233		N2	wt	Olanzapine	50	0.0105281		N2	wt	Olanzapine	50	0.0184583
N2	wt	Loxapine	200	0.0226333		LX703	dop-3(vs106)	Loxapine	50	0.017		LX734	dop-1, -2, -3	Olanzapine	20	0.0139879		VV122	ser-7(tm1325)	Water	0	0.011657		N2	wt	Ziprasidone	0.3	0.0135639		N2	wt	Olanzapine	50	0.014425		N2	wt	Olanzapine	50	0.0133458
N2	wt	Loxapine	200	0.0191615		LX703	dop-3(vs106)	Loxapine	50	0.0171		LX734	dop-1, -2, -3	Olanzapine	20	0.0143952		VV122	ser-7(tm1325)	Water	0	0.011724		N2	wt	Ziprasidone	0.3	0.0152567		N2	wt	Olanzapine	50	0.0168917		N2	wt	Olanzapine	50	0.0185937
N2	wt	Loxapine	200	0.0228571		LX703	dop-3(vs106)	Loxapine	50	0.0192		LX734	dop-1, -2, -3	Olanzapine	20	0.0153333		VV122	ser-7(tm1325)	Water	0	0.012107		N2	wt	Ziprasidone	0.3	0.0132583		N2	wt	Olanzapine	50	0.015625		N2	wt	Olanzapine	50	0.01207
N2	wt	Loxapine	200	0.0165		LX703	dop-3(vs106)	Loxapine	50	0.0215		LX734	dop-1, -2, -3	Olanzapine	20	0.0141222		VV122	ser-7(tm1325)	Water	0	0.012373		N2	wt	Ziprasidone	0.3	0.0192625		N2	wt	Olanzapine	50	0.0126475		N2	wt	Olanzapine	50	0.011925
N2	wt	Loxapine	200	0.0191		LX703	dop-3(vs106)	Loxapine	50	0.0241		LX734	dop-1, -2, -3	Olanzapine	20	0.0142667		VV122	ser-7(tm1325)	Loxapine	50	0.007255		N2	wt	Ziprasidone	0.3	0.0152643		N2	wt	Olanzapine	50	0.0130583		N2	wt	Olanzapine	50	0.006575
N2	wt	Loxapine	200	0.02135		LX703	dop-3(vs106)	Loxapine	50	0.0257		LX734	dop-1, -2, -3	Olanzapine	50	0.0180074		VV122	ser-7(tm1325)	Loxapine	50	0.009036		N2	wt	Ziprasidone	0.3	0.0111958		N2	wt	Olanzapine	50	0.017125		N2	wt	Olanzapine	50	0.0113187
N2	wt	Loxapine	200	0.0233		RB1254	dop-4(ok1321)	Water	0	0.0088		LX734	dop-1, -2, -3	Olanzapine	50	0.0151867		VV122	ser-7(tm1325)	Loxapine	50	0.009673		N2	wt	Ziprasidone	1	0.0134583		N2	wt	Olanzapine	50	0.0138472		N2	wt	Olanzapine	50	0.01135
N2	wt	Loxapine	200	0.01424		RB1254	dop-4(ok1321)	Water	0	0.0094		LX734	dop-1, -2, -3	Olanzapine	50	0.0123278		VV122	ser-7(tm1325)	Loxapine	50	0.0099		N2	wt	Ziprasidone	1	0.0151981		N2	wt	Olanzapine	50	0.0125821		N2	wt	Olanzapine	50	0.00948333
N2	wt	Loxapine	200	0.0204583		RB1254	dop-4(ok1321)	Water	0	0.0103		LX734	dop-1, -2, -3	Olanzapine	50	0.0133074		VV122	ser-7(tm1325)	Loxapine	50	0.0113		N2	wt	Ziprasidone	1	0.0122521		N2	wt	Olanzapine	50	0.0156906		N2	wt	Olanzapine	50	0.01005
N2	wt	Loxapine	200	0.02108		RB1254	dop-4(ok1321)	Water	0	0.0105		LX734	dop-1, -2, -3	Olanzapine	50	0.0163917		VV122	ser-7(tm1325)	Loxapine	50	0.011467		N2	wt	Ziprasidone	1	0.01749		N2	wt	Olanzapine	50	0.0153472		N2	wt	Olanzapine	50	0.009385
N2	wt	Chlorpromazine	0.05	0.0162		RB1254	dop-4(ok1321)	Water	0	0.0107		LX734	dop-1, -2, -3	Olanzapine	50	0.0168467		VV122	ser-7(tm1325)	Loxapine	50	0.011733		N2	wt	Ziprasidone	1	0.01703		N2	wt	Olanzapine	50	0.0152208		N2	wt	Olanzapine	50	0.00867143
N2	wt	Chlorpromazine	0.05	0.0154		RB1254	dop-4(ok1321)	Water	0	0.0113		LX734	dop-1, -2, -3	Olanzapine	50	0.017463		VV122	ser-7(tm1325)	Loxapine	50	0.011743		N2	wt	Ziprasidone	1	0.0174417		N2	wt	Olanzapine	50	0.0131295		N2	wt	Olanzapine	50	0.00588333
N2	wt	Chlorpromazine	0.05	0.0139273		RB1254	dop-4(ok1321)	Water	0	0.0115		LX734	dop-1, -2, -3	Olanzapine	50	0.0153667		VV122	ser-7(tm1325)	Loxapine	50	0.012075		N2	wt	Ziprasidone	1	0.00969167		N2	wt	Olanzapine	50	0.013125		N2	wt	Olanzapine	100	0.0169
N2	wt	Chlorpromazine	0.05	0.00744444		RB1254	dop-4(ok1321)	Water	0	0.0117		LX734	dop-1, -2, -3	Olanzapine	50	0.0173667		VV122	ser-7(tm1325)	Loxapine	50	0.0132		N2	wt	Ziprasidone	1	0.0196194		N2	wt	Olanzapine	50	0.0137917		N2	wt	Olanzapine	100	0.0149875
N2	wt	Chlorpromazine	0.05	0.0139111		RB1254	dop-4(ok1321)	Water	0	0.012		LX734	dop-1, -2, -3	Olanzapine	50	0.0173524		VV122	ser-7(tm1325)	Loxapine	50	0.013514		N2	wt	Ziprasidone	1	0.0154479		N2	wt	Olanzapine	100	0.00880625		N2	wt	Olanzapine	100	0.01795
N2	wt	Chlorpromazine	0.05	0.017		RB1254	dop-4(ok1321)	Water	0	0.012		LX734	dop-1, -2, -3	Olanzapine	50	0.0160833		VV122	ser-7(tm1325)	Loxapine	50	0.013857		N2	wt	Ziprasidone	1	0.0173567		N2	wt	Olanzapine	100	0.0102937		N2	wt	Olanzapine	100	0.02032
N2	wt	Chlorpromazine	0.05	0.0104222		RB1254	dop-4(ok1321)	Water	0	0.0122		LX734	dop-1, -2, -3	Olanzapine	50	0.0132067		VV122	ser-7(tm1325)	Loxapine	50	0.014038		N2	wt	Ziprasidone	1	0.0161104		N2	wt	Olanzapine	100	0.0129886		N2	wt	Olanzapine	100	0.0161187
N2	wt	Chlorpromazine	0.05	0.0126333		RB1254	dop-4(ok1321)	Water	0	0.0123		LX734	dop-1, -2, -3	Olanzapine	50	0.014059		VV122	ser-7(tm1325)	Loxapine	50	0.01415		N2	wt	Ziprasidone	1	0.0135197		N2	wt	Olanzapine	100	0.0112841		N2	wt	Olanzapine	100	0.0164917
N2	wt	Chlorpromazine	0.05	0.0155083		RB1254	dop-4(ok1321)	Water	0	0.0128		LX734	dop-1, -2, -3	Olanzapine	50	0.0143458		VV122	ser-7(tm1325)	Loxapine	50	0.015917		N2	wt	Ziprasidone	1	0.0108694		N2	wt	Olanzapine	100	0.0162225		N2	wt	Olanzapine	100	0.0149812
N2	wt	Chlorpromazine	0.05	0.0132364		RB1254	dop-4(ok1321)	Water	0	0.0129		LX734	dop-1, -2, -3	Olanzapine	50	0.0152741		VV122	ser-7(tm1325)	Loxapine	50	0.021342		N2	wt	Ziprasidone	1	0.0158458		N2	wt	Olanzapine	100	0.0143361		N2	wt	Olanzapine	100	0.0117955
N2	wt	Chlorpromazine	0.05	0.0135		RB1254	dop-4(ok1321)	Water	0	0.013		LX734	dop-1, -2, -3	Olanzapine	50	0.0153833		VV122	ser-7(tm1325)	Loxapine	50	0.02142		N2	wt	Ziprasidone	1	0.0126405		N2	wt	Olanzapine	100	0.014825		N2	wt	Olanzapine	100	0.01744
N2	wt	Chlorpromazine	0.05	0.01796		RB1254	dop-4(ok1321)	Water	0	0.0131		LX734	dop-1, -2, -3	Olanzapine	50	0.0154533		VV122	ser-7(tm1325)	Loxapine	50	0.02325		N2	wt	Ziprasidone	1	0.0140944		N2	wt	Olanzapine	100	0.0111925		N2	wt	Olanzapine	100	0.01455
N2	wt	Chlorpromazine	0.05	0.01495		RB1254	dop-4(ok1321)	Water	0	0.0133		LX734	dop-1, -2, -3	Olanzapine	50	0.0164524		VV122	ser-7(tm1325)	Loxapine	50	0.023886		N2	wt	Ziprasidone	1	0.0139233		N2	wt	Olanzapine	100	0.0145844		N2	wt	Olanzapine	100	0.0171562
N2	wt	Chlorpromazine	0.05	0.0153636		RB1254	dop-4(ok1321)	Water	0	0.0141		LX734	dop-1, -2, -3	Olanzapine	50	0.0140067		VV122	ser-7(tm1325)	Loxapine	50	0.03115		N2	wt	Ziprasidone	1	0.010931		N2	wt	Olanzapine	100	0.0128125		N2	wt	Olanzapine	100	0.0153944
N2	wt	Chlorpromazine	0.05	0.0153		RB1254	dop-4(ok1321)	Water	0	0.0148		LX734	dop-1, -2, -3	Olanzapine	50	0.0134238		VV122	ser-7(tm1325)	Loxapine	50	0.031483		N2	wt	Ziprasidone	1	0.0158241		N2	wt	Olanzapine	100	0.00726875		N2	wt	Olanzapine	100	0.01461
N2	wt	Chlorpromazine	0.05	0.01495		RB1254	dop-4(ok1321)	Water	0	0.015		LX734	dop-1, -2, -3	Olanzapine	100	0.0176611		VV122	ser-7(tm1325)	Serotonin	5000	0.007425		N2	wt	Ziprasidone	1	0.00700333		N2	wt	Olanzapine	100	0.0116114		N2	wt	Olanzapine	100	0.0128687
N2	wt	Chlorpromazine	0.05	0.0141571		RB1254	dop-4(ok1321)	Water	0	0.0153		LX734	dop-1, -2, -3	Olanzapine	100	0.0135333		VV122	ser-7(tm1325)	Serotonin	5000	0.00824		N2	wt	Ziprasidone	1	0.0183833		N2	wt	Olanzapine	100	0.00505313		N2	wt	Olanzapine	100	0.0136643
N2	wt	Chlorpromazine	0.05	0.0166364		RB1254	dop-4(ok1321)	Loxapine	50	0.0097		LX734	dop-1, -2, -3	Olanzapine	100	0.0166242		VV122	ser-7(tm1325)	Serotonin	5000	0.009325		N2	wt	Ziprasidone	1	0.0171722		N2	wt	Olanzapine	100	0.0184583		N2	wt	Olanzapine	100	0.0102917
N2	wt	Chlorpromazine	0.05	0.0166111		RB1254	dop-4(ok1321)	Loxapine	50	0.011		LX734	dop-1, -2, -3	Olanzapine	100	0.0114333		VV122	ser-7(tm1325)	Serotonin	5000	0.009467		N2	wt	Ziprasidone	1	0.015155		N2	wt	Olanzapine	100	0.0132389		N2	wt	Olanzapine	100	0.0120083
N2	wt	Chlorpromazine	0.05	0.01532		RB1254	dop-4(ok1321)	Loxapine	50	0.0111		LX734	dop-1, -2, -3	Olanzapine	100	0.012269		VV122	ser-7(tm1325)	Serotonin	5000	0.01		N2	wt	Ziprasidone	1	0.0149639		N2	wt	Olanzapine	100	0.01605		N2	wt	Olanzapine	100	0.0105071
N2	wt	Chlorpromazine	0.1	0.00693333		RB1254	dop-4(ok1321)	Loxapine	50	0.0117		LX734	dop-1, -2, -3	Olanzapine	100	0.0191333		VV122	ser-7(tm1325)	Serotonin	5000	0.010425		N2	wt	Ziprasidone	1	0.0148683		N2	wt	Olanzapine	100	0.0149556		N2	wt	Olanzapine	100	0.0127083
N2	wt	Chlorpromazine	0.1	0.0120833		RB1254	dop-4(ok1321)	Loxapine	50	0.0121		LX734	dop-1, -2, -3	Olanzapine	100	0.0188458		VV122	ser-7(tm1325)	Serotonin	5000	0.011136		N2	wt	Ziprasidone	1	0.0113985		N2	wt	Olanzapine	100	0.013345		N2	wt	Olanzapine	100	0.0118125
N2	wt	Chlorpromazine	0.1	0.0172778		RB1254	dop-4(ok1321)	Loxapine	50	0.0122		LX734	dop-1, -2, -3	Olanzapine	100	0.0168519		VV122	ser-7(tm1325)	Serotonin	5000	0.011467		N2	wt	Ziprasidone	3	0.0118567		N2	wt	Olanzapine	100	0.0167125		N2	wt	Olanzapine	100	0.0129167
N2	wt	Chlorpromazine	0.1	0.0170556		RB1254	dop-4(ok1321)	Loxapine	50	0.0122		LX734	dop-1, -2, -3	Olanzapine	100	0.0173444		VV122	ser-7(tm1325)	Serotonin	5000	0.0117		N2	wt	Ziprasidone	3	0.0174542		N2	wt	Olanzapine	100	0.0116115		N2	wt	Olanzapine	100	0.0113187
N2	wt	Chlorpromazine	0.1	0.0112576		RB1254	dop-4(ok1321)	Loxapine	50	0.0129		LX734	dop-1, -2, -3	Olanzapine	100	0.0137222		VV122	ser-7(tm1325)	Serotonin	5000	0.01185		N2	wt	Ziprasidone	3	0.0149024		N2	wt	Olanzapine	100	0.013235		N2	wt	Olanzapine	100	0.0115875
N2	wt	Chlorpromazine	0.1	0.0120067		RB1254	dop-4(ok1321)	Loxapine	50	0.013		LX734	dop-1, -2, -3	Olanzapine	100	0.0152583		VV122	ser-7(tm1325)	Serotonin	5000	0.011909		N2	wt	Ziprasidone	3	0.0162021		N2	wt	Olanzapine	100	0.016075		N2	wt	Olanzapine	100	0.0100417
N2	wt	Chlorpromazine	0.1	0.0147593		RB1254	dop-4(ok1321)	Loxapine	50	0.0134		LX734	dop-1, -2, -3	Olanzapine	100	0.012981		VV122	ser-7(tm1325)	Serotonin	5000	0.01242		N2	wt	Ziprasidone	3	0.0150833		N2	wt	Olanzapine	100	0.01676		N2	wt	Olanzapine	100	0.0138625
N2	wt	Chlorpromazine	0.1	0.0142389		RB1254	dop-4(ok1321)	Loxapine	50	0.0135		LX734	dop-1, -2, -3	Olanzapine	100	0.0195381		VV122	ser-7(tm1325)	Serotonin	5000	0.0128		N2	wt	Ziprasidone	3	0.0116537		N2	wt	Olanzapine	100	0.0147		N2	wt	Olanzapine	200	0.01773
N2	wt	Chlorpromazine	0.1	0.0163167		RB1254	dop-4(ok1321)	Loxapine	50	0.0137		LX734	dop-1, -2, -3	Olanzapine	100	0.0185708		VV122	ser-7(tm1325)	Serotonin	5000	0.013863		N2	wt	Ziprasidone	3	0.0104167		N2	wt	Olanzapine	100	0.0186375		N2	wt	Olanzapine	200	0.0163056
N2	wt	Chlorpromazine	0.1	0.0151667		RB1254	dop-4(ok1321)	Loxapine	50	0.0139		LX734	dop-1, -2, -3	Olanzapine	100	0.0199185		VV122	ser-7(tm1325)	Serotonin	5000	0.014486		N2	wt	Ziprasidone	3	0.010285		N2	wt	Olanzapine	100	0.0161875		N2	wt	Olanzapine	200	0.0110679
N2	wt	Chlorpromazine	0.1	0.016919		RB1254	dop-4(ok1321)	Loxapine	50	0.0153		LX734	dop-1, -2, -3	Olanzapine	100	0.012675		VV122	ser-7(tm1325)	Serotonin	5000	0.014788		N2	wt	Ziprasidone	3	0.0133227		N2	wt	Olanzapine	100	0.0138955		N2	wt	Olanzapine	200	0.017325
N2	wt	Chlorpromazine	0.1	0.0188583		RB1254	dop-4(ok1321)	Loxapine	50	0.0156		LX734	dop-1, -2, -3	Olanzapine	100	0.0242125		VV122	ser-7(tm1325)	Serotonin	5000	0.014829		N2	wt	Ziprasidone	3	0.0121542		N2	wt	Olanzapine	200	0.0204042		N2	wt	Olanzapine	200	0.0162167
N2	wt	Chlorpromazine	0.1	0.0159333		RB1254	dop-4(ok1321)	Loxapine	50	0.0157		LX734	dop-1, -2, -3	Olanzapine	100	0.0249375		VV122	ser-7(tm1325)	Serotonin	5000	0.015988		N2	wt	Ziprasidone	3	0.0164567		N2	wt	Olanzapine	200	0.011935		N2	wt	Olanzapine	200	0.01358
N2	wt	Chlorpromazine	0.1	0.0173733		RB1254	dop-4(ok1321)	Loxapine	50	0.0172		LX734	dop-1, -2, -3	Olanzapine	100	0.0172857		VV122	ser-7(tm1325)	Serotonin	5000	0.01604		N2	wt	Ziprasidone	3	0.0114937		N2	wt	Olanzapine	200	0.0115708		N2	wt	Olanzapine	200	0.01879
N2	wt	Chlorpromazine	0.1	0.0159167		RB1254	dop-4(ok1321)	Loxapine	50	0.0186		LX734	dop-1, -2, -3	Olanzapine	200	0.0190095								N2	wt	Ziprasidone	3	0.0151229		N2	wt	Olanzapine	200	0.0148875		N2	wt	Olanzapine	200	0.0173143
N2	wt	Chlorpromazine	0.1	0.0113389		RB1254	dop-4(ok1321)	Loxapine	50	0.0203		LX734	dop-1, -2, -3	Olanzapine	200	0.0208611								N2	wt	Ziprasidone	3	0.0159639		N2	wt	Olanzapine	200	0.0133375		N2	wt	Olanzapine	200	0.01848
N2	wt	Chlorpromazine	0.1	0.0164042		RB1680	C24A8.1(ok2090)	Water	0	0.0062		LX734	dop-1, -2, -3	Olanzapine	200	0.0108167		additional data						N2	wt	Ziprasidone	3	0.0161958		N2	wt	Olanzapine	200	0.0117464		N2	wt	Olanzapine	200	0.0150786
N2	wt	Chlorpromazine	0.1	0.0193167		RB1680	C24A8.1(ok2090)	Water	0	0.0076		LX734	dop-1, -2, -3	Olanzapine	200	0.0168367		Strain	Genotype	Drug	Concentration (uM)	Delta OD600 d1-d4		N2	wt	Ziprasidone	3	0.006985		N2	wt	Olanzapine	200	0.0181292		N2	wt	Olanzapine	200	0.0123214
N2	wt	Chlorpromazine	0.1	0.0116067		RB1680	C24A8.1(ok2090)	Water	0	0.0094		LX734	dop-1, -2, -3	Olanzapine	200	0.0199611		N2	wt	Water	0	0.00659394		N2	wt	Ziprasidone	3	0.0120167		N2	wt	Olanzapine	200	0.0173806		N2	wt	Olanzapine	200	0.0181111
N2	wt	Chlorpromazine	0.1	0.0159556		RB1680	C24A8.1(ok2090)	Water	0	0.0108		LX734	dop-1, -2, -3	Olanzapine	200	0.0189972		N2	wt	Water	0	0.0170533		N2	wt	Ziprasidone	3	0.0167375		N2	wt	Olanzapine	200	0.0164094		N2	wt	Olanzapine	200	0.0128607
N2	wt	Chlorpromazine	0.1	0.0162056		RB1680	C24A8.1(ok2090)	Water	0	0.0123		LX734	dop-1, -2, -3	Olanzapine	200	0.0181167		N2	wt	Water	0	0.0234476		N2	wt	Ziprasidone	3	0.017131		N2	wt	Olanzapine	200	0.010325		N2	wt	Olanzapine	200	0.0117135
N2	wt	Chlorpromazine	0.2	0.0119933		RB1680	C24A8.1(ok2090)	Water	0	0.0128		LX734	dop-1, -2, -3	Olanzapine	200	0.018963		N2	wt	Water	0	0.0205778		N2	wt	Ziprasidone	3	0.0199021		N2	wt	Olanzapine	200	0.0129531		N2	wt	Olanzapine	200	0.0128321
N2	wt	Chlorpromazine	0.2	0.0144111		RB1680	C24A8.1(ok2090)	Water	0	0.014		LX734	dop-1, -2, -3	Olanzapine	200	0.0183667		N2	wt	Water	0	0.0253905		N2	wt	Ziprasidone	3	0.0193967		N2	wt	Olanzapine	200	0.0164861		N2	wt	Olanzapine	200	0.008895
N2	wt	Chlorpromazine	0.2	0.0169792		RB1680	C24A8.1(ok2090)	Water	0	0.0142		LX734	dop-1, -2, -3	Olanzapine	200	0.0209083		N2	wt	Water	0	0.00737917		N2	wt	Ziprasidone	3	0.0136306		N2	wt	Olanzapine	200	0.0173875		N2	wt	Olanzapine	200	0.0126458
N2	wt	Chlorpromazine	0.2	0.0196267		RB1680	C24A8.1(ok2090)	Water	0	0.0146		LX734	dop-1, -2, -3	Olanzapine	200	0.0142333		N2	wt	Water	0	-0.00200667		N2	wt	Ziprasidone	3	0.018575		N2	wt	Olanzapine	200	0.0128775		N2	wt	Olanzapine	200	0.00980833
N2	wt	Chlorpromazine	0.2	0.0113722		RB1680	C24A8.1(ok2090)	Water	0	0.0149		LX734	dop-1, -2, -3	Olanzapine	200	0.0156697		N2	wt	Water	0	0.0165733		N2	wt	Ziprasidone	3	0.019855		N2	wt	Olanzapine	200	0.0180321		N2	wt	Olanzapine	200	0.0134972
N2	wt	Chlorpromazine	0.2	0.0172778		RB1680	C24A8.1(ok2090)	Water	0	0.0149		LX734	dop-1, -2, -3	Olanzapine	200	0.0166533		N2	wt	Water	0	0.0164026		N2	wt	Ziprasidone	3	0.0143583		N2	wt	Olanzapine	200	0.0160958		N2	wt	Olanzapine	200	0.0119021
N2	wt	Chlorpromazine	0.2	0.0133048		RB1680	C24A8.1(ok2090)	Water	0	0.0158		LX734	dop-1, -2, -3	Olanzapine	200	0.0168963		N2	wt	Water	0	0.0182667		N2	wt	Ziprasidone	3	0.0119076		N2	wt	Olanzapine	200	0.0148417		N2	wt	Olanzapine	200	0.0117875
N2	wt	Chlorpromazine	0.2	0.00961481		RB1680	C24A8.1(ok2090)	Water	0	0.0165		LX734	dop-1, -2, -3	Olanzapine	200	0.0246185		N2	wt	Water	0	0.0247762		N2	wt	Ziprasidone	3	0.0136367		N2	wt	Olanzapine	200	0.0175083		N2	wt	Olanzapine	200	0.00934792
N2	wt	Chlorpromazine	0.2	0.0149056		RB1680	C24A8.1(ok2090)	Water	0	0.0174		LX734	dop-1, -2, -3	Olanzapine	200	0.0192611		N2	wt	Water	0	0.0190641		N2	wt	Serotonin	100	0.00566667		N2	wt	Olanzapine	200	0.0194031		N2	wt	Olanzapine	200	0.0187625
N2	wt	Chlorpromazine	0.2	0.0180926		RB1680	C24A8.1(ok2090)	Water	0	0.0177		LX734	dop-1, -2, -3	Olanzapine	200	0.0195458		N2	wt	Water	0	0.0123026		N2	wt	Serotonin	100	0.00939167		N2	wt	Olanzapine	200	0.012105		N2	wt	Olanzapine	200	0.0103313
N2	wt	Chlorpromazine	0.2	0.0208444		RB1680	C24A8.1(ok2090)	Water	0	0.0183		LX734	dop-1, -2, -3	Olanzapine	200	0.018981		N2	wt	Water	0	0.0106212		N2	wt	Serotonin	100	0.00692821		N2	wt	Olanzapine	200	0.0134437		N2	wt	Olanzapine	200	0.0133812
N2	wt	Chlorpromazine	0.2	0.0132361		RB1680	C24A8.1(ok2090)	Water	0	0.0192		LX734	dop-1, -2, -3	Olanzapine	200	0.0211524		N2	wt	Water	0	0.0240576		N2	wt	Serotonin	100	0.00992		N2	wt	Olanzapine	200	0.0189625		VV216	ser-5(vq1); ser-7(vq2)	Serotonin	100	0.00465
N2	wt	Chlorpromazine	0.2	0.0130433		RB1680	C24A8.1(ok2090)	Water	0	0.0206		CF2805	dop-1, -2, -3, -4	Olanzapine	0.05	0.0160556		N2	wt	Water	0	0.0184259		N2	wt	Serotonin	100	0.00806667		N2	wt	Olanzapine	200	0.015555		VV216	ser-5(vq1); ser-7(vq2)	Serotonin	100	0.00278889
N2	wt	Chlorpromazine	0.2	0.0209667		RB1680	C24A8.1(ok2090)	Loxapine	50	0.0126		CF2805	dop-1, -2, -3, -4	Olanzapine	0.05	0.0109167		N2	wt	Water	0	0.0187633		N2	wt	Serotonin	100	0.00816333		N2	wt	Olanzapine	200	0.0185875		VV216	ser-5(vq1); ser-7(vq2)	Serotonin	100	0.00391667
N2	wt	Chlorpromazine	0.2	0.0149556		RB1680	C24A8.1(ok2090)	Loxapine	50	0.0157		CF2805	dop-1, -2, -3, -4	Olanzapine	0.05	0.015319		N2	wt	Water	0	0.0178444		N2	wt	Serotonin	100	0.00733333		N2	wt	Olanzapine	200	0.0159028		VV216	ser-5(vq1); ser-7(vq2)	Serotonin	100	0.00390357
N2	wt	Chlorpromazine	0.2	0.0229625		RB1680	C24A8.1(ok2090)	Loxapine	50	0.0167		CF2805	dop-1, -2, -3, -4	Olanzapine	0.05	0.0132667		N2	wt	Water	0	0.0182704		N2	wt	Serotonin	100	0.00713939		N2	wt	Olanzapine	200	0.0158687		VV216	ser-5(vq1); ser-7(vq2)	Serotonin	100	0.0104667
N2	wt	Chlorpromazine	0.2	0.0181091		RB1680	C24A8.1(ok2090)	Loxapine	50	0.0174		CF2805	dop-1, -2, -3, -4	Olanzapine	0.05	0.0121333		N2	wt	Water	0	0.0107212		N2	wt	Serotonin	100	0.00905		N2	wt	Olanzapine	200	0.0169219		VV216	ser-5(vq1); ser-7(vq2)	Serotonin	100	0.00698889
N2	wt	Chlorpromazine	0.2	0.02312		RB1680	C24A8.1(ok2090)	Loxapine	50	0.0184		CF2805	dop-1, -2, -3, -4	Olanzapine	0.05	0.0140333		N2	wt	Water	0	0.0251619		N2	wt	Serotonin	100	0.0102778		N2	wt	Olanzapine	200	0.0173406		VV216	ser-5(vq1); ser-7(vq2)	Serotonin	100	0.005575
N2	wt	Chlorpromazine	0.2	0.02415		RB1680	C24A8.1(ok2090)	Loxapine	50	0.0195		CF2805	dop-1, -2, -3, -4	Olanzapine	0.05	0.0124619		N2	wt	Serotonin	5000	0.01195		N2	wt	Serotonin	100	0.00550909		VV207	ser-7(vq2)	Serotonin	100	0.00543125		VV216	ser-5(vq1); ser-7(vq2)	Serotonin	100	0.00455
N2	wt	Chlorpromazine	0.2	0.0237857		RB1680	C24A8.1(ok2090)	Loxapine	50	0.0195		CF2805	dop-1, -2, -3, -4	Olanzapine	0.05	0.0115556		N2	wt	Serotonin	5000	0.0366286		N2	wt	Serotonin	100	0.00691482		VV207	ser-7(vq2)	Serotonin	100	0.00536111		VV216	ser-5(vq1); ser-7(vq2)	Serotonin	100	0.00595
N2	wt	Chlorpromazine	0.2	0.01685		RB1680	C24A8.1(ok2090)	Loxapine	50	0.0197		CF2805	dop-1, -2, -3, -4	Olanzapine	0.05	0.0123556		N2	wt	Serotonin	5000	0.0213308		N2	wt	Serotonin	100	0.00398461		VV207	ser-7(vq2)	Serotonin	100	0.00477857		VV216	ser-5(vq1); ser-7(vq2)	Serotonin	100	0.00493125
N2	wt	Chlorpromazine	0.5	0.0182476		RB1680	C24A8.1(ok2090)	Loxapine	50	0.0197		CF2805	dop-1, -2, -3, -4	Olanzapine	0.05	0.0152056		N2	wt	Serotonin	5000	0.025525		N2	wt	Serotonin	100	0.00955714		VV207	ser-7(vq2)	Serotonin	100	0.004375		VV216	ser-5(vq1); ser-7(vq2)	Serotonin	100	0.00489
N2	wt	Chlorpromazine	0.5	0.0183867		RB1680	C24A8.1(ok2090)	Loxapine	50	0.0199		CF2805	dop-1, -2, -3, -4	Olanzapine	0.05	0.0137917		N2	wt	Serotonin	5000	0.0272667		N2	wt	Serotonin	100	0.00873333		VV207	ser-7(vq2)	Serotonin	100	0.00733334		VV216	ser-5(vq1); ser-7(vq2)	Serotonin	100	0.0066125
N2	wt	Chlorpromazine	0.5	0.0164467		RB1680	C24A8.1(ok2090)	Loxapine	50	0.0202		CF2805	dop-1, -2, -3, -4	Olanzapine	0.05	0.0107267		N2	wt	Serotonin	5000	0.0438833		N2	wt	Serotonin	100	0.00692083		VV207	ser-7(vq2)	Serotonin	100	0.00703333		VV216	ser-5(vq1); ser-7(vq2)	Serotonin	100	0.00378
N2	wt	Chlorpromazine	0.5	0.0156333		RB1680	C24A8.1(ok2090)	Loxapine	50	0.0212		CF2805	dop-1, -2, -3, -4	Olanzapine	0.05	0.0121222		N2	wt	Serotonin	5000	0.07484		N2	wt	Serotonin	100	0.00761667		VV207	ser-7(vq2)	Serotonin	100	0.006925		VV216	ser-5(vq1); ser-7(vq2)	Serotonin	100	0.00636667
N2	wt	Chlorpromazine	0.5	0.0237917		RB1680	C24A8.1(ok2090)	Loxapine	50	0.022		CF2805	dop-1, -2, -3, -4	Olanzapine	0.05	0.0136905		N2	wt	Serotonin	5000	0.0373778		N2	wt	Serotonin	100	0.00959444		VV207	ser-7(vq2)	Serotonin	100	0.00579167		VV216	ser-5(vq1); ser-7(vq2)	Serotonin	100	0.00785417
N2	wt	Chlorpromazine	0.5	0.0221778		RB1680	C24A8.1(ok2090)	Loxapine	50	0.0239		CF2805	dop-1, -2, -3, -4	Olanzapine	0.05	0.0143267		N2	wt	Serotonin	5000	0.0237643		N2	wt	Serotonin	100	0.00901482		VV207	ser-7(vq2)	Serotonin	100	0.00616111		VV216	ser-5(vq1); ser-7(vq2)	Serotonin	100	0.00567917
N2	wt	Chlorpromazine	0.5	0.0210778		RB1680	C24A8.1(ok2090)	Loxapine	50	0.0239		CF2805	dop-1, -2, -3, -4	Olanzapine	0.05	0.0122333		N2	wt	Serotonin	5000	0.02095		N2	wt	Serotonin	100	0.0087037		VV207	ser-7(vq2)	Serotonin	100	0.00685714		VV216	ser-5(vq1); ser-7(vq2)	Serotonin	100	0.0052375
N2	wt	Chlorpromazine	0.5	0.0135222		RB1680	C24A8.1(ok2090)	Loxapine	50	0.0259		CF2805	dop-1, -2, -3, -4	Olanzapine	0.05	0.0144333		N2	wt	Serotonin	5000	0.0188846		N2	wt	Serotonin	100	0.0069963		VV207	ser-7(vq2)	Serotonin	100	0.0038		VV216	ser-5(vq1); ser-7(vq2)	Serotonin	100	0.00967188
N2	wt	Chlorpromazine	0.5	0.0172861		RB1680	C24A8.1(ok2090)	Loxapine	50	0.026		CF2805	dop-1, -2, -3, -4	Olanzapine	0.05	0.0115467		N2	wt	Serotonin	5000	0.0196357		N2	wt	Serotonin	100	0.0082875		VV207	ser-7(vq2)	Serotonin	100	0.00740002		VV216	ser-5(vq1); ser-7(vq2)	Serotonin	100	0.002905
N2	wt	Chlorpromazine	0.5	0.0183815		RB1680	C24A8.1(ok2090)	Loxapine	50	0.0301		CF2805	dop-1, -2, -3, -4	Olanzapine	0.05	0.0163333		N2	wt	Serotonin	5000	0.0232714		N2	wt	Serotonin	100	0.00525714		VV207	ser-7(vq2)	Serotonin	100	0.00660833		VV216	ser-5(vq1); ser-7(vq2)	Serotonin	100	0.00477084
N2	wt	Chlorpromazine	0.5	0.0176389		RB1680	C24A8.1(ok2090)	Loxapine	50	0.0315		CF2805	dop-1, -2, -3, -4	Olanzapine	0.5	0.0150939		N2	wt	Serotonin	5000	0.01338		N2	wt	Serotonin	100	0.00517222		VV207	ser-7(vq2)	Serotonin	100	0.00707		VV216	ser-5(vq1); ser-7(vq2)	Serotonin	100	0.00404166
N2	wt	Chlorpromazine	0.5	0.0175067		RB785	dop-5(ok568)	Water	0	0.002		CF2805	dop-1, -2, -3, -4	Olanzapine	0.5	0.00867778		N2	wt	Serotonin	5000	0.044075		N2	wt	Serotonin	100	0.00816		VV207	ser-7(vq2)	Serotonin	100	0.00681		VV216	ser-5(vq1); ser-7(vq2)	Serotonin	100	0.0091625
N2	wt	Chlorpromazine	0.5	0.0203704		RB785	dop-5(ok568)	Water	0	0.0029		CF2805	dop-1, -2, -3, -4	Olanzapine	0.5	0.012037		N2	wt	Serotonin	5000	0.0276462		N2	wt	Serotonin	100	0.00858571		VV207	ser-7(vq2)	Serotonin	100	0.00344231		VV216	ser-5(vq1); ser-7(vq2)	Serotonin	100	0.00876072
N2	wt	Chlorpromazine	0.5	0.0183048		RB785	dop-5(ok568)	Water	0	0.0065		CF2805	dop-1, -2, -3, -4	Olanzapine	0.5	0.0105889		N2	wt	Serotonin	5000	0.0342778		N2	wt	Serotonin	500	0.0136556		VV207	ser-7(vq2)	Serotonin	100	0.00506875		VV216	ser-5(vq1); ser-7(vq2)	Serotonin	100	0.00342917
N2	wt	Chlorpromazine	0.5	0.0211667		RB785	dop-5(ok568)	Water	0	0.0071		CF2805	dop-1, -2, -3, -4	Olanzapine	0.5	0.0116542		N2	wt	Serotonin	5000	0.0355375		N2	wt	Serotonin	500	0.01215		VV207	ser-7(vq2)	Serotonin	100	0.00794375		VV216	ser-5(vq1); ser-7(vq2)	Serotonin	100	0.00491563
N2	wt	Chlorpromazine	0.5	0.0203042		RB785	dop-5(ok568)	Water	0	0.0078		CF2805	dop-1, -2, -3, -4	Olanzapine	0.5	0.0108467		N2	wt	Serotonin	5000	0.0250267		N2	wt	Serotonin	500	0.0109636		VV207	ser-7(vq2)	Serotonin	100	0.00705		VV216	ser-5(vq1); ser-7(vq2)	Serotonin	100	0.00691071
N2	wt	Chlorpromazine	0.5	0.0193042		RB785	dop-5(ok568)	Water	0	0.0079		CF2805	dop-1, -2, -3, -4	Olanzapine	0.5	0.0127926		N2	wt	Loxapine	50	0.0270333		N2	wt	Serotonin	500	0.0135917		VV207	ser-7(vq2)	Serotonin	100	0.00497222		VV216	ser-5(vq1); ser-7(vq2)	Serotonin	100	0.0011825
N2	wt	Chlorpromazine	0.5	0.0215762		RB785	dop-5(ok568)	Water	0	0.0086		CF2805	dop-1, -2, -3, -4	Olanzapine	0.5	0.00921667		N2	wt	Loxapine	50	0.022937		N2	wt	Serotonin	500	0.0120792		VV207	ser-7(vq2)	Serotonin	100	0.004955		VV216	ser-5(vq1); ser-7(vq2)	Serotonin	100	0.00178958
N2	wt	Chlorpromazine	0.5	0.0217167		RB785	dop-5(ok568)	Water	0	0.0088		CF2805	dop-1, -2, -3, -4	Olanzapine	0.5	0.00902667		N2	wt	Loxapine	50	0.0267533		N2	wt	Serotonin	500	0.0173933		VV207	ser-7(vq2)	Serotonin	100	0.0066675		VV216	ser-5(vq1); ser-7(vq2)	Serotonin	100	0.002355
N2	wt	Chlorpromazine	0.75	0.022563		RB785	dop-5(ok568)	Water	0	0.0101		CF2805	dop-1, -2, -3, -4	Olanzapine	0.5	0.0121111		N2	wt	Loxapine	50	0.0243194		N2	wt	Serotonin	500	0.0120758		VV207	ser-7(vq2)	Serotonin	100	0.0101187		VV216	ser-5(vq1); ser-7(vq2)	Serotonin	100	0.00126875
N2	wt	Chlorpromazine	0.75	0.0279095		RB785	dop-5(ok568)	Water	0	0.0102		CF2805	dop-1, -2, -3, -4	Olanzapine	0.5	0.0118389		N2	wt	Loxapine	50	0.0315762		N2	wt	Serotonin	500	0.0114542		VV207	ser-7(vq2)	Serotonin	100	0.0104393		VV216	ser-5(vq1); ser-7(vq2)	Serotonin	100	0.00105833
N2	wt	Chlorpromazine	0.75	0.0234667		RB785	dop-5(ok568)	Water	0	0.0103		CF2805	dop-1, -2, -3, -4	Olanzapine	0.5	0.0123867		N2	wt	Loxapine	50	0.0280056		N2	wt	Serotonin	500	0.00952292		VV207	ser-7(vq2)	Serotonin	100	0.00790357		VV216	ser-5(vq1); ser-7(vq2)	Serotonin	100	0.0025925
N2	wt	Chlorpromazine	0.75	0.0234222		RB785	dop-5(ok568)	Water	0	0.0104		CF2805	dop-1, -2, -3, -4	Olanzapine	0.5	0.0106583		N2	wt	Loxapine	50	0.0019303		N2	wt	Serotonin	500	0.00448939		VV207	ser-7(vq2)	Serotonin	100	0.0082025		VV216	ser-5(vq1); ser-7(vq2)	Serotonin	100	0.008145
N2	wt	Chlorpromazine	0.75	0.0227667		RB785	dop-5(ok568)	Water	0	0.011		CF2805	dop-1, -2, -3, -4	Olanzapine	0.5	0.0129292		N2	wt	Loxapine	50	0.0202121		N2	wt	Serotonin	500	0.00778333		VV207	ser-7(vq2)	Serotonin	100	0.00603611		VV216	ser-5(vq1); ser-7(vq2)	Serotonin	100	0.0053525
N2	wt	Chlorpromazine	0.75	0.0237515		RB785	dop-5(ok568)	Water	0	0.0121		CF2805	dop-1, -2, -3, -4	Olanzapine	0.5	0.00707778		N2	wt	Loxapine	50	0.0181556		N2	wt	Serotonin	500	0.00546309		VV207	ser-7(vq2)	Serotonin	100	0.010355		VV216	ser-5(vq1); ser-7(vq2)	Serotonin	100	0.00405357
N2	wt	Chlorpromazine	0.75	0.0146278		RB785	dop-5(ok568)	Water	0	0.0124		CF2805	dop-1, -2, -3, -4	Olanzapine	0.5	0.00964444		N2	wt	Loxapine	50	0.025519		N2	wt	Serotonin	500	0.00609		VV207	ser-7(vq2)	Serotonin	100	0.00461875		VV216	ser-5(vq1); ser-7(vq2)	Serotonin	100	0.0036325
N2	wt	Chlorpromazine	0.75	0.0227967		RB785	dop-5(ok568)	Water	0	0.0128		CF2805	dop-1, -2, -3, -4	Olanzapine	0.5	0.0104267		N2	wt	Loxapine	50	0.030819		N2	wt	Serotonin	500	0.00775741		VV207	ser-7(vq2)	Serotonin	100	0.00675179		VV216	ser-5(vq1); ser-7(vq2)	Serotonin	100	0.00460937
N2	wt	Chlorpromazine	0.75	0.0192667		RB785	dop-5(ok568)	Water	0	0.015		CF2805	dop-1, -2, -3, -4	Olanzapine	0.5	0.0102667		N2	wt	Loxapine	50	0.0258148		N2	wt	Serotonin	500	0.00902143		VV207	ser-7(vq2)	Serotonin	100	0.00821591		VV216	ser-5(vq1); ser-7(vq2)	Serotonin	100	0.0031775
N2	wt	Chlorpromazine	0.75	0.0185889		RB785	dop-5(ok568)	Loxapine	50	0.0094		CF2805	dop-1, -2, -3, -4	Olanzapine	0.5	0.0131056		N2	wt	Loxapine	50	0.0286485		N2	wt	Serotonin	500	0.00796111		VV207	ser-7(vq2)	Serotonin	100	0.00908864		VV216	ser-5(vq1); ser-7(vq2)	Serotonin	100	0.00328542
N2	wt	Chlorpromazine	0.75	0.0225333		RB785	dop-5(ok568)	Loxapine	50	0.0101		CF2805	dop-1, -2, -3, -4	Olanzapine	0.5	0.0117467		N2	wt	Loxapine	50	0.03748		N2	wt	Serotonin	500	0.00963571		VV207	ser-7(vq2)	Serotonin	100	0.00855536		VV216	ser-5(vq1); ser-7(vq2)	Serotonin	100	0.004665
N2	wt	Chlorpromazine	0.75	0.0178061		RB785	dop-5(ok568)	Loxapine	50	0.0106		CF2805	dop-1, -2, -3, -4	Olanzapine	5	0.0101167		N2	wt	Loxapine	50	0.0252364		N2	wt	Serotonin	500	0.00428833		VV207	ser-7(vq2)	Serotonin	100	0.00664833		VV216	ser-5(vq1); ser-7(vq2)	Serotonin	100	0.0086875
N2	wt	Chlorpromazine	0.75	0.0202533		RB785	dop-5(ok568)	Loxapine	50	0.0152		CF2805	dop-1, -2, -3, -4	Olanzapine	5	0.00986667		N2	wt	Loxapine	50	0.0312917		N2	wt	Serotonin	500	0.00856944		VV207	ser-7(vq2)	Serotonin	100	0.0116464		VV216	ser-5(vq1); ser-7(vq2)	Serotonin	100	0.00295
N2	wt	Chlorpromazine	0.75	0.0186722		RB785	dop-5(ok568)	Loxapine	50	0.0163		CF2805	dop-1, -2, -3, -4	Olanzapine	5	0.0125143		N2	wt	Loxapine	50	0.03546		N2	wt	Serotonin	500	0.00616852		VV207	ser-7(vq2)	Serotonin	100	0.00781346		VV216	ser-5(vq1); ser-7(vq2)	Serotonin	100	0.00571428
N2	wt	Chlorpromazine	0.75	0.016237		RB785	dop-5(ok568)	Loxapine	50	0.0165		CF2805	dop-1, -2, -3, -4	Olanzapine	5	0.00864286		N2	wt	Loxapine	50	0.0260929		N2	wt	Serotonin	1000	0.00999667		VV207	ser-7(vq2)	Serotonin	100	0.00765312		VV216	ser-5(vq1); ser-7(vq2)	Serotonin	100	0.00147143
N2	wt	Chlorpromazine	0.75	0.0250833		RB785	dop-5(ok568)	Loxapine	50	0.0165		CF2805	dop-1, -2, -3, -4	Olanzapine	5	0.0125333		N2	wt	Loxapine	50	0.03487		N2	wt	Serotonin	1000	0.0108773		VV207	ser-7(vq2)	Serotonin	100	0.0078625		VV216	ser-5(vq1); ser-7(vq2)	Serotonin	100	0.005
N2	wt	Chlorpromazine	0.75	0.0125111		RB785	dop-5(ok568)	Loxapine	50	0.0167		CF2805	dop-1, -2, -3, -4	Olanzapine	5	0.0126833		DA1814	ser-1 (ok345)	Water	0	0.0184333		N2	wt	Serotonin	1000	0.0133937		VV207	ser-7(vq2)	Serotonin	100	0.00805833		VV216	ser-5(vq1); ser-7(vq2)	Serotonin	500	0.00603125
N2	wt	Chlorpromazine	0.75	0.0195963		RB785	dop-5(ok568)	Loxapine	50	0.0167		CF2805	dop-1, -2, -3, -4	Olanzapine	5	0.01108		DA1814	ser-1 (ok345)	Water	0	0.0156848		N2	wt	Serotonin	1000	0.0135405		VV207	ser-7(vq2)	Serotonin	100	0.0121125		VV216	ser-5(vq1); ser-7(vq2)	Serotonin	500	0.00634039
N2	wt	Chlorpromazine	0.75	0.0197208		RB785	dop-5(ok568)	Loxapine	50	0.0169		CF2805	dop-1, -2, -3, -4	Olanzapine	5	0.00961667		DA1814	ser-1 (ok345)	Water	0	0.0194056		N2	wt	Serotonin	1000	0.0128167		VV207	ser-7(vq2)	Serotonin	100	0.0101972		VV216	ser-5(vq1); ser-7(vq2)	Serotonin	500	0.00651786
N2	wt	Chlorpromazine	0.75	0.0168083		RB785	dop-5(ok568)	Loxapine	50	0.017		CF2805	dop-1, -2, -3, -4	Olanzapine	5	0.008625		DA1814	ser-1 (ok345)	Water	0	0.014637		N2	wt	Serotonin	1000	0.0191208		VV207	ser-7(vq2)	Serotonin	100	0.00869167		VV216	ser-5(vq1); ser-7(vq2)	Serotonin	500	0.00564375
N2	wt	Chlorpromazine	1	0.0165815		RB785	dop-5(ok568)	Loxapine	50	0.0181		CF2805	dop-1, -2, -3, -4	Olanzapine	5	0.01165		DA1814	ser-1 (ok345)	Water	0	0.0173533		N2	wt	Serotonin	1000	0.0124258		VV207	ser-7(vq2)	Serotonin	100	0.00791875		VV216	ser-5(vq1); ser-7(vq2)	Serotonin	500	0.00710833
N2	wt	Chlorpromazine	1	0.0202042		RB785	dop-5(ok568)	Loxapine	50	0.0181		CF2805	dop-1, -2, -3, -4	Olanzapine	5	0.01184		DA1814	ser-1 (ok345)	Water	0	0.0172048		N2	wt	Serotonin	1000	0.01535		VV207	ser-7(vq2)	Serotonin	100	0.00858125		VV216	ser-5(vq1); ser-7(vq2)	Serotonin	500	0.00511875
N2	wt	Chlorpromazine	1	0.0176167		RB785	dop-5(ok568)	Loxapine	50	0.0183		CF2805	dop-1, -2, -3, -4	Olanzapine	5	0.0129		DA1814	ser-1 (ok345)	Water	0	0.0185333		N2	wt	Serotonin	1000	0.0169648		VV207	ser-7(vq2)	Serotonin	100	0.00883929		VV216	ser-5(vq1); ser-7(vq2)	Serotonin	500	0.00463438
N2	wt	Chlorpromazine	1	0.0168487		RB785	dop-5(ok568)	Loxapine	50	0.0185		CF2805	dop-1, -2, -3, -4	Olanzapine	5	0.00896667		DA1814	ser-1 (ok345)	Water	0	0.00824848		N2	wt	Serotonin	1000	0.0160233		VV207	ser-7(vq2)	Serotonin	100	0.0148188		VV216	ser-5(vq1); ser-7(vq2)	Serotonin	500	0.0070725
N2	wt	Chlorpromazine	1	0.0252722		RB785	dop-5(ok568)	Loxapine	50	0.0188		CF2805	dop-1, -2, -3, -4	Olanzapine	5	0.0102455		DA1814	ser-1 (ok345)	Water	0	0.0167485		N2	wt	Serotonin	1000	0.0159104		VV207	ser-7(vq2)	Serotonin	100	0.011805		VV216	ser-5(vq1); ser-7(vq2)	Serotonin	500	0.00854643
N2	wt	Chlorpromazine	1	0.0150872		RB785	dop-5(ok568)	Loxapine	50	0.021		CF2805	dop-1, -2, -3, -4	Olanzapine	5	0.01518		DA1814	ser-1 (ok345)	Water	0	0.00871795		N2	wt	Serotonin	1000	0.016231		VV207	ser-7(vq2)	Serotonin	100	0.00688864		VV216	ser-5(vq1); ser-7(vq2)	Serotonin	500	0.00710192
N2	wt	Chlorpromazine	1	0.0240292		RB785	dop-5(ok568)	Loxapine	50	0.0255		CF2805	dop-1, -2, -3, -4	Olanzapine	5	0.0149333		DA1814	ser-1 (ok345)	Water	0	0.0142939		N2	wt	Serotonin	1000	0.0161033		VV207	ser-7(vq2)	Serotonin	500	0.00863333		VV216	ser-5(vq1); ser-7(vq2)	Serotonin	500	0.0124568
N2	wt	Chlorpromazine	1	0.0179778		RB785	dop-5(ok568)	Loxapine	50	0.0278		CF2805	dop-1, -2, -3, -4	Olanzapine	10	0.0124		DA1814	ser-1 (ok345)	Water	0	0.0190259		N2	wt	Serotonin	1000	0.0154083		VV207	ser-7(vq2)	Serotonin	500	0.009		VV216	ser-5(vq1); ser-7(vq2)	Serotonin	500	0.00711667
N2	wt	Chlorpromazine	1	0.0221148		RB785	dop-5(ok568)	Loxapine	50	0.0304		CF2805	dop-1, -2, -3, -4	Olanzapine	10	0.01216		DA1814	ser-1 (ok345)	Water	0	0.0134148		N2	wt	Serotonin	1000	0.00920111		VV207	ser-7(vq2)	Serotonin	500	0.009275		VV216	ser-5(vq1); ser-7(vq2)	Serotonin	500	0.00338333
N2	wt	Chlorpromazine	1	0.0203048		VV145	dop-4(tm1392)	Water	0	0.0007		CF2805	dop-1, -2, -3, -4	Olanzapine	10	0.0124667		DA1814	ser-1 (ok345)	Water	0	0.017719		N2	wt	Serotonin	1000	0.0151738		VV207	ser-7(vq2)	Serotonin	500	0.00555909		VV216	ser-5(vq1); ser-7(vq2)	Serotonin	500	0.00953846
N2	wt	Chlorpromazine	1	0.0201667		VV145	dop-4(tm1392)	Water	0	0.0049		CF2805	dop-1, -2, -3, -4	Olanzapine	10	0.0127833		DA1814	ser-1 (ok345)	Water	0	0.0178026		N2	wt	Serotonin	1000	0.00895694		VV207	ser-7(vq2)	Serotonin	500	0.006425		VV216	ser-5(vq1); ser-7(vq2)	Serotonin	500	0.009195
N2	wt	Chlorpromazine	1	0.0188278		VV145	dop-4(tm1392)	Water	0	0.0049		CF2805	dop-1, -2, -3, -4	Olanzapine	10	0.0110333		DA1814	ser-1 (ok345)	Water	0	0.0123259		N2	wt	Serotonin	1000	0.0158847		VV207	ser-7(vq2)	Serotonin	500	0.00525		VV216	ser-5(vq1); ser-7(vq2)	Serotonin	500	0.00417
N2	wt	Chlorpromazine	1	0.0173872		VV145	dop-4(tm1392)	Water	0	0.0063		CF2805	dop-1, -2, -3, -4	Olanzapine	10	0.0119		DA1814	ser-1 (ok345)	Water	0	0.0154487		N2	wt	Serotonin	1000	0.0162472		VV207	ser-7(vq2)	Serotonin	500	0.0068875		VV216	ser-5(vq1); ser-7(vq2)	Serotonin	500	0.00644444
N2	wt	Chlorpromazine	1	0.0250872		VV145	dop-4(tm1392)	Water	0	0.0069		CF2805	dop-1, -2, -3, -4	Olanzapine	10	0.012875		DA1814	ser-1 (ok345)	Water	0	0.0192905		N2	wt	Serotonin	1000	0.0134806		VV207	ser-7(vq2)	Serotonin	500	0.00585833		VV216	ser-5(vq1); ser-7(vq2)	Serotonin	500	0.00449
N2	wt	Chlorpromazine	1	0.0234444		VV145	dop-4(tm1392)	Water	0	0.0078		CF2805	dop-1, -2, -3, -4	Olanzapine	10	0.00932		DA1814	ser-1 (ok345)	Water	0	0.0144641		N2	wt	Serotonin	1000	0.0135731		VV207	ser-7(vq2)	Serotonin	500	0.0084		VV216	ser-5(vq1); ser-7(vq2)	Serotonin	500	0.008595
N2	wt	Chlorpromazine	1	0.0236762		VV145	dop-4(tm1392)	Water	0	0.0086		CF2805	dop-1, -2, -3, -4	Olanzapine	10	0.0163		DA1814	ser-1 (ok345)	Water	0	0.0179444		N2	wt	Serotonin	1000	0.01567		VV207	ser-7(vq2)	Serotonin	500	0.00728889		VV216	ser-5(vq1); ser-7(vq2)	Serotonin	500	0.0111
N2	wt	Chlorpromazine	1	0.0150048		VV145	dop-4(tm1392)	Water	0	0.0088		CF2805	dop-1, -2, -3, -4	Olanzapine	10	0.0147		DA1814	ser-1 (ok345)	Water	0	0.0185667		N2	wt	Serotonin	1000	0.0161367		VV207	ser-7(vq2)	Serotonin	500	0.007365		VV216	ser-5(vq1); ser-7(vq2)	Serotonin	500	0.00349
N2	wt	Chlorpromazine	1	0.0224815		VV145	dop-4(tm1392)	Water	0	0.0088		CF2805	dop-1, -2, -3, -4	Olanzapine	10	0.00898889		DA1814	ser-1 (ok345)	Serotonin	5000	0.0318042		N2	wt	Serotonin	1000	0.0136042		VV207	ser-7(vq2)	Serotonin	500	0.0085875		VV216	ser-5(vq1); ser-7(vq2)	Serotonin	500	0.00874286
N2	wt	Chlorpromazine	1	0.0203148		VV145	dop-4(tm1392)	Water	0	0.0112		CF2805	dop-1, -2, -3, -4	Olanzapine	10	0.0104		DA1814	ser-1 (ok345)	Serotonin	5000	0.0212303		N2	wt	Serotonin	1000	0.0112917		VV207	ser-7(vq2)	Serotonin	500	0.005865		VV216	ser-5(vq1); ser-7(vq2)	Serotonin	500	0.0044875
N2	wt	Chlorpromazine	2	0.02		VV145	dop-4(tm1392)	Water	0	0.0127		CF2805	dop-1, -2, -3, -4	Olanzapine	10	0.0136727		DA1814	ser-1 (ok345)	Serotonin	5000	0.0263833		N2	wt	Serotonin	1000	0.013625		VV207	ser-7(vq2)	Serotonin	500	0.00497857		VV216	ser-5(vq1); ser-7(vq2)	Serotonin	500	0.00703125
N2	wt	Chlorpromazine	2	0.021975		VV145	dop-4(tm1392)	Loxapine	50	0.0097		CF2805	dop-1, -2, -3, -4	Olanzapine	10	0.0134833		DA1814	ser-1 (ok345)	Serotonin	5000	0.0285167		N2	wt	Serotonin	1000	0.013647		VV207	ser-7(vq2)	Serotonin	500	0.007245		VV216	ser-5(vq1); ser-7(vq2)	Serotonin	500	0.00695833
N2	wt	Chlorpromazine	2	0.0251714		VV145	dop-4(tm1392)	Loxapine	50	0.0102		CF2805	dop-1, -2, -3, -4	Olanzapine	10	0.0119727		DA1814	ser-1 (ok345)	Serotonin	5000	0.031619		N2	wt	Serotonin	1000	0.0158083		VV207	ser-7(vq2)	Serotonin	500	0.006295		VV216	ser-5(vq1); ser-7(vq2)	Serotonin	500	0.00317708
N2	wt	Chlorpromazine	2	0.0123857		VV145	dop-4(tm1392)	Loxapine	50	0.0103		CF2805	dop-1, -2, -3, -4	Olanzapine	10	0.0111333		DA1814	ser-1 (ok345)	Serotonin	5000	0.0288792		N2	wt	Serotonin	2000	0.0146682		VV207	ser-7(vq2)	Serotonin	500	0.0063		VV216	ser-5(vq1); ser-7(vq2)	Serotonin	500	0.00315417
N2	wt	Chlorpromazine	2	0.0248		VV145	dop-4(tm1392)	Loxapine	50	0.0103		CF2805	dop-1, -2, -3, -4	Olanzapine	10	0.0121		DA1814	ser-1 (ok345)	Serotonin	5000	0.0312542		N2	wt	Serotonin	2000	0.0193019		VV207	ser-7(vq2)	Serotonin	500	0.0077		VV216	ser-5(vq1); ser-7(vq2)	Serotonin	500	0.00815357
N2	wt	Chlorpromazine	2	0.02489		VV145	dop-4(tm1392)	Loxapine	50	0.0113		CF2805	dop-1, -2, -3, -4	Olanzapine	10	0.0101		DA1814	ser-1 (ok345)	Serotonin	5000	0.0202148		N2	wt	Serotonin	2000	0.0177183		VV207	ser-7(vq2)	Serotonin	500	0.00416665		VV216	ser-5(vq1); ser-7(vq2)	Serotonin	500	0.00400937
N2	wt	Chlorpromazine	2	0.0248333		VV145	dop-4(tm1392)	Loxapine	50	0.0121		CF2805	dop-1, -2, -3, -4	Olanzapine	20	0.015075		DA1814	ser-1 (ok345)	Serotonin	5000	0.0323333		N2	wt	Serotonin	2000	0.0118583		VV207	ser-7(vq2)	Serotonin	500	0.0076375		VV216	ser-5(vq1); ser-7(vq2)	Serotonin	500	0.00295227
N2	wt	Chlorpromazine	2	0.0220545		VV145	dop-4(tm1392)	Loxapine	50	0.0121		CF2805	dop-1, -2, -3, -4	Olanzapine	20	0.011125		DA1814	ser-1 (ok345)	Serotonin	5000	0.0275481		N2	wt	Serotonin	2000	0.0161562		VV207	ser-7(vq2)	Serotonin	500	0.00115		VV216	ser-5(vq1); ser-7(vq2)	Serotonin	500	0.004375
N2	wt	Chlorpromazine	2	0.01915		VV145	dop-4(tm1392)	Loxapine	50	0.0134		CF2805	dop-1, -2, -3, -4	Olanzapine	20	0.0141		DA1814	ser-1 (ok345)	Serotonin	5000	0.0348067		N2	wt	Serotonin	2000	0.0137426		VV207	ser-7(vq2)	Serotonin	500	0.00715		VV216	ser-5(vq1); ser-7(vq2)	Serotonin	500	0.0053625
N2	wt	Chlorpromazine	2	0.0239		VV145	dop-4(tm1392)	Loxapine	50	0.0163		CF2805	dop-1, -2, -3, -4	Olanzapine	20	0.0125		DA1814	ser-1 (ok345)	Serotonin	5000	0.0287542		N2	wt	Serotonin	2000	0.0190437		VV207	ser-7(vq2)	Serotonin	500	0.0041375		VV216	ser-5(vq1); ser-7(vq2)	Serotonin	500	0.00307812
N2	wt	Chlorpromazine	2	0.02169		VV145	dop-4(tm1392)	Loxapine	50	0.0165		CF2805	dop-1, -2, -3, -4	Olanzapine	20	0.0158		DA1814	ser-1 (ok345)	Serotonin	5000	0.0168718		N2	wt	Serotonin	2000	0.0180071		VV207	ser-7(vq2)	Serotonin	500	0.0095625		VV216	ser-5(vq1); ser-7(vq2)	Serotonin	500	0.003975
N2	wt	Chlorpromazine	2	0.01202		VV145	dop-4(tm1392)	Loxapine	50	0.0165		CF2805	dop-1, -2, -3, -4	Olanzapine	20	0.013675		DA1814	ser-1 (ok345)	Serotonin	5000	0.0301233		N2	wt	Serotonin	2000	0.0212222		VV207	ser-7(vq2)	Serotonin	500	0.00692222		VV216	ser-5(vq1); ser-7(vq2)	Serotonin	500	0.00290227
N2	wt	Chlorpromazine	2	0.0240875		VV145	dop-4(tm1392)	Loxapine	50	0.023		CF2805	dop-1, -2, -3, -4	Olanzapine	20	0.014		DA1814	ser-1 (ok345)	Serotonin	5000	0.0163095		N2	wt	Serotonin	2000	0.0158979		VV207	ser-7(vq2)	Serotonin	500	0.00910714		VV216	ser-5(vq1); ser-7(vq2)	Serotonin	500	0.00417857
N2	wt	Chlorpromazine	2	0.0217091		FX1062	dop-2 (tm1062)	Water	0	0.0127		CF2805	dop-1, -2, -3, -4	Olanzapine	20	0.0131		DA1814	ser-1 (ok345)	Serotonin	5000	0.0239485		N2	wt	Serotonin	2000	0.02135		VV207	ser-7(vq2)	Serotonin	500	0.00612857		VV216	ser-5(vq1); ser-7(vq2)	Serotonin	500	0.00130625
N2	wt	Chlorpromazine	2	0.0205667		FX1062	dop-2 (tm1062)	Water	0	0.0134		CF2805	dop-1, -2, -3, -4	Olanzapine	20	0.0106667		DA1814	ser-1 (ok345)	Serotonin	5000	0.0267833		N2	wt	Serotonin	2000	0.0201852		VV207	ser-7(vq2)	Serotonin	500	0.0110214		VV216	ser-5(vq1); ser-7(vq2)	Serotonin	500	0.0108583
N2	wt	Chlorpromazine	2	0.0240167		FX1062	dop-2 (tm1062)	Water	0	0.0152		CF2805	dop-1, -2, -3, -4	Olanzapine	20	0.0113667		DA1814	ser-1 (ok345)	Serotonin	5000	0.0257926		N2	wt	Serotonin	2000	0.0187571		VV207	ser-7(vq2)	Serotonin	500	0.00726667		VV216	ser-5(vq1); ser-7(vq2)	Serotonin	500	0.0105667
N2	wt	Chlorpromazine	2	0.0361		FX1062	dop-2 (tm1062)	Water	0	0.0159		CF2805	dop-1, -2, -3, -4	Olanzapine	20	0.00782		DA1814	ser-1 (ok345)	Loxapine	50	0.0331889		N2	wt	Serotonin	2000	0.01747		VV207	ser-7(vq2)	Serotonin	500	0.011275		VV216	ser-5(vq1); ser-7(vq2)	Serotonin	500	0.007
N2	wt	Chlorpromazine	2	0.0282625		FX1062	dop-2 (tm1062)	Water	0	0.016		CF2805	dop-1, -2, -3, -4	Olanzapine	20	0.0137		DA1814	ser-1 (ok345)	Loxapine	50	0.0220433		N2	wt	Serotonin	2000	0.0140974		VV207	ser-7(vq2)	Serotonin	500	0.00772		VV216	ser-5(vq1); ser-7(vq2)	Serotonin	1000	0.0111063
N2	wt	Chlorpromazine	2	0.02803		FX1062	dop-2 (tm1062)	Water	0	0.0162		CF2805	dop-1, -2, -3, -4	Olanzapine	20	0.0124714		DA1814	ser-1 (ok345)	Loxapine	50	0.0339067		N2	wt	Serotonin	2000	0.0218481		VV207	ser-7(vq2)	Serotonin	500	0.0103083		VV216	ser-5(vq1); ser-7(vq2)	Serotonin	1000	0.0085375
N2	wt	Chlorpromazine	2	0.030525		FX1062	dop-2 (tm1062)	Water	0	0.0172		CF2805	dop-1, -2, -3, -4	Olanzapine	20	0.0156917		DA1814	ser-1 (ok345)	Loxapine	50	0.0293389		N2	wt	Serotonin	2000	0.0178026		VV207	ser-7(vq2)	Serotonin	500	0.01267		VV216	ser-5(vq1); ser-7(vq2)	Serotonin	1000	0.00448125
N2	wt	Chlorpromazine	2	0.0238667		FX1062	dop-2 (tm1062)	Water	0	0.0172		CF2805	dop-1, -2, -3, -4	Olanzapine	20	0.01195		DA1814	ser-1 (ok345)	Loxapine	50	0.0291762		N2	wt	Serotonin	2000	0.0174944		VV207	ser-7(vq2)	Serotonin	500	0.01143		VV216	ser-5(vq1); ser-7(vq2)	Serotonin	1000	0.005385
N2	wt	Chlorpromazine	5	0.0230222		FX1062	dop-2 (tm1062)	Water	0	0.0176		CF2805	dop-1, -2, -3, -4	Olanzapine	20	0.01353		DA1814	ser-1 (ok345)	Loxapine	50	0.0226361		N2	wt	Serotonin	2000	0.02074		VV207	ser-7(vq2)	Serotonin	500	0.012225		VV216	ser-5(vq1); ser-7(vq2)	Serotonin	1000	0.00798864
N2	wt	Chlorpromazine	5	0.0168619		FX1062	dop-2 (tm1062)	Water	0	0.0178		CF2805	dop-1, -2, -3, -4	Olanzapine	20	0.0125		DA1814	ser-1 (ok345)	Loxapine	50	0.0281905		N2	wt	Serotonin	2000	0.0133067		VV207	ser-7(vq2)	Serotonin	500	0.0111667		VV216	ser-5(vq1); ser-7(vq2)	Serotonin	1000	0.009025
N2	wt	Chlorpromazine	5	0.0235917		FX1062	dop-2 (tm1062)	Water	0	0.0182		CF2805	dop-1, -2, -3, -4	Olanzapine	20	0.0132		DA1814	ser-1 (ok345)	Loxapine	50	0.0383267		N2	wt	Serotonin	2000	0.0185278		VV207	ser-7(vq2)	Serotonin	500	0.0122167		VV216	ser-5(vq1); ser-7(vq2)	Serotonin	1000	0.00926563
N2	wt	Chlorpromazine	5	0.0106533		FX1062	dop-2 (tm1062)	Water	0	0.0184		CF2805	dop-1, -2, -3, -4	Olanzapine	20	0.0149125		DA1814	ser-1 (ok345)	Loxapine	50	0.0208381		N2	wt	Serotonin	2000	0.01735		VV207	ser-7(vq2)	Serotonin	500	0.008895		VV216	ser-5(vq1); ser-7(vq2)	Serotonin	1000	0.00481875
N2	wt	Chlorpromazine	5	0.0196667		FX1062	dop-2 (tm1062)	Water	0	0.0185		CF2805	dop-1, -2, -3, -4	Olanzapine	20	0.0151667		DA1814	ser-1 (ok345)	Loxapine	50	0.0314417		N2	wt	Serotonin	5000	0.01928		VV207	ser-7(vq2)	Serotonin	500	0.01163		VV216	ser-5(vq1); ser-7(vq2)	Serotonin	1000	0.0111875
N2	wt	Chlorpromazine	5	0.0185026		FX1062	dop-2 (tm1062)	Water	0	0.019		CF2805	dop-1, -2, -3, -4	Olanzapine	50	0.0160889		DA1814	ser-1 (ok345)	Loxapine	50	0.0146593		N2	wt	Serotonin	5000	0.0218375		VV207	ser-7(vq2)	Serotonin	500	0.0100875		VV216	ser-5(vq1); ser-7(vq2)	Serotonin	1000	0.0058375
N2	wt	Chlorpromazine	5	0.0257917		FX1062	dop-2 (tm1062)	Water	0	0.0192		CF2805	dop-1, -2, -3, -4	Olanzapine	50	0.00860556		DA1814	ser-1 (ok345)	Loxapine	50	0.0288259		N2	wt	Serotonin	5000	0.0227611		VV207	ser-7(vq2)	Serotonin	500	0.00625909		VV216	ser-5(vq1); ser-7(vq2)	Serotonin	1000	0.00834722
N2	wt	Chlorpromazine	5	0.0230444		FX1062	dop-2 (tm1062)	Water	0	0.0193		CF2805	dop-1, -2, -3, -4	Olanzapine	50	0.0124889		DA1814	ser-1 (ok345)	Loxapine	50	0.0254667		N2	wt	Serotonin	5000	0.0176238		VV207	ser-7(vq2)	Serotonin	500	0.00834		VV216	ser-5(vq1); ser-7(vq2)	Serotonin	1000	0.00701563
N2	wt	Chlorpromazine	5	0.0235833		FX1062	dop-2 (tm1062)	Water	0	0.0214		CF2805	dop-1, -2, -3, -4	Olanzapine	50	0.0134444		DA1814	ser-1 (ok345)	Loxapine	50	0.0244238		N2	wt	Serotonin	5000	0.0221733		VV207	ser-7(vq2)	Serotonin	500	0.00955555		VV216	ser-5(vq1); ser-7(vq2)	Serotonin	1000	0.005005
N2	wt	Chlorpromazine	5	0.0226467		FX1062	dop-2 (tm1062)	Loxapine	50	0.0101		CF2805	dop-1, -2, -3, -4	Olanzapine	50	0.00853704		DA1814	ser-1 (ok345)	Loxapine	50	0.0491167		N2	wt	Serotonin	5000	0.024219		VV207	ser-7(vq2)	Serotonin	500	0.0123071		VV216	ser-5(vq1); ser-7(vq2)	Serotonin	1000	0.00926667
N2	wt	Chlorpromazine	5	0.0234485		FX1062	dop-2 (tm1062)	Loxapine	50	0.0112		CF2805	dop-1, -2, -3, -4	Olanzapine	50	0.0151762		DA1814	ser-1 (ok345)	Loxapine	50	0.0304417		N2	wt	Serotonin	5000	0.0225083		VV207	ser-7(vq2)	Serotonin	500	0.0104611		VV216	ser-5(vq1); ser-7(vq2)	Serotonin	1000	0.00740833
N2	wt	Chlorpromazine	5	0.0224259		FX1062	dop-2 (tm1062)	Loxapine	50	0.0145		CF2805	dop-1, -2, -3, -4	Olanzapine	50	0.015337		DA1814	ser-1 (ok345)	Loxapine	50	0.055225		N2	wt	Serotonin	5000	0.0180091		VV207	ser-7(vq2)	Serotonin	500	0.0101833		VV216	ser-5(vq1); ser-7(vq2)	Serotonin	1000	0.011375
N2	wt	Chlorpromazine	5	0.0222111		FX1062	dop-2 (tm1062)	Loxapine	50	0.0158		CF2805	dop-1, -2, -3, -4	Olanzapine	50	0.0167048		DA1814	ser-1 (ok345)	Loxapine	50	0.0378727		N2	wt	Serotonin	5000	0.0140972		VV207	ser-7(vq2)	Serotonin	500	0.00848		VV216	ser-5(vq1); ser-7(vq2)	Serotonin	1000	0.0091625
N2	wt	Chlorpromazine	5	0.0221042		FX1062	dop-2 (tm1062)	Loxapine	50	0.0165		CF2805	dop-1, -2, -3, -4	Olanzapine	50	0.0190583		DA1814	ser-1 (ok345)	Loxapine	50	0.0287308		N2	wt	Serotonin	5000	0.0178167		VV207	ser-7(vq2)	Serotonin	500	0.0108333		VV216	ser-5(vq1); ser-7(vq2)	Serotonin	1000	0.00634
N2	wt	Chlorpromazine	5	0.0241111		FX1062	dop-2 (tm1062)	Loxapine	50	0.0183		CF2805	dop-1, -2, -3, -4	Olanzapine	50	0.0131905		DA1814	ser-1 (ok345)	Loxapine	50	0.0412286		N2	wt	Serotonin	5000	0.0144462		VV207	ser-7(vq2)	Serotonin	500	0.01055		VV216	ser-5(vq1); ser-7(vq2)	Serotonin	1000	0.01013
N2	wt	Chlorpromazine	5	0.0246481		FX1062	dop-2 (tm1062)	Loxapine	50	0.0189		CF2805	dop-1, -2, -3, -4	Olanzapine	50	0.0181762		AQ866	ser-4(ok512)	Water	0	0.0161625		N2	wt	Serotonin	5000	0.0228375		VV207	ser-7(vq2)	Serotonin	500	0.0079875		VV216	ser-5(vq1); ser-7(vq2)	Serotonin	1000	0.00758182
N2	wt	Chlorpromazine	5	0.0208476		FX1062	dop-2 (tm1062)	Loxapine	50	0.0191		CF2805	dop-1, -2, -3, -4	Olanzapine	50	0.0150267		AQ866	ser-4(ok512)	Water	0	0.0138333		N2	wt	Serotonin	5000	0.0189667		VV207	ser-7(vq2)	Serotonin	1000	0.00668125		VV216	ser-5(vq1); ser-7(vq2)	Serotonin	1000	0.00996667
N2	wt	Chlorpromazine	5	0.0205815		FX1062	dop-2 (tm1062)	Loxapine	50	0.0195		CF2805	dop-1, -2, -3, -4	Olanzapine	50	0.0171333		AQ866	ser-4(ok512)	Water	0	0.0156		N2	wt	Serotonin	5000	0.0216259		VV207	ser-7(vq2)	Serotonin	1000	0.0044625		VV216	ser-5(vq1); ser-7(vq2)	Serotonin	1000	0.008895
N2	wt	Chlorpromazine	5	0.0197762		FX1062	dop-2 (tm1062)	Loxapine	50	0.0203		CF2805	dop-1, -2, -3, -4	Olanzapine	50	0.0137667		AQ866	ser-4(ok512)	Water	0	0.0142125		N2	wt	Serotonin	5000	0.0163389		VV207	ser-7(vq2)	Serotonin	1000	0.00777778		VV216	ser-5(vq1); ser-7(vq2)	Serotonin	1000	0.0105333
N2	wt	Asenapine	0.01	0.00649722		FX1062	dop-2 (tm1062)	Loxapine	50	0.0217		CF2805	dop-1, -2, -3, -4	Olanzapine	50	0.0140556		AQ866	ser-4(ok512)	Water	0	0.0203167		N2	wt	Serotonin	5000	0.0217444		VV207	ser-7(vq2)	Serotonin	1000	0.00684		VV216	ser-5(vq1); ser-7(vq2)	Serotonin	1000	0.0112143
N2	wt	Asenapine	0.01	0.00916538		FX1062	dop-2 (tm1062)	Loxapine	50	0.0218		CF2805	dop-1, -2, -3, -4	Olanzapine	50	0.0125333		AQ866	ser-4(ok512)	Water	0	0.0192333		N2	wt	Serotonin	5000	0.0200067		VV207	ser-7(vq2)	Serotonin	1000	0.00857778		VV216	ser-5(vq1); ser-7(vq2)	Serotonin	1000	0.00893462
N2	wt	Asenapine	0.01	0.00904111		FX1062	dop-2 (tm1062)	Loxapine	50	0.0223		CF2805	dop-1, -2, -3, -4	Olanzapine	50	0.014603		AQ866	ser-4(ok512)	Water	0	0.0125125		N2	wt	Serotonin	5000	0.020925		VV207	ser-7(vq2)	Serotonin	1000	0.0055125		VV216	ser-5(vq1); ser-7(vq2)	Serotonin	1000	0.00457222
N2	wt	Asenapine	0.01	0.00805417		FX1062	dop-2 (tm1062)	Loxapine	50	0.0236		CF2805	dop-1, -2, -3, -4	Olanzapine	50	0.0144593		AQ866	ser-4(ok512)	Water	0	0.0205		N2	wt	Serotonin	5000	0.019325		VV207	ser-7(vq2)	Serotonin	1000	0.00623		VV216	ser-5(vq1); ser-7(vq2)	Serotonin	1000	0.00669375
N2	wt	Asenapine	0.01	0.00689444		FX1062	dop-2 (tm1062)	Loxapine	50	0.0238		CF2805	dop-1, -2, -3, -4	Olanzapine	50	0.014937		AQ866	ser-4(ok512)	Water	0	0.0108167		N2	wt	Serotonin	5000	0.0246333		VV207	ser-7(vq2)	Serotonin	1000	0.00901364		VV216	ser-5(vq1); ser-7(vq2)	Serotonin	1000	0.00414375
N2	wt	Asenapine	0.01	0.00746429		FX1062	dop-2 (tm1062)	Loxapine	50	0.024		CF2805	dop-1, -2, -3, -4	Olanzapine	50	0.0145389		AQ866	ser-4(ok512)	Water	0	0.017775		N2	wt	Serotonin	5000	0.0197		VV207	ser-7(vq2)	Serotonin	1000	0.00838		VV216	ser-5(vq1); ser-7(vq2)	Serotonin	1000	0.0103071
N2	wt	Asenapine	0.01	0.00916334		FX1062	dop-2 (tm1062)	Loxapine	50	0.025		CF2805	dop-1, -2, -3, -4	Olanzapine	100	0.0193524		AQ866	ser-4(ok512)	Water	0	0.0162857		N2	wt	Serotonin	5000	0.0124952		VV207	ser-7(vq2)	Serotonin	1000	0.0067		VV216	ser-5(vq1); ser-7(vq2)	Serotonin	1000	0.00323571
N2	wt	Asenapine	0.01	0.00790555		FX1062	dop-2 (tm1062)	Loxapine	50	0.0251		CF2805	dop-1, -2, -3, -4	Olanzapine	100	0.0157889		AQ866	ser-4(ok512)	Water	0	0.0173		N2	wt	Serotonin	5000	0.0217444		VV207	ser-7(vq2)	Serotonin	1000	0.00603		VV216	ser-5(vq1); ser-7(vq2)	Serotonin	1000	0.0108071
N2	wt	Asenapine	0.01	0.00714583		FX1062	dop-2 (tm1062)	Loxapine	50	0.0256		CF2805	dop-1, -2, -3, -4	Olanzapine	100	0.0186095		AQ866	ser-4(ok512)	Water	0	0.017025		N2	wt	Serotonin	5000	0.0219259		VV207	ser-7(vq2)	Serotonin	1000	0.00713636		VV216	ser-5(vq1); ser-7(vq2)	Serotonin	1000	0.00561667
N2	wt	Asenapine	0.01	0.00960167		FX1062	dop-2 (tm1062)	Loxapine	50	0.0287		CF2805	dop-1, -2, -3, -4	Olanzapine	100	0.0129333		AQ866	ser-4(ok512)	Water	0	0.0185		N2	wt	Serotonin	5000	0.0213394		VV207	ser-7(vq2)	Serotonin	1000	0.00609063		VV216	ser-5(vq1); ser-7(vq2)	Serotonin	1000	0.00459375
N2	wt	Asenapine	0.01	0.00619074								CF2805	dop-1, -2, -3, -4	Olanzapine	100	0.0146879		AQ866	ser-4(ok512)	Water	0	0.0193167		N2	wt	Serotonin	10000	0.0203424		VV207	ser-7(vq2)	Serotonin	1000	0.0044525		VV216	ser-5(vq1); ser-7(vq2)	Serotonin	1000	0.000957693
N2	wt	Asenapine	0.01	0.00788125		additional data						CF2805	dop-1, -2, -3, -4	Olanzapine	100	0.0128111		AQ866	ser-4(ok512)	Water	0	0.0164		N2	wt	Serotonin	10000	0.0146111		VV207	ser-7(vq2)	Serotonin	1000	0.00368125		VV216	ser-5(vq1); ser-7(vq2)	Serotonin	1000	0.00393
N2	wt	Asenapine	0.01	0.00966334		Strain	Genotype	Drug	Concentration (uM)	Delta OD600 d1-d4		CF2805	dop-1, -2, -3, -4	Olanzapine	100	0.0193333		AQ866	ser-4(ok512)	Water	0	0.0178556		N2	wt	Serotonin	10000	0.0246444		VV207	ser-7(vq2)	Serotonin	1000	0.00519464		VV216	ser-5(vq1); ser-7(vq2)	Serotonin	1000	0.00762222
N2	wt	Asenapine	0.01	0.00926905		N2	wt	Water	0	0.012837		CF2805	dop-1, -2, -3, -4	Olanzapine	100	0.0166958		AQ866	ser-4(ok512)	Water	0	0.0140917		N2	wt	Serotonin	10000	0.0205167		VV207	ser-7(vq2)	Serotonin	1000	0.00988125		VV216	ser-5(vq1); ser-7(vq2)	Serotonin	1000	0.0044
N2	wt	Asenapine	0.01	0.00819833		N2	wt	Water	0	0.0106667		CF2805	dop-1, -2, -3, -4	Olanzapine	100	0.0147567		AQ866	ser-4(ok512)	Serotonin	5000	0.0306667		N2	wt	Serotonin	10000	0.024419		VV207	ser-7(vq2)	Serotonin	1000	0.00861786		VV216	ser-5(vq1); ser-7(vq2)	Serotonin	1000	0.0072625
N2	wt	Asenapine	0.01	0.00731944		N2	wt	Water	0	0.0122533		CF2805	dop-1, -2, -3, -4	Olanzapine	100	0.0171296		AQ866	ser-4(ok512)	Serotonin	5000	0.02932		N2	wt	Serotonin	10000	0.0237333		VV207	ser-7(vq2)	Serotonin	1000	0.0118437		VV216	ser-5(vq1); ser-7(vq2)	Serotonin	1000	0.00557
N2	wt	Asenapine	0.01	0.00702812		N2	wt	Water	0	0.0173067		CF2805	dop-1, -2, -3, -4	Olanzapine	100	0.0160381		AQ866	ser-4(ok512)	Serotonin	5000	0.018375		N2	wt	Serotonin	10000	0.0136722		VV207	ser-7(vq2)	Serotonin	1000	0.006025		VV216	ser-5(vq1); ser-7(vq2)	Serotonin	1000	0.00767916
N2	wt	Asenapine	0.01	0.00738636		N2	wt	Water	0	0.0135704		CF2805	dop-1, -2, -3, -4	Olanzapine	100	0.0198333		AQ866	ser-4(ok512)	Serotonin	5000	0.0329714		N2	wt	Serotonin	10000	0.0197467		VV207	ser-7(vq2)	Serotonin	1000	0.00643929		VV216	ser-5(vq1); ser-7(vq2)	Serotonin	1000	0.00689643
N2	wt	Asenapine	0.01	0.0102396		N2	wt	Water	0	0.0144619		CF2805	dop-1, -2, -3, -4	Olanzapine	100	0.0177167		AQ866	ser-4(ok512)	Serotonin	5000	0.0338143		N2	wt	Serotonin	10000	0.0162738		VV207	ser-7(vq2)	Serotonin	1000	0.00550192		VV216	ser-5(vq1); ser-7(vq2)	Serotonin	1000	0.00410312
N2	wt	Asenapine	0.01	0.00906833		N2	wt	Water	0	0.0136056		CF2805	dop-1, -2, -3, -4	Olanzapine	100	0.0204375		AQ866	ser-4(ok512)	Serotonin	5000	0.0274833		N2	wt	Serotonin	10000	0.0195976		VV207	ser-7(vq2)	Serotonin	1000	0.0131188		VV216	ser-5(vq1); ser-7(vq2)	Serotonin	1000	0.00500417
N2	wt	Asenapine	0.01	0.0117278		N2	wt	Water	0	0.00974167		CF2805	dop-1, -2, -3, -4	Olanzapine	200	0.0109667		AQ866	ser-4(ok512)	Serotonin	5000	0.02728		N2	wt	Serotonin	10000	0.0158464		VV207	ser-7(vq2)	Serotonin	1000	0.00459062		VV216	ser-5(vq1); ser-7(vq2)	Serotonin	1000	0.00669583
N2	wt	Asenapine	0.01	0.008875		N2	wt	Water	0	0.0141467		CF2805	dop-1, -2, -3, -4	Olanzapine	200	0.0100222		AQ866	ser-4(ok512)	Serotonin	5000	0.030325		N2	wt	Serotonin	10000	0.0151474		VV207	ser-7(vq2)	Serotonin	1000	0.00958437		VV216	ser-5(vq1); ser-7(vq2)	Serotonin	1000	0.00290682
N2	wt	Asenapine	0.01	0.00947857		N2	wt	Water	0	0.0122733		CF2805	dop-1, -2, -3, -4	Olanzapine	200	0.0188524		AQ866	ser-4(ok512)	Serotonin	5000	0.0274364		N2	wt	Serotonin	10000	0.0170521		VV207	ser-7(vq2)	Serotonin	1000	0.00805893		VV216	ser-5(vq1); ser-7(vq2)	Serotonin	1000	0.00113125
N2	wt	Asenapine	0.01	0.00864999		N2	wt	Water	0	0.00990417		CF2805	dop-1, -2, -3, -4	Olanzapine	200	0.0117222		AQ866	ser-4(ok512)	Serotonin	5000	0.02925		N2	wt	Serotonin	10000	0.016785		VV207	ser-7(vq2)	Serotonin	1000	0.00583214		VV216	ser-5(vq1); ser-7(vq2)	Serotonin	1000	0.00458749
N2	wt	Asenapine	0.01	0.0114139		N2	wt	Water	0	0.0127476		CF2805	dop-1, -2, -3, -4	Olanzapine	200	0.0151667		AQ866	ser-4(ok512)	Serotonin	5000	0.03198		N2	wt	Serotonin	10000	0.0193104		VV207	ser-7(vq2)	Serotonin	1000	0.0078375		VV216	ser-5(vq1); ser-7(vq2)	Serotonin	1000	0.000704164
N2	wt	Asenapine	0.01	0.008725		N2	wt	Water	0	0.010437		CF2805	dop-1, -2, -3, -4	Olanzapine	200	0.0182833		AQ866	ser-4(ok512)	Serotonin	5000	0.0315		N2	wt	Serotonin	10000	0.0213194		VV207	ser-7(vq2)	Serotonin	1000	0.01635		VV216	ser-5(vq1); ser-7(vq2)	Serotonin	1000	0.00248611
N2	wt	Asenapine	0.01	0.00849861		N2	wt	Water	0	0.0146056		CF2805	dop-1, -2, -3, -4	Olanzapine	200	0.0181222		AQ866	ser-4(ok512)	Serotonin	5000	0.025125		N2	wt	Serotonin	10000	0.0209617		VV207	ser-7(vq2)	Serotonin	1000	0.0074		VV216	ser-5(vq1); ser-7(vq2)	Serotonin	1000	0.0040025
N2	wt	Asenapine	0.01	0.0104125		N2	wt	Water	0	0.0155917		CF2805	dop-1, -2, -3, -4	Olanzapine	200	0.0178333		AQ866	ser-4(ok512)	Serotonin	5000	0.0259455		N2	wt	Serotonin	10000	0.0256861		VV207	ser-7(vq2)	Serotonin	1000	0.0114		VV216	ser-5(vq1); ser-7(vq2)	Serotonin	1000	0.0019375
N2	wt	Asenapine	0.03	0.0115796		N2	wt	Water	0	0.00955278		CF2805	dop-1, -2, -3, -4	Olanzapine	200	0.0183139		AQ866	ser-4(ok512)	Serotonin	5000	0.0250091		N2	wt	Serotonin	10000	0.0148705		VV207	ser-7(vq2)	Serotonin	1000	0.00992778		VV216	ser-5(vq1); ser-7(vq2)	Serotonin	2000	0.00788333
N2	wt	Asenapine	0.03	0.0127262		N2	wt	Water	0	0.0085641		CF2805	dop-1, -2, -3, -4	Olanzapine	200	0.0201611		AQ866	ser-4(ok512)	Serotonin	5000	0.0312833		N2	wt	Serotonin	10000	0.0202312		VV207	ser-7(vq2)	Serotonin	1000	0.009905		VV216	ser-5(vq1); ser-7(vq2)	Serotonin	2000	0.00995555
N2	wt	Asenapine	0.03	0.00654583		N2	wt	Water	0	0.0103056		CF2805	dop-1, -2, -3, -4	Olanzapine	200	0.0148067		AQ866	ser-4(ok512)	Serotonin	5000	0.0305286		N2	wt	Serotonin	10000	0.0159076		VV207	ser-7(vq2)	Serotonin	1000	0.0100389		VV216	ser-5(vq1); ser-7(vq2)	Serotonin	2000	0.00850454
N2	wt	Asenapine	0.03	0.01485		N2	wt	Water	0	0.00764103		CF2805	dop-1, -2, -3, -4	Olanzapine	200	0.0168952		AQ866	ser-4(ok512)	Serotonin	5000	0.03215		N2	wt	Serotonin	10000	0.0161045		VV207	ser-7(vq2)	Serotonin	1000	0.0139188		VV216	ser-5(vq1); ser-7(vq2)	Serotonin	2000	0.00788
N2	wt	Asenapine	0.03	0.01411		N2	wt	Water	0	0.0145267		CF2805	dop-1, -2, -3, -4	Olanzapine	200	0.0177556		AQ866	ser-4(ok512)	Serotonin	5000	0.036075		N2	wt	Olanzapine	0.5	0.00610139		VV207	ser-7(vq2)	Serotonin	1000	0.01115		VV216	ser-5(vq1); ser-7(vq2)	Serotonin	2000	0.00951667
N2	wt	Asenapine	0.03	0.00983571		N2	wt	Loxapine	50	0.0153208		CF2805	dop-1, -2, -3, -4	Olanzapine	200	0.0158222		AQ866	ser-4(ok512)	Loxapine	50	0.0159111		N2	wt	Olanzapine	0.5	0.0139722		VV207	ser-7(vq2)	Serotonin	1000	0.0117083		VV216	ser-5(vq1); ser-7(vq2)	Serotonin	2000	0.00678929
N2	wt	Asenapine	0.03	0.0127604		N2	wt	Loxapine	50	0.0159963		CF2805	dop-1, -2, -3, -4	Olanzapine	200	0.0128467		AQ866	ser-4(ok512)	Loxapine	50	0.0215833		N2	wt	Olanzapine	0.5	0.00591458		VV207	ser-7(vq2)	Serotonin	1000	0.0112625		VV216	ser-5(vq1); ser-7(vq2)	Serotonin	2000	0.01288
N2	wt	Asenapine	0.03	0.0104885		N2	wt	Loxapine	50	0.00641515		CF2805	dop-1, -2, -3, -4	Olanzapine	200	0.0173611		AQ866	ser-4(ok512)	Loxapine	50	0.0185458		N2	wt	Olanzapine	0.5	0.00885278		VV207	ser-7(vq2)	Serotonin	1000	0.0111563		VV216	ser-5(vq1); ser-7(vq2)	Serotonin	2000	0.00289
N2	wt	Asenapine	0.03	0.00980454		N2	wt	Loxapine	50	0.0148083		CF2805	dop-1, -2, -3, -4	Olanzapine	200	0.0150381		AQ866	ser-4(ok512)	Loxapine	50	0.0245958		N2	wt	Olanzapine	0.5	0.00746515		VV207	ser-7(vq2)	Serotonin	1000	0.0116625		VV216	ser-5(vq1); ser-7(vq2)	Serotonin	2000	0.00641
N2	wt	Asenapine	0.03	0.00732273		N2	wt	Loxapine	50	0.00560741		CF2805	dop-1, -2, -3, -4	Olanzapine	200	0.0156444		AQ866	ser-4(ok512)	Loxapine	50	0.0240708		N2	wt	Olanzapine	0.5	0.00708194		VV207	ser-7(vq2)	Serotonin	1000	0.0120719		VV216	ser-5(vq1); ser-7(vq2)	Serotonin	2000	0.0102333
N2	wt	Asenapine	0.03	0.0120883		N2	wt	Loxapine	50	0.0158952		CF2805	dop-1, -2, -3, -4	Olanzapine	200	0.0171741		AQ866	ser-4(ok512)	Loxapine	50	0.0214444		N2	wt	Olanzapine	0.5	0.00806528		VV207	ser-7(vq2)	Serotonin	1000	0.0105977		VV216	ser-5(vq1); ser-7(vq2)	Serotonin	2000	0.010765
N2	wt	Asenapine	0.03	0.0110542		N2	wt	Loxapine	50	0.00977083		CF2805	dop-1, -2, -3, -4	Olanzapine	200	0.0181533		AQ866	ser-4(ok512)	Loxapine	50	0.0254133		N2	wt	Olanzapine	0.5	0.00110834		VV207	ser-7(vq2)	Serotonin	1000	0.0133179		VV216	ser-5(vq1); ser-7(vq2)	Serotonin	2000	0.00379167
N2	wt	Asenapine	0.03	0.011525		N2	wt	Loxapine	50	0.0100278								AQ866	ser-4(ok512)	Loxapine	50	0.00977333		N2	wt	Olanzapine	0.5	0.007605		VV207	ser-7(vq2)	Serotonin	1000	0.011525		VV216	ser-5(vq1); ser-7(vq2)	Serotonin	2000	0.00248571
N2	wt	Asenapine	0.03	0.00643646		N2	wt	Loxapine	50	0.0100708								AQ866	ser-4(ok512)	Loxapine	50	0.0249733		N2	wt	Olanzapine	0.5	0.00837		VV207	ser-7(vq2)	Serotonin	1000	0.00856389		VV216	ser-5(vq1); ser-7(vq2)	Serotonin	2000	0.00810625
N2	wt	Asenapine	0.03	0.00887083		N2	wt	Loxapine	50	0.0204611								AQ866	ser-4(ok512)	Loxapine	50	0.021963		N2	wt	Olanzapine	0.5	0.00733542		VV207	ser-7(vq2)	Serotonin	1000	0.0114639		VV216	ser-5(vq1); ser-7(vq2)	Serotonin	2000	0.00758333
N2	wt	Asenapine	0.03	0.0117924		N2	wt	Loxapine	50	0.0255733								AQ866	ser-4(ok512)	Loxapine	50	0.0210667		N2	wt	Olanzapine	0.5	0.00771429		VV207	ser-7(vq2)	Serotonin	1000	0.0128708		VV216	ser-5(vq1); ser-7(vq2)	Serotonin	2000	0.00742692
N2	wt	Asenapine	0.03	0.0112944		N2	wt	Loxapine	50	0.0190381								AQ866	ser-4(ok512)	Loxapine	50	0.03205		N2	wt	Olanzapine	0.5	0.00676667		VV207	ser-7(vq2)	Serotonin	1000	0.00905278		VV216	ser-5(vq1); ser-7(vq2)	Serotonin	2000	0.00638
N2	wt	Asenapine	0.03	0.0103271		N2	wt	Loxapine	50	0.0199733								AQ866	ser-4(ok512)	Loxapine	50	0.04006		N2	wt	Olanzapine	0.5	0.00706667		VV207	ser-7(vq2)	Serotonin	1000	0.0111964		VV216	ser-5(vq1); ser-7(vq2)	Serotonin	2000	0.00615
N2	wt	Asenapine	0.03	0.01125		N2	wt	Loxapine	50	0.00378095								AQ866	ser-4(ok512)	Loxapine	50	0.0367125		N2	wt	Olanzapine	0.5	0.00707037		VV207	ser-7(vq2)	Serotonin	1000	0.00781042		VV216	ser-5(vq1); ser-7(vq2)	Serotonin	2000	0.00428572
N2	wt	Asenapine	0.03	0.00931154		N2	wt	Loxapine	50	0.02364								AQ866	ser-4(ok512)	Loxapine	50	0.04722		N2	wt	Olanzapine	0.5	0.00817333		VV207	ser-7(vq2)	Serotonin	1000	0.0103932		VV216	ser-5(vq1); ser-7(vq2)	Serotonin	2000	0.00709
N2	wt	Asenapine	0.03	0.0100577		N2	wt	Loxapine	50	0.02314								AQ866	ser-4(ok512)	Loxapine	50	0.0395333		N2	wt	Olanzapine	0.5	0.0074641		VV207	ser-7(vq2)	Serotonin	1000	0.00974773		VV216	ser-5(vq1); ser-7(vq2)	Serotonin	2000	0.00358
N2	wt	Asenapine	0.03	0.0111167		N2	wt	Loxapine	50	0.0144								AQ866	ser-4(ok512)	Loxapine	50	0.0332571		N2	wt	Olanzapine	0.5	0.00655152		VV207	ser-7(vq2)	Serotonin	1000	0.00979643		VV216	ser-5(vq1); ser-7(vq2)	Serotonin	2000	0.00927
N2	wt	Asenapine	0.03	0.0100717		N2	wt	Loxapine	50	0.0167583								VV130	ser-5(ok3087)	Water	0	0.0157815		N2	wt	Olanzapine	0.5	0.00949487		VV207	ser-7(vq2)	Serotonin	2000	0.00303571		VV216	ser-5(vq1); ser-7(vq2)	Serotonin	2000	0.0013
N2	wt	Asenapine	0.03	0.0105181		N2	wt	Loxapine	50	0.0199286								VV130	ser-5(ok3087)	Water	0	0.0159476		N2	wt	Olanzapine	0.5	0.00407879		VV207	ser-7(vq2)	Serotonin	2000	0.00713438		VV216	ser-5(vq1); ser-7(vq2)	Serotonin	2000	0.00705
N2	wt	Asenapine	0.03	0.0110985		N2	wt	Loxapine	50	0.02235								VV130	ser-5(ok3087)	Water	0	0.0161778		N2	wt	Olanzapine	0.5	0.00655238		VV207	ser-7(vq2)	Serotonin	2000	0.0100542		VV216	ser-5(vq1); ser-7(vq2)	Serotonin	2000	0.00364
N2	wt	Asenapine	0.1	0.00978333		LX645	dop-1(vs100)	Water	0	0.0191762								VV130	ser-5(ok3087)	Water	0	0.0144303		N2	wt	Olanzapine	0.5	0.00703		VV207	ser-7(vq2)	Serotonin	2000	0.00785417		VV216	ser-5(vq1); ser-7(vq2)	Serotonin	2000	0.00988889
N2	wt	Asenapine	0.1	0.0120875		LX645	dop-1(vs100)	Water	0	0.0184333								VV130	ser-5(ok3087)	Water	0	0.000491667		N2	wt	Olanzapine	0.5	0.00818666		VV207	ser-7(vq2)	Serotonin	2000	0.00940625		VV216	ser-5(vq1); ser-7(vq2)	Serotonin	2000	0.00684062
N2	wt	Asenapine	0.1	0.0116117		LX645	dop-1(vs100)	Water	0	0.0109356								VV130	ser-5(ok3087)	Water	0	0.0134905		N2	wt	Olanzapine	5	0.00929167		VV207	ser-7(vq2)	Serotonin	2000	0.0081525		VV216	ser-5(vq1); ser-7(vq2)	Serotonin	2000	0.00528864
N2	wt	Asenapine	0.1	0.0141117		LX645	dop-1(vs100)	Water	0	0.0169889								VV130	ser-5(ok3087)	Water	0	0.0181762		N2	wt	Olanzapine	5	0.009025		VV207	ser-7(vq2)	Serotonin	2000	0.007675		VV216	ser-5(vq1); ser-7(vq2)	Serotonin	2000	0.00610937
N2	wt	Asenapine	0.1	0.00984333		LX645	dop-1(vs100)	Water	0	0.0109641								VV130	ser-5(ok3087)	Water	0	0.0164667		N2	wt	Olanzapine	5	0.00669667		VV207	ser-7(vq2)	Serotonin	2000	0.00699792		VV216	ser-5(vq1); ser-7(vq2)	Serotonin	2000	0.00123214
N2	wt	Asenapine	0.1	0.0112241		LX645	dop-1(vs100)	Water	0	0.0189056								VV130	ser-5(ok3087)	Water	0	0.0136861		N2	wt	Olanzapine	5	0.00904848		VV207	ser-7(vq2)	Serotonin	2000	0.0098625		VV216	ser-5(vq1); ser-7(vq2)	Serotonin	2000	0.00208929
N2	wt	Asenapine	0.1	0.0152783		LX645	dop-1(vs100)	Water	0	0.0122926								VV130	ser-5(ok3087)	Water	0	0.0110762		N2	wt	Olanzapine	5	0.0076625		VV207	ser-7(vq2)	Serotonin	2000	0.00596786		VV216	ser-5(vq1); ser-7(vq2)	Serotonin	2000	0.00808214
N2	wt	Asenapine	0.1	0.0149813		LX645	dop-1(vs100)	Water	0	0.0109394								VV130	ser-5(ok3087)	Water	0	0.0138033		N2	wt	Olanzapine	5	0.00841482		VV207	ser-7(vq2)	Serotonin	2000	0.00830833		VV216	ser-5(vq1); ser-7(vq2)	Serotonin	2000	0.00613928
N2	wt	Asenapine	0.1	0.00982188		LX645	dop-1(vs100)	Water	0	0.0101633								VV130	ser-5(ok3087)	Water	0	0.0134722		N2	wt	Olanzapine	5	0.00712821		VV207	ser-7(vq2)	Serotonin	2000	0.00955313		VV216	ser-5(vq1); ser-7(vq2)	Serotonin	2000	0.00794687
N2	wt	Asenapine	0.1	0.0112033		LX645	dop-1(vs100)	Water	0	0.0137233								VV130	ser-5(ok3087)	Water	0	0.0147133		N2	wt	Olanzapine	5	0.006575		VV207	ser-7(vq2)	Serotonin	2000	0.00770357		VV216	ser-5(vq1); ser-7(vq2)	Serotonin	2000	0.00664792
N2	wt	Asenapine	0.1	0.012869		LX645	dop-1(vs100)	Water	0	0.0136037								VV130	ser-5(ok3087)	Water	0	0.0087037		N2	wt	Olanzapine	5	0.00802667		VV207	ser-7(vq2)	Serotonin	2000	0.0089875		VV216	ser-5(vq1); ser-7(vq2)	Serotonin	2000	0.0020125
N2	wt	Asenapine	0.1	0.0126944		LX645	dop-1(vs100)	Water	0	0.0143167								VV130	ser-5(ok3087)	Water	0	0.0158815		N2	wt	Olanzapine	5	0.00752593		VV207	ser-7(vq2)	Serotonin	2000	0.00107812		VV216	ser-5(vq1); ser-7(vq2)	Serotonin	2000	0.003095
N2	wt	Asenapine	0.1	0.0123152		LX645	dop-1(vs100)	Water	0	0.0108867								VV130	ser-5(ok3087)	Water	0	0.0113556		N2	wt	Olanzapine	5	0.0112333		VV207	ser-7(vq2)	Serotonin	2000	0.00818438		VV216	ser-5(vq1); ser-7(vq2)	Serotonin	2000	0.008325
N2	wt	Asenapine	0.1	0.0152067		LX645	dop-1(vs100)	Water	0	0.00983704								VV130	ser-5(ok3087)	Water	0	0.0122867		N2	wt	Olanzapine	5	0.00527436		VV207	ser-7(vq2)	Serotonin	2000	0.0078125		VV216	ser-5(vq1); ser-7(vq2)	Serotonin	2000	0.000905001
N2	wt	Asenapine	0.1	0.00912		LX645	dop-1(vs100)	Water	0	0.0155083								VV130	ser-5(ok3087)	Water	0	0.0144815		N2	wt	Olanzapine	5	0.00906667		VV207	ser-7(vq2)	Serotonin	2000	0.00741945		VV216	ser-5(vq1); ser-7(vq2)	Serotonin	2000	0.00115417
N2	wt	Asenapine	0.1	0.0128778		LX645	dop-1(vs100)	Water	0	0.00952593								VV130	ser-5(ok3087)	Water	0	0.0148528		N2	wt	Olanzapine	5	0.0113333		VV207	ser-7(vq2)	Serotonin	2000	0.00779722		VV216	ser-5(vq1); ser-7(vq2)	Serotonin	2000	0.00202187
N2	wt	Asenapine	0.1	0.0100542		LX645	dop-1(vs100)	Water	0	0.0127633								VV130	ser-5(ok3087)	Water	0	0.0116148		N2	wt	Olanzapine	5	0.0120238		VV207	ser-7(vq2)	Serotonin	2000	0.00853214		VV216	ser-5(vq1); ser-7(vq2)	Serotonin	2000	0.00504643
N2	wt	Asenapine	0.1	0.01184		LX645	dop-1(vs100)	Water	0	0.00642667								VV130	ser-5(ok3087)	Water	0	0.0137417		N2	wt	Olanzapine	5	0.0105795		VV207	ser-7(vq2)	Serotonin	2000	0.0079875		VV216	ser-5(vq1); ser-7(vq2)	Serotonin	2000	0.00505208
N2	wt	Asenapine	0.1	0.0138407		LX645	dop-1(vs100)	Water	0	0.0131394								VV130	ser-5(ok3087)	Serotonin	5000	0.0273917		N2	wt	Olanzapine	5	0.01092		VV207	ser-7(vq2)	Serotonin	2000	0.0104083		VV216	ser-5(vq1); ser-7(vq2)	Serotonin	2000	0.00438611
N2	wt	Asenapine	0.1	0.0112278		LX645	dop-1(vs100)	Water	0	0.0126133								VV130	ser-5(ok3087)	Serotonin	5000	0.0219292		N2	wt	Olanzapine	5	0.00905185		VV207	ser-7(vq2)	Serotonin	2000	0.0115714		VV216	ser-5(vq1); ser-7(vq2)	Serotonin	2000	0.007275
N2	wt	Asenapine	0.1	0.0113788		LX645	dop-1(vs100)	Water	0	0.0137212								VV130	ser-5(ok3087)	Serotonin	5000	0.0280933		N2	wt	Olanzapine	5	0.01049		VV207	ser-7(vq2)	Serotonin	2000	0.010975		VV216	ser-5(vq1); ser-7(vq2)	Serotonin	2000	0.0022875
N2	wt	Asenapine	0.1	0.0113857		LX645	dop-1(vs100)	Loxapine	50	0.0152128								VV130	ser-5(ok3087)	Serotonin	5000	0.0279037		N2	wt	Olanzapine	5	0.0092697		VV207	ser-7(vq2)	Serotonin	2000	0.0157333		VV216	ser-5(vq1); ser-7(vq2)	Serotonin	2000	0.00592187
N2	wt	Asenapine	0.1	0.0145704		LX645	dop-1(vs100)	Loxapine	50	0.0136741								VV130	ser-5(ok3087)	Serotonin	5000	0.027319		N2	wt	Olanzapine	5	0.00774222		VV207	ser-7(vq2)	Serotonin	2000	0.00938		VV216	ser-5(vq1); ser-7(vq2)	Serotonin	5000	0.00901563
N2	wt	Asenapine	0.1	0.0110037		LX645	dop-1(vs100)	Loxapine	50	0.0177967								VV130	ser-5(ok3087)	Serotonin	5000	0.0301037		N2	wt	Olanzapine	5	0.0102422		VV207	ser-7(vq2)	Serotonin	2000	0.0107167		VV216	ser-5(vq1); ser-7(vq2)	Serotonin	5000	0.009175
N2	wt	Asenapine	0.1	0.0116952		LX645	dop-1(vs100)	Loxapine	50	0.0211417								VV130	ser-5(ok3087)	Serotonin	5000	0.0211083		N2	wt	Olanzapine	5	0.01		VV207	ser-7(vq2)	Serotonin	2000	0.0123143		VV216	ser-5(vq1); ser-7(vq2)	Serotonin	5000	0.006455
N2	wt	Asenapine	0.1	0.014375		LX645	dop-1(vs100)	Loxapine	50	0.0208185								VV130	ser-5(ok3087)	Serotonin	5000	0.0259067		N2	wt	Olanzapine	5	0.0116407		VV207	ser-7(vq2)	Serotonin	2000	0.007895		VV216	ser-5(vq1); ser-7(vq2)	Serotonin	5000	0.00917813
N2	wt	Asenapine	0.3	0.0140864		LX645	dop-1(vs100)	Loxapine	50	0.00881111								VV130	ser-5(ok3087)	Serotonin	5000	0.0216933		N2	wt	Olanzapine	5	0.0114727		VV207	ser-7(vq2)	Serotonin	2000	0.00931428		VV216	ser-5(vq1); ser-7(vq2)	Serotonin	5000	0.00767954
N2	wt	Asenapine	0.3	0.0138083		LX645	dop-1(vs100)	Loxapine	50	0.0171205								VV130	ser-5(ok3087)	Serotonin	5000	0.0246939		N2	wt	Olanzapine	5	0.00918182		VV207	ser-7(vq2)	Serotonin	2000	0.01011		VV216	ser-5(vq1); ser-7(vq2)	Serotonin	5000	0.0135083
N2	wt	Asenapine	0.3	0.0099375		LX645	dop-1(vs100)	Loxapine	50	0.0212381								VV130	ser-5(ok3087)	Serotonin	5000	0.0258133		N2	wt	Olanzapine	20	0.0101589		VV207	ser-7(vq2)	Serotonin	2000	0.0138143		VV216	ser-5(vq1); ser-7(vq2)	Serotonin	5000	0.00936389
N2	wt	Asenapine	0.3	0.0111562		LX645	dop-1(vs100)	Loxapine	50	0.0170722								VV130	ser-5(ok3087)	Serotonin	5000	0.0269815		N2	wt	Olanzapine	20	0.0106833		VV207	ser-7(vq2)	Serotonin	2000	0.0105889		VV216	ser-5(vq1); ser-7(vq2)	Serotonin	5000	0.00543833
N2	wt	Asenapine	0.3	0.0129271		LX645	dop-1(vs100)	Loxapine	50	0.0218417								VV130	ser-5(ok3087)	Serotonin	5000	0.0337056		N2	wt	Olanzapine	20	0.00801833		VV207	ser-7(vq2)	Serotonin	2000	0.00394583		VV216	ser-5(vq1); ser-7(vq2)	Serotonin	5000	0.00928269
N2	wt	Asenapine	0.3	0.0143367		LX645	dop-1(vs100)	Loxapine	50	0.0230333								VV130	ser-5(ok3087)	Serotonin	5000	0.0323889		N2	wt	Olanzapine	20	0.00981167		VV207	ser-7(vq2)	Serotonin	2000	0.0104139		VV216	ser-5(vq1); ser-7(vq2)	Serotonin	5000	0.007725
N2	wt	Asenapine	0.3	0.0122055		LX645	dop-1(vs100)	Loxapine	50	0.0198933								VV130	ser-5(ok3087)	Serotonin	5000	0.0196256		N2	wt	Olanzapine	20	0.00991667		VV207	ser-7(vq2)	Serotonin	2000	0.0141969		VV216	ser-5(vq1); ser-7(vq2)	Serotonin	5000	0.00851136
N2	wt	Asenapine	0.3	0.0115437		LX645	dop-1(vs100)	Loxapine	50	0.0213095								VV130	ser-5(ok3087)	Serotonin	5000	0.0285667		N2	wt	Olanzapine	20	0.0113528		VV207	ser-7(vq2)	Serotonin	2000	0.00848654		VV216	ser-5(vq1); ser-7(vq2)	Serotonin	5000	0.00774231
N2	wt	Asenapine	0.3	0.0146167		LX645	dop-1(vs100)	Loxapine	50	0.0208111								VV130	ser-5(ok3087)	Serotonin	5000	0.0237033		N2	wt	Olanzapine	20	0.00885303		VV207	ser-7(vq2)	Serotonin	2000	0.0117781		VV216	ser-5(vq1); ser-7(vq2)	Serotonin	5000	0.00828636
N2	wt	Asenapine	0.3	0.0138093		LX645	dop-1(vs100)	Loxapine	50	0.0290333								VV130	ser-5(ok3087)	Serotonin	5000	0.0329889		N2	wt	Olanzapine	20	0.00892778		VV207	ser-7(vq2)	Serotonin	2000	0.0112639		VV216	ser-5(vq1); ser-7(vq2)	Serotonin	5000	0.00819584
N2	wt	Asenapine	0.3	0.0134833		LX645	dop-1(vs100)	Loxapine	50	0.0167556								VV130	ser-5(ok3087)	Serotonin	5000	0.0290417		N2	wt	Olanzapine	20	0.00953833		VV207	ser-7(vq2)	Serotonin	2000	0.00925833		VV216	ser-5(vq1); ser-7(vq2)	Serotonin	5000	0.00796539
N2	wt	Asenapine	0.3	0.0123119		LX645	dop-1(vs100)	Loxapine	50	0.0219091								VV130	ser-5(ok3087)	Serotonin	5000	0.0314067		N2	wt	Olanzapine	20	0.0096141		VV207	ser-7(vq2)	Serotonin	2000	0.0108932		VV216	ser-5(vq1); ser-7(vq2)	Serotonin	5000	0.00958572
N2	wt	Asenapine	0.3	0.0156139		LX645	dop-1(vs100)	Loxapine	50	0.0209571								VV130	ser-5(ok3087)	Loxapine	50	0.0123867		N2	wt	Olanzapine	20	0.0107452		VV207	ser-7(vq2)	Serotonin	2000	0.0117875		VV216	ser-5(vq1); ser-7(vq2)	Serotonin	5000	0.0092
N2	wt	Asenapine	0.3	0.0118847		LX645	dop-1(vs100)	Loxapine	50	0.023825								VV130	ser-5(ok3087)	Loxapine	50	0.0137889		N2	wt	Olanzapine	20	0.0127833		VV207	ser-7(vq2)	Serotonin	2000	0.00869792		VV216	ser-5(vq1); ser-7(vq2)	Serotonin	5000	0.00605333
N2	wt	Asenapine	0.3	0.0107963		LX636	dop-1(vs101)	Water	0	0.0140583								VV130	ser-5(ok3087)	Loxapine	50	0.0148889		N2	wt	Olanzapine	20	0.0148229		VV207	ser-7(vq2)	Serotonin	2000	0.0082875		VV216	ser-5(vq1); ser-7(vq2)	Serotonin	5000	0.0089875
N2	wt	Asenapine	0.3	0.0135636		LX636	dop-1(vs101)	Water	0	0.0174583								VV130	ser-5(ok3087)	Loxapine	50	0.0129037		N2	wt	Olanzapine	20	0.0104244		VV207	ser-7(vq2)	Serotonin	2000	0.00979375		VV216	ser-5(vq1); ser-7(vq2)	Serotonin	5000	0.008215
N2	wt	Asenapine	0.3	0.0113778		LX636	dop-1(vs101)	Water	0	0.0119926								VV130	ser-5(ok3087)	Loxapine	50	0.0119778		N2	wt	Olanzapine	20	0.00863472		VV207	ser-7(vq2)	Serotonin	2000	0.0147312		VV216	ser-5(vq1); ser-7(vq2)	Serotonin	5000	0.00736154
N2	wt	Asenapine	0.3	0.0151125		LX636	dop-1(vs101)	Water	0	0.00969048								VV130	ser-5(ok3087)	Loxapine	50	0.0159222		N2	wt	Olanzapine	20	0.009885		VV207	ser-7(vq2)	Serotonin	5000	0.00894		VV216	ser-5(vq1); ser-7(vq2)	Serotonin	5000	0.00785
N2	wt	Asenapine	0.3	0.01303		LX636	dop-1(vs101)	Water	0	0.0143083								VV130	ser-5(ok3087)	Loxapine	50	0.0151267		N2	wt	Olanzapine	20	0.00944833		VV207	ser-7(vq2)	Serotonin	5000	0.009875		VV216	ser-5(vq1); ser-7(vq2)	Serotonin	5000	0.00741429
N2	wt	Asenapine	0.3	0.0138111		LX636	dop-1(vs101)	Water	0	0.0174889								VV130	ser-5(ok3087)	Loxapine	50	0.0115556		N2	wt	Olanzapine	20	0.00783		VV207	ser-7(vq2)	Serotonin	5000	0.00746111		VV216	ser-5(vq1); ser-7(vq2)	Serotonin	5000	0.0047725
N2	wt	Asenapine	0.3	0.0104923		LX636	dop-1(vs101)	Water	0	0.0149083								VV130	ser-5(ok3087)	Loxapine	50	0.0084303		N2	wt	Olanzapine	20	0.0103903		VV207	ser-7(vq2)	Serotonin	5000	0.00675555		VV216	ser-5(vq1); ser-7(vq2)	Serotonin	5000	0.00489583
N2	wt	Asenapine	0.3	0.0108619		LX636	dop-1(vs101)	Water	0	0.0119048								VV130	ser-5(ok3087)	Loxapine	50	0.010481		N2	wt	Olanzapine	20	0.0137896		VV207	ser-7(vq2)	Serotonin	5000	0.0063625		VV216	ser-5(vq1); ser-7(vq2)	Serotonin	5000	0.00419722
N2	wt	Asenapine	0.3	0.01145		LX636	dop-1(vs101)	Water	0	0.0117394								VV130	ser-5(ok3087)	Loxapine	50	0.0144917		N2	wt	Olanzapine	20	0.00980758		VV207	ser-7(vq2)	Serotonin	5000	0.00795		VV216	ser-5(vq1); ser-7(vq2)	Serotonin	5000	0.00502292
N2	wt	Asenapine	0.3	0.0109741		LX636	dop-1(vs101)	Water	0	0.0143722								VV130	ser-5(ok3087)	Loxapine	50	0.0134533		N2	wt	Olanzapine	20	0.01097		VV207	ser-7(vq2)	Serotonin	5000	0.00691111		VV216	ser-5(vq1); ser-7(vq2)	Serotonin	5000	0.00895625
N2	wt	Asenapine	0.3	0.0114095		LX636	dop-1(vs101)	Water	0	0.0154583								VV130	ser-5(ok3087)	Loxapine	50	0.0180467		N2	wt	Olanzapine	20	0.00885741		VV207	ser-7(vq2)	Serotonin	5000	0.00596364		VV216	ser-5(vq1); ser-7(vq2)	Serotonin	5000	0.00510625
N2	wt	Asenapine	0.3	0.0135208		LX636	dop-1(vs101)	Water	0	0.0124667								VV130	ser-5(ok3087)	Loxapine	50	0.0155333		N2	wt	Olanzapine	50	0.014925		VV207	ser-7(vq2)	Serotonin	5000	0.006585		VV216	ser-5(vq1); ser-7(vq2)	Serotonin	5000	0.00501591
N2	wt	Asenapine	0.3	0.0141905		LX636	dop-1(vs101)	Water	0	0.0109905								VV130	ser-5(ok3087)	Loxapine	50	0.0138485		N2	wt	Olanzapine	50	0.0132217		VV207	ser-7(vq2)	Serotonin	5000	0.008475		VV216	ser-5(vq1); ser-7(vq2)	Serotonin	5000	0.008445
N2	wt	Asenapine	1	0.0125952		LX636	dop-1(vs101)	Water	0	0.0143267								VV130	ser-5(ok3087)	Loxapine	50	0.020925		N2	wt	Olanzapine	50	0.0105056		VV207	ser-7(vq2)	Serotonin	5000	0.00545		VV216	ser-5(vq1); ser-7(vq2)	Serotonin	5000	0.00594318
N2	wt	Asenapine	1	0.0129139		LX636	dop-1(vs101)	Water	0	0.0127867								VV130	ser-5(ok3087)	Loxapine	50	0.0255333		N2	wt	Olanzapine	50	0.0147083		VV207	ser-7(vq2)	Serotonin	5000	0.00859167		VV216	ser-5(vq1); ser-7(vq2)	Serotonin	5000	0.0018125
N2	wt	Asenapine	1	0.0135		LX636	dop-1(vs101)	Water	0	0.0110733								VV130	ser-5(ok3087)	Loxapine	50	0.0242667		N2	wt	Olanzapine	50	0.010055		VV207	ser-7(vq2)	Serotonin	5000	0.00345417		VV216	ser-5(vq1); ser-7(vq2)	Serotonin	5000	0.00315937
N2	wt	Asenapine	1	0.0136121		LX636	dop-1(vs101)	Water	0	0.0122292								VV130	ser-5(ok3087)	Loxapine	50	0.0186385		N2	wt	Olanzapine	50	0.0110479		VV207	ser-7(vq2)	Serotonin	5000	0.0079		VV216	ser-5(vq1); ser-7(vq2)	Serotonin	5000	0.0049475
N2	wt	Asenapine	1	0.01463		LX636	dop-1(vs101)	Water	0	0.0111222								VV130	ser-5(ok3087)	Loxapine	50	0.0206067		N2	wt	Olanzapine	50	0.00997167		VV207	ser-7(vq2)	Serotonin	5000	0.005915		VV216	ser-5(vq1); ser-7(vq2)	Serotonin	5000	0.0115292
N2	wt	Asenapine	1	0.0122333		LX636	dop-1(vs101)	Loxapine	50	0.0150667								VV130	ser-5(ok3087)	Loxapine	50	0.0254875		N2	wt	Olanzapine	50	0.010595		VV207	ser-7(vq2)	Serotonin	5000	0.00365625		VV216	ser-5(vq1); ser-7(vq2)	Serotonin	5000	0.00180312
N2	wt	Asenapine	1	0.0142167		LX636	dop-1(vs101)	Loxapine	50	0.0180067								VV130	ser-5(ok3087)	Water	0	0.0176833		N2	wt	Olanzapine	50	0.0132519		VV207	ser-7(vq2)	Serotonin	5000	0.0072425		VV216	ser-5(vq1); ser-7(vq2)	Serotonin	5000	0.00194643
N2	wt	Asenapine	1	0.0131476		LX636	dop-1(vs101)	Loxapine	50	0.0162556								VV122	ser-7 (tm1325)	Water	0	0.00727		N2	wt	Olanzapine	50	0.011859		VV207	ser-7(vq2)	Serotonin	5000	0.00786944		VV216	ser-5(vq1); ser-7(vq2)	Serotonin	5000	0.00803125
N2	wt	Asenapine	1	0.0131833		LX636	dop-1(vs101)	Loxapine	50	0.0210067								VV122	ser-7 (tm1325)	Water	0	0.01405		N2	wt	Olanzapine	50	0.0103714		VV207	ser-7(vq2)	Serotonin	5000	0.00819062		VV216	ser-5(vq1); ser-7(vq2)	Serotonin	5000	0.0025125
N2	wt	Asenapine	1	0.0112273		LX636	dop-1(vs101)	Loxapine	50	0.0172042								VV122	ser-7 (tm1325)	Water	0	0.0185143		N2	wt	Olanzapine	50	0.0106314		VV207	ser-7(vq2)	Serotonin	5000	0.00831071		VV216	ser-5(vq1); ser-7(vq2)	Serotonin	5000	0.00500833
N2	wt	Asenapine	1	0.0131667		LX636	dop-1(vs101)	Loxapine	50	0.0171619								VV122	ser-7 (tm1325)	Water	0	0.00920769		N2	wt	Olanzapine	50	0.0129389		VV207	ser-7(vq2)	Serotonin	5000	0.00896591		VV216	ser-5(vq1); ser-7(vq2)	Serotonin	5000	0.00376944
N2	wt	Asenapine	1	0.00995417		LX636	dop-1(vs101)	Loxapine	50	0.0154833								VV122	ser-7 (tm1325)	Water	0	0.02106		N2	wt	Olanzapine	50	0.0113333		VV207	ser-7(vq2)	Serotonin	5000	0.00579808		VV216	ser-5(vq1); ser-7(vq2)	Serotonin	5000	0.00215312
N2	wt	Asenapine	1	0.0146417		LX636	dop-1(vs101)	Loxapine	50	0.00995833								VV122	ser-7 (tm1325)	Water	0	0.006425		N2	wt	Olanzapine	50	0.0102042		VV207	ser-7(vq2)	Serotonin	5000	0.006615		VV216	ser-5(vq1); ser-7(vq2)	Serotonin	5000	0.00526072
N2	wt	Asenapine	1	0.0122444		LX636	dop-1(vs101)	Loxapine	50	0.0168833								VV122	ser-7 (tm1325)	Water	0	0.0132		N2	wt	Olanzapine	50	0.0132848		VV207	ser-7(vq2)	Serotonin	5000	0.00951944		VV216	ser-5(vq1); ser-7(vq2)	Serotonin	5000	0.000722498
N2	wt	Asenapine	1	0.0149167		LX636	dop-1(vs101)	Loxapine	50	0.0162762								VV122	ser-7 (tm1325)	Water	0	0.00848667		N2	wt	Olanzapine	50	0.0111778		VV207	ser-7(vq2)	Serotonin	5000	0.00872083		VV216	ser-5(vq1); ser-7(vq2)	Serotonin	5000	0.000924997
N2	wt	Asenapine	1	0.0107167		LX636	dop-1(vs101)	Loxapine	50	0.0169467								VV122	ser-7 (tm1325)	Water	0	0.0183		N2	wt	Olanzapine	50	0.00928205		VV207	ser-7(vq2)	Serotonin	5000	0.00843125		VV216	ser-5(vq1); ser-7(vq2)	Serotonin	10000	0.005695
N2	wt	Asenapine	1	0.00898148		LX636	dop-1(vs101)	Loxapine	50	0.0174467								VV122	ser-7 (tm1325)	Water	0	0.02175		N2	wt	Olanzapine	50	0.0146481		VV207	ser-7(vq2)	Serotonin	5000	0.00782917		VV216	ser-5(vq1); ser-7(vq2)	Serotonin	10000	0.00658333
N2	wt	Asenapine	1	0.0114741		LX636	dop-1(vs101)	Loxapine	50	0.0189583								VV122	ser-7 (tm1325)	Water	0	0.0171833		N2	wt	Olanzapine	50	0.0101815		VV207	ser-7(vq2)	Serotonin	5000	0.0103125		VV216	ser-5(vq1); ser-7(vq2)	Serotonin	10000	0.010075
N2	wt	Asenapine	1	0.010225		LX636	dop-1(vs101)	Loxapine	50	0.0159167								VV122	ser-7 (tm1325)	Water	0	0.0178		N2	wt	Olanzapine	100	0.0150042		VV207	ser-7(vq2)	Serotonin	5000	0.0091875		VV216	ser-5(vq1); ser-7(vq2)	Serotonin	10000	0.0059
N2	wt	Asenapine	1	0.013081		LX636	dop-1(vs101)	Loxapine	50	0.0226857								VV122	ser-7 (tm1325)	Water	0	0.0189778		N2	wt	Olanzapine	100	0.0147125		VV207	ser-7(vq2)	Serotonin	5000	0.00572084		VV216	ser-5(vq1); ser-7(vq2)	Serotonin	10000	0.012075
N2	wt	Asenapine	1	0.0156056		LX636	dop-1(vs101)	Loxapine	50	0.0210833								VV122	ser-7 (tm1325)	Water	0	0.02008		N2	wt	Olanzapine	100	0.0131938		VV207	ser-7(vq2)	Serotonin	5000	0.0106125		VV216	ser-5(vq1); ser-7(vq2)	Serotonin	10000	0.00845
N2	wt	Asenapine	1	0.0115208		LX636	dop-1(vs101)	Loxapine	50	0.0164909								VV122	ser-7 (tm1325)	Water	0	0.00818333		N2	wt	Olanzapine	100	0.0163778		VV207	ser-7(vq2)	Serotonin	5000	0.007605		VV216	ser-5(vq1); ser-7(vq2)	Serotonin	10000	0.0125278
N2	wt	Asenapine	1	0.0149143		LX636	dop-1(vs101)	Loxapine	50	0.0179429								VV122	ser-7 (tm1325)	Serotonin	5000	0.0144056		N2	wt	Olanzapine	100	0.0155905		VV207	ser-7(vq2)	Serotonin	5000	0.01188		VV216	ser-5(vq1); ser-7(vq2)	Serotonin	10000	0.00588333
N2	wt	Asenapine	3	0.0120417		LX636	dop-1(vs101)	Loxapine	50	0.0167								VV122	ser-7 (tm1325)	Serotonin	5000	0.0154792		N2	wt	Olanzapine	100	0.0118667		VV207	ser-7(vq2)	Serotonin	5000	0.00972308		VV216	ser-5(vq1); ser-7(vq2)	Serotonin	10000	0.00574166
N2	wt	Asenapine	3	0.00977222		LX636	dop-1(vs101)	Loxapine	50	0.0208								VV122	ser-7 (tm1325)	Serotonin	5000	0.0156722		N2	wt	Olanzapine	100	0.0134567		VV207	ser-7(vq2)	Serotonin	5000	0.0112813		VV216	ser-5(vq1); ser-7(vq2)	Serotonin	10000	0.00223
N2	wt	Asenapine	3	0.0144646		LX702	dop-2(vs105)	Water	0	0.0155583								VV122	ser-7 (tm1325)	Serotonin	5000	0.0124542		N2	wt	Olanzapine	100	0.0154542		VV207	ser-7(vq2)	Serotonin	5000	0.00963572		VV216	ser-5(vq1); ser-7(vq2)	Serotonin	10000	0.00691666
N2	wt	Asenapine	3	0.0111526		LX702	dop-2(vs105)	Water	0	0.0104722								VV122	ser-7 (tm1325)	Serotonin	5000	0.0157619		N2	wt	Olanzapine	100	0.0169		VV207	ser-7(vq2)	Serotonin	5000	0.0101917		VV216	ser-5(vq1); ser-7(vq2)	Serotonin	10000	0.0112778
N2	wt	Asenapine	3	0.00901667		LX702	dop-2(vs105)	Water	0	0.0143889								VV122	ser-7 (tm1325)	Serotonin	5000	0.0127619		N2	wt	Olanzapine	100	0.0103595		VV207	ser-7(vq2)	Serotonin	5000	0.00740417		VV216	ser-5(vq1); ser-7(vq2)	Serotonin	10000	0.00836818
N2	wt	Asenapine	3	0.00966905		LX702	dop-2(vs105)	Water	0	0.0126792								VV122	ser-7 (tm1325)	Serotonin	5000	0.0149167		N2	wt	Olanzapine	100	0.0145611		VV207	ser-7(vq2)	Serotonin	5000	0.00976429		VV216	ser-5(vq1); ser-7(vq2)	Serotonin	10000	0.00853182
N2	wt	Asenapine	3	0.0101417		LX702	dop-2(vs105)	Water	0	0.0185222								VV122	ser-7 (tm1325)	Serotonin	5000	0.0124222		N2	wt	Olanzapine	100	0.0157792		VV207	ser-7(vq2)	Serotonin	5000	0.00816364		VV216	ser-5(vq1); ser-7(vq2)	Serotonin	10000	0.00673333
N2	wt	Asenapine	3	0.01327		LX702	dop-2(vs105)	Water	0	0.0115667								VV122	ser-7 (tm1325)	Serotonin	5000	0.0163389		N2	wt	Olanzapine	100	0.0134383		VV207	ser-7(vq2)	Serotonin	5000	0.0092875		VV216	ser-5(vq1); ser-7(vq2)	Serotonin	10000	0.005625
N2	wt	Asenapine	3	0.0109792		LX702	dop-2(vs105)	Water	0	0.0115292								VV122	ser-7 (tm1325)	Serotonin	5000	0.013937		N2	wt	Olanzapine	100	0.0115803		VV207	ser-7(vq2)	Serotonin	5000	0.0078875		VV216	ser-5(vq1); ser-7(vq2)	Serotonin	10000	0.00843333
N2	wt	Asenapine	3	0.00936481		LX702	dop-2(vs105)	Water	0	0.0105233								VV122	ser-7 (tm1325)	Serotonin	5000	0.0125815		N2	wt	Olanzapine	100	0.0112397		VV207	ser-7(vq2)	Serotonin	5000	0.0102225		VV216	ser-5(vq1); ser-7(vq2)	Serotonin	10000	0.00274167
N2	wt	Asenapine	3	0.0106		LX702	dop-2(vs105)	Water	0	0.0198467								VV122	ser-7 (tm1325)	Serotonin	5000	0.0117476		N2	wt	Olanzapine	100	0.0131625		VV207	ser-7(vq2)	Serotonin	5000	0.0110281		VV216	ser-5(vq1); ser-7(vq2)	Serotonin	10000	0.00875
N2	wt	Asenapine	3	0.0112889		LX702	dop-2(vs105)	Water	0	0.0113292								VV122	ser-7 (tm1325)	Serotonin	5000	0.0173556		N2	wt	Olanzapine	100	0.0128542		VV207	ser-7(vq2)	Serotonin	5000	0.00851042		VV216	ser-5(vq1); ser-7(vq2)	Serotonin	10000	0.00532143
N2	wt	Asenapine	3	0.00873889		LX702	dop-2(vs105)	Water	0	0.0137056								VV122	ser-7 (tm1325)	Serotonin	5000	0.0154556		N2	wt	Olanzapine	100	0.0117931		VV207	ser-7(vq2)	Serotonin	5000	0.0113719		VV216	ser-5(vq1); ser-7(vq2)	Serotonin	10000	0.00740417
N2	wt	Asenapine	3	0.0129867		LX702	dop-2(vs105)	Water	0	0.0108939								VV122	ser-7 (tm1325)	Serotonin	5000	0.0148583		N2	wt	Olanzapine	100	0.0146944		VV207	ser-7(vq2)	Serotonin	5000	0.0099975		VV216	ser-5(vq1); ser-7(vq2)	Serotonin	10000	0.00975
N2	wt	Asenapine	3	0.00965926		LX702	dop-2(vs105)	Water	0	0.0258333								VV122	ser-7 (tm1325)	Serotonin	5000	0.0151467		N2	wt	Olanzapine	100	0.0137208		VV207	ser-7(vq2)	Serotonin	5000	0.0105475		VV216	ser-5(vq1); ser-7(vq2)	Serotonin	10000	0.00879375
N2	wt	Asenapine	3	0.0113917		LX702	dop-2(vs105)	Water	0	0.0110056								VV122	ser-7 (tm1325)	Serotonin	5000	0.0133619		N2	wt	Olanzapine	100	0.0138076		VV207	ser-7(vq2)	Serotonin	5000	0.008055		VV216	ser-5(vq1); ser-7(vq2)	Serotonin	10000	0.0066
N2	wt	Asenapine	3	0.0106786		LX702	dop-2(vs105)	Loxapine	50	0.01395								VV122	ser-7 (tm1325)	Serotonin	5000	0.0127867		N2	wt	Olanzapine	100	0.0174426		VV207	ser-7(vq2)	Serotonin	5000	0.0101083		VV216	ser-5(vq1); ser-7(vq2)	Serotonin	10000	0.00715
N2	wt	Asenapine	3	0.0134292		LX702	dop-2(vs105)	Loxapine	50	0.0137								VV122	ser-7 (tm1325)	Serotonin	5000	0.0139056		N2	wt	Olanzapine	100	0.0107567		VV207	ser-7(vq2)	Serotonin	5000	0.00806875		VV216	ser-5(vq1); ser-7(vq2)	Serotonin	10000	0.00769091
N2	wt	Asenapine	3	0.0131333		LX702	dop-2(vs105)	Loxapine	50	0.0159889								VV122	ser-7 (tm1325)	Serotonin	5000	0.0165833		N2	wt	Olanzapine	100	0.0139903		VV207	ser-7(vq2)	Serotonin	5000	0.00740417		VV216	ser-5(vq1); ser-7(vq2)	Serotonin	10000	0.0064675
N2	wt	Asenapine	3	0.0137944		LX702	dop-2(vs105)	Loxapine	50	0.01492								VV122	ser-7 (tm1325)	Loxapine	50	0.0189083		N2	wt	Olanzapine	200	0.0174611		VV207	ser-7(vq2)	Serotonin	5000	0.00661786		VV216	ser-5(vq1); ser-7(vq2)	Serotonin	10000	0.00309688
N2	wt	Asenapine	3	0.0104389		LX702	dop-2(vs105)	Loxapine	50	0.01458								VV122	ser-7 (tm1325)	Loxapine	50	0.0175733		N2	wt	Olanzapine	200	0.0176619		VV207	ser-7(vq2)	Serotonin	5000	0.00965312		VV216	ser-5(vq1); ser-7(vq2)	Serotonin	10000	0.00373751
N2	wt	Quetiapine	3	0.0108417		LX702	dop-2(vs105)	Loxapine	50	0.015975								VV122	ser-7 (tm1325)	Loxapine	50	0.0236917		N2	wt	Olanzapine	200	0.0153625		VV207	ser-7(vq2)	Serotonin	10000	0.006345		VV216	ser-5(vq1); ser-7(vq2)	Serotonin	10000	0.007835
N2	wt	Quetiapine	0.1	0.00379242		LX702	dop-2(vs105)	Loxapine	50	0.014225								VV122	ser-7 (tm1325)	Loxapine	50	0.0191458		N2	wt	Olanzapine	200	0.0151788		VV207	ser-7(vq2)	Serotonin	10000	0.01012		VV216	ser-5(vq1); ser-7(vq2)	Serotonin	10000	0.0016725
N2	wt	Quetiapine	0.1	0.00651296		LX702	dop-2(vs105)	Loxapine	50	0.0125571								VV122	ser-7 (tm1325)	Loxapine	50	0.0179238		N2	wt	Olanzapine	200	0.0158952		VV207	ser-7(vq2)	Serotonin	10000	0.00744		VV216	ser-5(vq1); ser-7(vq2)	Serotonin	10000	0.00180625
N2	wt	Quetiapine	0.1	0.00373095		LX702	dop-2(vs105)	Loxapine	50	0.00755								VV122	ser-7 (tm1325)	Loxapine	50	0.0161367		N2	wt	Olanzapine	200	0.0108244		VV207	ser-7(vq2)	Serotonin	10000	0.00422083		VV216	ser-5(vq1); ser-7(vq2)	Serotonin	10000	0.002025
N2	wt	Quetiapine	0.1	0.00566071		LX702	dop-2(vs105)	Loxapine	50	0.00374								VV122	ser-7 (tm1325)	Loxapine	50	0.0196833		N2	wt	Olanzapine	200	0.0153333		VV207	ser-7(vq2)	Serotonin	10000	0.0101167		VV216	ser-5(vq1); ser-7(vq2)	Serotonin	10000	0.00237955
N2	wt	Quetiapine	0.1	0.00651458		LX702	dop-2(vs105)	Loxapine	50	0.0187833								VV122	ser-7 (tm1325)	Loxapine	50	0.022081		N2	wt	Olanzapine	200	0.0138139		VV207	ser-7(vq2)	Serotonin	10000	0.00655		VV216	ser-5(vq1); ser-7(vq2)	Serotonin	10000	0.000247224
N2	wt	Quetiapine	0.1	0.00662833		LX702	dop-2(vs105)	Loxapine	50	0.015575								VV122	ser-7 (tm1325)	Loxapine	50	0.0206111		N2	wt	Olanzapine	200	0.0157444		VV207	ser-7(vq2)	Serotonin	10000	0.00601875		VV216	ser-5(vq1); ser-7(vq2)	Serotonin	10000	0.00116071
N2	wt	Quetiapine	0.1	0.00648958		LX702	dop-2(vs105)	Loxapine	50	0.0187								VV122	ser-7 (tm1325)	Loxapine	50	0.0128061		N2	wt	Olanzapine	200	0.01924		VV207	ser-7(vq2)	Serotonin	10000	0.00812222		VV216	ser-5(vq1); ser-7(vq2)	Serotonin	10000	0.00273125
N2	wt	Quetiapine	0.1	0.0038625		LX702	dop-2(vs105)	Loxapine	50	0.028225								VV122	ser-7 (tm1325)	Loxapine	50	0.0250167		N2	wt	Olanzapine	200	0.013875		VV207	ser-7(vq2)	Serotonin	10000	0.00646429		VV216	ser-5(vq1); ser-7(vq2)	Serotonin	10000	0.00300938
N2	wt	Quetiapine	0.1	0.00635256		LX702	dop-2(vs105)	Loxapine	50	0.02652								VV122	ser-7 (tm1325)	Loxapine	50	0.0176458		N2	wt	Olanzapine	200	0.01582		VV207	ser-7(vq2)	Serotonin	10000	0.00870833		VV216	ser-5(vq1); ser-7(vq2)	Serotonin	10000	0.00044375
N2	wt	Quetiapine	0.1	0.00660416		LX702	dop-2(vs105)	Loxapine	50	0.02452								VV122	ser-7 (tm1325)	Loxapine	50	0.0188519		N2	wt	Olanzapine	200	0.0175333		VV207	ser-7(vq2)	Serotonin	10000	0.006425		VV216	ser-5(vq1); ser-7(vq2)	Serotonin	10000	0.00187857
N2	wt	Quetiapine	0.1	0.0069875		LX702	dop-2(vs105)	Loxapine	50	0.025125								VV122	ser-7 (tm1325)	Loxapine	50	-0.00188889		N2	wt	Olanzapine	200	0.01582		VV207	ser-7(vq2)	Serotonin	10000	0.0045		VV216	ser-5(vq1); ser-7(vq2)	Serotonin	10000	0.0056375
N2	wt	Quetiapine	0.1	0.00486905		LX702	dop-2(vs105)	Loxapine	50	0.0227143								VV122	ser-7 (tm1325)	Loxapine	50	0.0304857		N2	wt	Olanzapine	200	0.0116438		VV207	ser-7(vq2)	Serotonin	10000	0.00446071		VV216	ser-5(vq1); ser-7(vq2)	Serotonin	10000	0.00299
N2	wt	Quetiapine	0.1	0.00579833		LX703	dop-3(vs106)	Water	0	0.0151458								VV122	ser-7 (tm1325)	Loxapine	50	0.0300778		N2	wt	Olanzapine	200	0.00985556		VV207	ser-7(vq2)	Serotonin	10000	0.00567857		VV216	ser-5(vq1); ser-7(vq2)	Serotonin	10000	0.00193333
N2	wt	Quetiapine	0.1	0.00662619		LX703	dop-3(vs106)	Water	0	0.0131952								VV122	ser-7 (tm1325)	Loxapine	50	0.0305333		N2	wt	Olanzapine	200	0.0115282		VV207	ser-7(vq2)	Serotonin	10000	0.0107938		VV216	ser-5(vq1); ser-7(vq2)	Serotonin	10000	0.00235
N2	wt	Quetiapine	0.1	0.00394167		LX703	dop-3(vs106)	Water	0	0.0154333								VV122	ser-7 (tm1325)	Loxapine	50	0.0315		N2	wt	Olanzapine	200	0.0136576		VV207	ser-7(vq2)	Serotonin	10000	0.010125		VV216	ser-5(vq1); ser-7(vq2)	serotonin	10000	0.00196875
N2	wt	Quetiapine	0.1	0.00349833		LX703	dop-3(vs106)	Water	0	0.0142533								VV122	ser-7 (tm1325)					N2	wt	Olanzapine	200	0.0166815		VV207	ser-7(vq2)	Serotonin	10000	0.00486389		VV216	ser-5(vq1); ser-7(vq2)	Olanzapine	0.5	0.00713055
N2	wt	Quetiapine	0.1	0.00574028		LX703	dop-3(vs106)	Water	0	0.0155933														N2	wt	Olanzapine	200	0.01281		VV207	ser-7(vq2)	Serotonin	10000	0.00751875		VV216	ser-5(vq1); ser-7(vq2)	Olanzapine	0.5	0.00313542
N2	wt	Quetiapine	0.1	0.00808833		LX703	dop-3(vs106)	Water	0	0.0142708														N2	wt	Olanzapine	200	0.0153367		VV207	ser-7(vq2)	Serotonin	10000	0.00891591		VV216	ser-5(vq1); ser-7(vq2)	Olanzapine	0.5	0.00396071
N2	wt	Quetiapine	0.1	0.00554697		LX703	dop-3(vs106)	Water	0	0.0159111														VV212	ser-5(vq1)	Quetiapine	0.1	0.0040037		VV207	ser-7(vq2)	Serotonin	10000	0.009925		VV216	ser-5(vq1); ser-7(vq2)	Olanzapine	0.5	0.00660417
N2	wt	Quetiapine	0.1	0.005995		LX703	dop-3(vs106)	Water	0	0.0143083														VV212	ser-5(vq1)	Quetiapine	0.1	0.00603334		VV207	ser-7(vq2)	Serotonin	10000	0.0068325		VV216	ser-5(vq1); ser-7(vq2)	Olanzapine	0.5	0.002415
N2	wt	Quetiapine	0.1	0.00526786		LX703	dop-3(vs106)	Water	0	0.0145111														VV212	ser-5(vq1)	Quetiapine	0.1	0.00755926		VV207	ser-7(vq2)	Serotonin	10000	0.00761786		VV216	ser-5(vq1); ser-7(vq2)	Olanzapine	0.5	0.00134166
N2	wt	Quetiapine	0.1	0.00594167		LX703	dop-3(vs106)	Water	0	0.0124952														VV212	ser-5(vq1)	Quetiapine	0.1	0.00611515		VV207	ser-7(vq2)	Serotonin	10000	0.00783864		VV216	ser-5(vq1); ser-7(vq2)	Olanzapine	0.5	0.006785
N2	wt	Quetiapine	0.1	0.007105		LX703	dop-3(vs106)	Water	0	0.013881														VV212	ser-5(vq1)	Quetiapine	0.1	0.00406389		VV207	ser-7(vq2)	Serotonin	10000	0.0108187		VV216	ser-5(vq1); ser-7(vq2)	Olanzapine	0.5	0.0068925
N2	wt	Quetiapine	0.1	0.00951667		LX703	dop-3(vs106)	Water	0	0.0112708														VV212	ser-5(vq1)	Quetiapine	0.1	0.00432121		VV207	ser-7(vq2)	Serotonin	10000	0.00692955		VV216	ser-5(vq1); ser-7(vq2)	Olanzapine	0.5	0.00586071
N2	wt	Quetiapine	0.1	0.00704792		LX703	dop-3(vs106)	Water	0	0.0136778														VV212	ser-5(vq1)	Quetiapine	0.1	0.00581667		VV207	ser-7(vq2)	Serotonin	10000	0.007745		VV216	ser-5(vq1); ser-7(vq2)	Olanzapine	0.5	0.00608214
N2	wt	Quetiapine	0.1	0.00732273		LX703	dop-3(vs106)	Water	0	0.0148458														VV212	ser-5(vq1)	Quetiapine	0.1	0.00473333		VV207	ser-7(vq2)	Serotonin	10000	0.00755		VV216	ser-5(vq1); ser-7(vq2)	Olanzapine	0.5	0.00415893
N2	wt	Quetiapine	3	0.00785167		LX703	dop-3(vs106)	Water	0	0.0137185														VV212	ser-5(vq1)	Quetiapine	0.1	0.00786333		VV207	ser-7(vq2)	Serotonin	10000	0.00649286		VV216	ser-5(vq1); ser-7(vq2)	Olanzapine	0.5	0.00624318
N2	wt	Quetiapine	3	0.00590714		LX703	dop-3(vs106)	Water	0	0.00861667														VV212	ser-5(vq1)	Quetiapine	0.1	0.00786296		VV207	ser-7(vq2)	Serotonin	10000	0.007885		VV216	ser-5(vq1); ser-7(vq2)	Olanzapine	0.5	0.0074375
N2	wt	Quetiapine	3	0.00793889		LX703	dop-3(vs106)	Water	0	0.0186778														VV212	ser-5(vq1)	Quetiapine	0.1	0.00336945		VV207	ser-7(vq2)	Serotonin	10000	0.00654167		VV216	ser-5(vq1); ser-7(vq2)	Olanzapine	0.5	0.0091625
N2	wt	Quetiapine	3	0.00736481		LX703	dop-3(vs106)	Loxapine	50	0.0115333														VV212	ser-5(vq1)	Quetiapine	0.1	0.00800476		VV207	ser-7(vq2)	Serotonin	10000	0.00885909		VV216	ser-5(vq1); ser-7(vq2)	Olanzapine	0.5	0.00385417
N2	wt	Quetiapine	3	0.00696111		LX703	dop-3(vs106)	Loxapine	50	0.0162667														VV212	ser-5(vq1)	Quetiapine	0.1	0.00804167		VV207	ser-7(vq2)	Serotonin	10000	0.00627		VV216	ser-5(vq1); ser-7(vq2)	Olanzapine	0.5	0.00733437
N2	wt	Quetiapine	3	0.00647		LX703	dop-3(vs106)	Loxapine	50	0.0169767														VV212	ser-5(vq1)	Quetiapine	0.1	0.00443519		VV207	ser-7(vq2)	Serotonin	10000	0.0102938		VV216	ser-5(vq1); ser-7(vq2)	Olanzapine	0.5	0.00547083
N2	wt	Quetiapine	3	0.00665001		LX703	dop-3(vs106)	Loxapine	50	0.0160667														VV212	ser-5(vq1)	Quetiapine	0.1	0.00415104		VV207	ser-7(vq2)	Serotonin	10000	0.0091		VV216	ser-5(vq1); ser-7(vq2)	Olanzapine	0.5	0.00463055
N2	wt	Quetiapine	3	0.00724861		LX703	dop-3(vs106)	Loxapine	50	0.0240944														VV212	ser-5(vq1)	Quetiapine	0.1	0.00782167		VV207	ser-7(vq2)	Serotonin	10000	0.00811		VV216	ser-5(vq1); ser-7(vq2)	Olanzapine	0.5	0.00459773
N2	wt	Quetiapine	3	0.00824167		LX703	dop-3(vs106)	Loxapine	50	0.0170944														VV212	ser-5(vq1)	Quetiapine	0.1	0.00407292		VV207	ser-7(vq2)	Serotonin	10000	0.0086125		VV216	ser-5(vq1); ser-7(vq2)	Olanzapine	0.5	0.00588864
N2	wt	Quetiapine	3	0.00645625		LX703	dop-3(vs106)	Loxapine	50	0.0192333														VV212	ser-5(vq1)	Quetiapine	0.1	0.00789		VV207	ser-7(vq2)	Serotonin	10000	0.01075		VV216	ser-5(vq1); ser-7(vq2)	Olanzapine	0.5	0.00461875
N2	wt	Quetiapine	3	0.0075537		LX703	dop-3(vs106)	Loxapine	50	0.0169333														VV212	ser-5(vq1)	Quetiapine	0.1	0.00502292		VV207	ser-7(vq2)	Serotonin	10000	0.00713333		VV216	ser-5(vq1); ser-7(vq2)	Olanzapine	0.5	0.00769464
N2	wt	Quetiapine	3	0.00764394		LX703	dop-3(vs106)	Loxapine	50	0.0160238														VV212	ser-5(vq1)	Quetiapine	0.1	0.0059197		VV207	ser-7(vq2)	Serotonin	10000	0.00967		VV216	ser-5(vq1); ser-7(vq2)	Olanzapine	0.5	0.0058825
N2	wt	Quetiapine	3	0.00663472		LX703	dop-3(vs106)	Loxapine	50	0.0157407														VV212	ser-5(vq1)	Quetiapine	0.1	0.00623182		VV207	ser-7(vq2)	Serotonin	10000	0.00857778		VV216	ser-5(vq1); ser-7(vq2)	Olanzapine	0.5	0.00366429
N2	wt	Quetiapine	3	0.00569792		LX703	dop-3(vs106)	Loxapine	50	0.0127242														VV212	ser-5(vq1)	Quetiapine	0.1	0.00511944		VV207	ser-7(vq2)	Serotonin	10000	0.00779167		VV216	ser-5(vq1); ser-7(vq2)	Olanzapine	0.5	0.00815
N2	wt	Quetiapine	3	0.00896944		LX703	dop-3(vs106)	Loxapine	50	0.017025														VV212	ser-5(vq1)	Quetiapine	0.1	0.00585833		VV207	ser-7(vq2)	Serotonin	10000	0.00898125		VV216	ser-5(vq1); ser-7(vq2)	Olanzapine	0.5	0.00579
N2	wt	Quetiapine	3	0.00690833		LX703	dop-3(vs106)	Loxapine	50	0.0153417														VV212	ser-5(vq1)	Quetiapine	0.1	0.00542143		VV207	ser-7(vq2)	Serotonin	10000	0.00585556		VV216	ser-5(vq1); ser-7(vq2)	Olanzapine	0.5	0.00414286
N2	wt	Quetiapine	3	0.00694167		LX703	dop-3(vs106)	Loxapine	50	0.0143778														VV212	ser-5(vq1)	Quetiapine	0.1	0.00763		VV207	ser-7(vq2)	Serotonin	10000	0.00767222		VV216	ser-5(vq1); ser-7(vq2)	Olanzapine	0.5	0.00504643
N2	wt	Quetiapine	3	0.00715909		LX703	dop-3(vs106)	Loxapine	50	0.0214714														VV212	ser-5(vq1)	Quetiapine	0.1	0.00691666		VV207	ser-7(vq2)	Serotonin	10000	0.0112		VV216	ser-5(vq1); ser-7(vq2)	Olanzapine	0.5	0.00197
N2	wt	Quetiapine	3	0.00708167		LX703	dop-3(vs106)	Loxapine	50	0.02568														VV212	ser-5(vq1)	Quetiapine	3	0.00719375		VV207	ser-7(vq2)	Serotonin	10000	0.00689444		VV216	ser-5(vq1); ser-7(vq2)	Olanzapine	0.5	0.0054
N2	wt	Quetiapine	3	0.00556429		BZ873	dop-3(ok295)	Water	0	0.0120095														VV212	ser-5(vq1)	Quetiapine	3	0.00681167		VV207	ser-7(vq2)	Serotonin	10000	0.00826667		VV216	ser-5(vq1); ser-7(vq2)	Olanzapine	0.5	0.00253333
N2	wt	Quetiapine	3	0.006055		BZ873	dop-3(ok295)	Water	0	0.0149083														VV212	ser-5(vq1)	Quetiapine	3	0.00530278		VV207	ser-7(vq2)	Serotonin	10000	0.0084375		VV216	ser-5(vq1); ser-7(vq2)	Olanzapine	0.5	0.00262273
N2	wt	Quetiapine	3	0.00888749		BZ873	dop-3(ok295)	Water	0	0.0111167														VV212	ser-5(vq1)	Quetiapine	3	0.00732976		VV207	ser-7(vq2)	Serotonin	10000	0.0077		VV216	ser-5(vq1); ser-7(vq2)	Olanzapine	0.5	0.001675
N2	wt	Quetiapine	3	0.00747941		BZ873	dop-3(ok295)	Water	0	0.0165167														VV212	ser-5(vq1)	Quetiapine	3	0.00556852		VV207	ser-7(vq2)	Serotonin	10000	0.00656364		VV216	ser-5(vq1); ser-7(vq2)	Olanzapine	0.5	0.00102
N2	wt	Quetiapine	3	0.00873958		BZ873	dop-3(ok295)	Water	0	0.0183333														VV212	ser-5(vq1)	Quetiapine	3	0.00617708		VV207	ser-7(vq2)	Serotonin	10000	0.00837222		VV216	ser-5(vq1); ser-7(vq2)	Olanzapine	0.5	0.00736667
N2	wt	Quetiapine	3	0.005935		BZ873	dop-3(ok295)	Water	0	0.0162417														VV212	ser-5(vq1)	Quetiapine	3	0.00597639		VV207	ser-7(vq2)	Serotonin	10000	0.00682222		VV216	ser-5(vq1); ser-7(vq2)	Olanzapine	0.5	0.000949999
N2	wt	Quetiapine	3	0.00697666		BZ873	dop-3(ok295)	Water	0	0.0180533														VV212	ser-5(vq1)	Quetiapine	3	0.00432037		VV207	ser-7(vq2)	Serotonin	10000	0.00681818		VV216	ser-5(vq1); ser-7(vq2)	Olanzapine	0.5	0.00321667
N2	wt	Quetiapine	10	0.00916296		BZ873	dop-3(ok295)	Water	0	0.0134852														VV212	ser-5(vq1)	Quetiapine	3	0.00435303		VV207	ser-7(vq2)	Olanzapine	0.5	0.00613214		VV216	ser-5(vq1); ser-7(vq2)	Olanzapine	0.5	0.00339999
N2	wt	Quetiapine	10	0.00728		BZ873	dop-3(ok295)	Water	0	0.00773333														VV212	ser-5(vq1)	Quetiapine	3	0.00334375		VV207	ser-7(vq2)	Olanzapine	0.5	0.006115		VV216	ser-5(vq1); ser-7(vq2)	Olanzapine	0.5	0.00188
N2	wt	Quetiapine	10	0.00640333		BZ873	dop-3(ok295)	Water	0	0.00956111														VV212	ser-5(vq1)	Quetiapine	3	0.00652708		VV207	ser-7(vq2)	Olanzapine	0.5	0.00509063		VV216	ser-5(vq1); ser-7(vq2)	Olanzapine	0.5	0.00595
N2	wt	Quetiapine	10	0.00885278		BZ873	dop-3(ok295)	Water	0	0.0126833														VV212	ser-5(vq1)	Quetiapine	3	0.00396806		VV207	ser-7(vq2)	Olanzapine	0.5	0.005825		VV216	ser-5(vq1); ser-7(vq2)	Olanzapine	0.5	0.0021875
N2	wt	Quetiapine	10	0.009525		BZ873	dop-3(ok295)	Water	0	0.0163944														VV212	ser-5(vq1)	Quetiapine	3	0.00808125		VV207	ser-7(vq2)	Olanzapine	0.5	0.00570278		VV216	ser-5(vq1); ser-7(vq2)	Olanzapine	0.5	0.00630833
N2	wt	Quetiapine	10	0.00655		BZ873	dop-3(ok295)	Water	0	0.0159381														VV212	ser-5(vq1)	Quetiapine	3	0.00641945		VV207	ser-7(vq2)	Olanzapine	0.5	0.00482813		VV216	ser-5(vq1); ser-7(vq2)	Olanzapine	0.5	0.004675
N2	wt	Quetiapine	10	0.00949667		BZ873	dop-3(ok295)	Water	0	0.0103917														VV212	ser-5(vq1)	Quetiapine	3	0.003555		VV207	ser-7(vq2)	Olanzapine	0.5	0.00372917		VV216	ser-5(vq1); ser-7(vq2)	Olanzapine	0.5	0.0047625
N2	wt	Quetiapine	10	0.00931818		BZ873	dop-3(ok295)	Water	0	0.0145741														VV212	ser-5(vq1)	Quetiapine	3	0.00674524		VV207	ser-7(vq2)	Olanzapine	0.5	0.0070125		VV216	ser-5(vq1); ser-7(vq2)	Olanzapine	0.5	0.001525
N2	wt	Quetiapine	10	0.00888334		BZ873	dop-3(ok295)	Water	0	0.00957778														VV212	ser-5(vq1)	Quetiapine	3	0.00445208		VV207	ser-7(vq2)	Olanzapine	0.5	0.00430833		VV216	ser-5(vq1); ser-7(vq2)	Olanzapine	0.5	0.00438
N2	wt	Quetiapine	10	0.00660833		BZ873	dop-3(ok295)	Water	0	0.0107697														VV212	ser-5(vq1)	Quetiapine	3	0.00691667		VV207	ser-7(vq2)	Olanzapine	0.5	0.00281563		VV216	ser-5(vq1); ser-7(vq2)	Olanzapine	0.5	0.01057
N2	wt	Quetiapine	10	0.00739333		BZ873	dop-3(ok295)	Water	0	0.0135296														VV212	ser-5(vq1)	Quetiapine	3	0.00583125		VV207	ser-7(vq2)	Olanzapine	0.5	0.00632917		VV216	ser-5(vq1); ser-7(vq2)	Olanzapine	5	0.00406389
N2	wt	Quetiapine	10	0.00855417		BZ873	dop-3(ok295)	Loxapine	50	0.0195952														VV212	ser-5(vq1)	Quetiapine	3	0.00440238		VV207	ser-7(vq2)	Olanzapine	0.5	0.00420625		VV216	ser-5(vq1); ser-7(vq2)	Olanzapine	5	0.00349773
N2	wt	Quetiapine	10	0.00956667		BZ873	dop-3(ok295)	Loxapine	50	0.0222933														VV212	ser-5(vq1)	Quetiapine	3	0.00628809		VV207	ser-7(vq2)	Olanzapine	0.5	0.004155		VV216	ser-5(vq1); ser-7(vq2)	Olanzapine	5	0.00311786
N2	wt	Quetiapine	10	0.00739334		BZ873	dop-3(ok295)	Loxapine	50	0.019763														VV212	ser-5(vq1)	Quetiapine	3	0.00466875		VV207	ser-7(vq2)	Olanzapine	0.5	0.00520357		VV216	ser-5(vq1); ser-7(vq2)	Olanzapine	5	0.00359643
N2	wt	Quetiapine	10	0.0057		BZ873	dop-3(ok295)	Loxapine	50	0.0246333														VV212	ser-5(vq1)	Quetiapine	3	0.00586111		VV207	ser-7(vq2)	Olanzapine	0.5	0.00501875		VV216	ser-5(vq1); ser-7(vq2)	Olanzapine	5	0.00339583
N2	wt	Quetiapine	10	0.00822727		BZ873	dop-3(ok295)	Loxapine	50	0.0220533														VV212	ser-5(vq1)	Quetiapine	3	0.00673		VV207	ser-7(vq2)	Olanzapine	0.5	0.00446429		VV216	ser-5(vq1); ser-7(vq2)	Olanzapine	5	0.00675893
N2	wt	Quetiapine	10	0.00814444		BZ873	dop-3(ok295)	Loxapine	50	0.0162524														VV212	ser-5(vq1)	Quetiapine	3	0.00832084		VV207	ser-7(vq2)	Olanzapine	0.5	0.00713889		VV216	ser-5(vq1); ser-7(vq2)	Olanzapine	5	0.000904998
N2	wt	Quetiapine	10	0.00971667		BZ873	dop-3(ok295)	Loxapine	50	0.0212533														VV212	ser-5(vq1)	Quetiapine	3	0.00653833		VV207	ser-7(vq2)	Olanzapine	0.5	0.00652		VV216	ser-5(vq1); ser-7(vq2)	Olanzapine	5	0.0046075
N2	wt	Quetiapine	10	0.00554286		BZ873	dop-3(ok295)	Loxapine	50	0.0208778														VV212	ser-5(vq1)	Quetiapine	3	0.00573194		VV207	ser-7(vq2)	Olanzapine	0.5	0.00196		VV216	ser-5(vq1); ser-7(vq2)	Olanzapine	5	0.0056625
N2	wt	Quetiapine	10	0.0114333		BZ873	dop-3(ok295)	Loxapine	50	0.0228133														VV212	ser-5(vq1)	Quetiapine	3	0.00323195		VV207	ser-7(vq2)	Olanzapine	0.5	0.00562		VV216	ser-5(vq1); ser-7(vq2)	Olanzapine	5	0.001215
N2	wt	Quetiapine	10	0.0091875		BZ873	dop-3(ok295)	Loxapine	50	0.0218095														VV212	ser-5(vq1)	Quetiapine	10	0.00874333		VV207	ser-7(vq2)	Olanzapine	0.5	0.00373182		VV216	ser-5(vq1); ser-7(vq2)	Olanzapine	5	0.00630937
N2	wt	Quetiapine	10	0.00959445		BZ873	dop-3(ok295)	Loxapine	50	0.0212944														VV212	ser-5(vq1)	Quetiapine	10	0.00689792		VV207	ser-7(vq2)	Olanzapine	0.5	0.0032		VV216	ser-5(vq1); ser-7(vq2)	Olanzapine	5	0.00473214
N2	wt	Quetiapine	10	0.00936296		BZ873	dop-3(ok295)	Loxapine	50	0.0132762														VV212	ser-5(vq1)	Quetiapine	10	0.00775909		VV207	ser-7(vq2)	Olanzapine	0.5	0.00668		VV216	ser-5(vq1); ser-7(vq2)	Olanzapine	5	0.00219643
N2	wt	Quetiapine	10	0.00909444		BZ873	dop-3(ok295)	Loxapine	50	0.0224286														VV212	ser-5(vq1)	Quetiapine	10	0.00473182		VV207	ser-7(vq2)	Olanzapine	0.5	0.00324		VV216	ser-5(vq1); ser-7(vq2)	Olanzapine	5	0.00557222
N2	wt	Quetiapine	10	0.0084		BZ873	dop-3(ok295)	Loxapine	50	0.01995														VV212	ser-5(vq1)	Quetiapine	10	0.00340416		VV207	ser-7(vq2)	Olanzapine	0.5	0.00386		VV216	ser-5(vq1); ser-7(vq2)	Olanzapine	5	0.00405714
N2	wt	Quetiapine	10	0.00685758		BZ873	dop-3(ok295)	Loxapine	50	0.01884														VV212	ser-5(vq1)	Quetiapine	10	0.00880333		VV207	ser-7(vq2)	Olanzapine	0.5	0.00512083		VV216	ser-5(vq1); ser-7(vq2)	Olanzapine	5	0.00524546
N2	wt	Quetiapine	10	0.0112333		BZ873	dop-3(ok295)	Loxapine	50	0.0272														VV212	ser-5(vq1)	Quetiapine	10	0.00743667		VV207	ser-7(vq2)	Olanzapine	0.5	0.00257222		VV216	ser-5(vq1); ser-7(vq2)	Olanzapine	5	0.00438334
N2	wt	Quetiapine	10	0.00972778		VV145	dop-4(tm1392)	Water	0	0.0127417														VV212	ser-5(vq1)	Quetiapine	10	0.00489615		VV207	ser-7(vq2)	Olanzapine	0.5	0.00392143		VV216	ser-5(vq1); ser-7(vq2)	Olanzapine	5	0.004275
N2	wt	Quetiapine	30	0.0114117		VV145	dop-4(tm1392)	Water	0	0.00784583														VV212	ser-5(vq1)	Quetiapine	10	0.00775278		VV207	ser-7(vq2)	Olanzapine	0.5	0.00390714		VV216	ser-5(vq1); ser-7(vq2)	Olanzapine	5	0.0073
N2	wt	Quetiapine	30	0.00995417		VV145	dop-4(tm1392)	Water	0	0.0111533														VV212	ser-5(vq1)	Quetiapine	10	0.00757708		VV207	ser-7(vq2)	Olanzapine	0.5	0.00941		VV216	ser-5(vq1); ser-7(vq2)	Olanzapine	5	0.00575
N2	wt	Quetiapine	30	0.0142938		VV145	dop-4(tm1392)	Water	0	0.00688333														VV212	ser-5(vq1)	Quetiapine	10	0.00720714		VV207	ser-7(vq2)	Olanzapine	0.5	0.00363		VV216	ser-5(vq1); ser-7(vq2)	Olanzapine	5	0.00575417
N2	wt	Quetiapine	30	0.0103729		VV145	dop-4(tm1392)	Water	0	0.00879583														VV212	ser-5(vq1)	Quetiapine	10	0.00653571		VV207	ser-7(vq2)	Olanzapine	0.5	0.00535833		VV216	ser-5(vq1); ser-7(vq2)	Olanzapine	5	0.0062
N2	wt	Quetiapine	30	0.00909306		VV145	dop-4(tm1392)	Water	0	0.00876111														VV212	ser-5(vq1)	Quetiapine	10	0.00823611		VV207	ser-7(vq2)	Olanzapine	0.5	0.0097625		VV216	ser-5(vq1); ser-7(vq2)	Olanzapine	5	0.0054125
N2	wt	Quetiapine	30	0.0100317		VV145	dop-4(tm1392)	Water	0	0.00862381														VV212	ser-5(vq1)	Quetiapine	10	0.00865476		VV207	ser-7(vq2)	Olanzapine	0.5	0.006475		VV216	ser-5(vq1); ser-7(vq2)	Olanzapine	5	0.00525
N2	wt	Quetiapine	30	0.01091		VV145	dop-4(tm1392)	Water	0	0.00491667														VV212	ser-5(vq1)	Quetiapine	10	0.00674074		VV207	ser-7(vq2)	Olanzapine	0.5	0.006835		VV216	ser-5(vq1); ser-7(vq2)	Olanzapine	5	0.00328572
N2	wt	Quetiapine	30	0.0106528		VV145	dop-4(tm1392)	Water	0	0.00627333														VV212	ser-5(vq1)	Quetiapine	10	0.00806111		VV207	ser-7(vq2)	Olanzapine	0.5	0.011875		VV216	ser-5(vq1); ser-7(vq2)	Olanzapine	5	0.00621429
N2	wt	Quetiapine	30	0.00948611		VV145	dop-4(tm1392)	Water	0	0.000716667														VV212	ser-5(vq1)	Quetiapine	10	0.00891333		VV207	ser-7(vq2)	Olanzapine	0.5	0.00859286		VV216	ser-5(vq1); ser-7(vq2)	Olanzapine	5	0.00511136
N2	wt	Quetiapine	30	0.0115646		VV145	dop-4(tm1392)	Water	0	0.00485333														VV212	ser-5(vq1)	Quetiapine	10	0.00600909		VV207	ser-7(vq2)	Olanzapine	0.5	0.01196		VV216	ser-5(vq1); ser-7(vq2)	Olanzapine	5	0.00290312
N2	wt	Quetiapine	30	0.0069119		VV145	dop-4(tm1392)	Loxapine	50	0.0165167														VV212	ser-5(vq1)	Quetiapine	10	0.00533704		VV207	ser-7(vq2)	Olanzapine	0.5	0.00937857		VV216	ser-5(vq1); ser-7(vq2)	Olanzapine	5	0.00424063
N2	wt	Quetiapine	30	0.00932361		VV145	dop-4(tm1392)	Loxapine	50	0.0113367														VV212	ser-5(vq1)	Quetiapine	10	0.00686061		VV207	ser-7(vq2)	Olanzapine	0.5	0.0097		VV216	ser-5(vq1); ser-7(vq2)	Olanzapine	5	0.004365
N2	wt	Quetiapine	30	0.0109875		VV145	dop-4(tm1392)	Loxapine	50	0.0121278														VV212	ser-5(vq1)	Quetiapine	10	0.0047963		VV207	ser-7(vq2)	Olanzapine	0.5	0.0096625		VV216	ser-5(vq1); ser-7(vq2)	Olanzapine	5	0.006215
N2	wt	Quetiapine	30	0.008675		VV145	dop-4(tm1392)	Loxapine	50	0.00967778														VV212	ser-5(vq1)	Quetiapine	10	0.00496111		VV207	ser-7(vq2)	Olanzapine	0.5	0.00724167		VV216	ser-5(vq1); ser-7(vq2)	Olanzapine	5	0.005715
N2	wt	Quetiapine	30	0.00651667		VV145	dop-4(tm1392)	Loxapine	50	0.0133917														VV212	ser-5(vq1)	Quetiapine	10	0.0033		VV207	ser-7(vq2)	Olanzapine	0.5	0.00619318		VV216	ser-5(vq1); ser-7(vq2)	Olanzapine	5	0.00905834
N2	wt	Quetiapine	30	0.0144643		VV145	dop-4(tm1392)	Loxapine	50	0.0103208														VV212	ser-5(vq1)	Quetiapine	10	0.00715714		VV207	ser-7(vq2)	Olanzapine	0.5	0.0110938		VV216	ser-5(vq1); ser-7(vq2)	Olanzapine	5	0.002575
N2	wt	Quetiapine	30	0.0108024		VV145	dop-4(tm1392)	Loxapine	50	0.0120933														VV212	ser-5(vq1)	Quetiapine	10	0.0043		VV207	ser-7(vq2)	Olanzapine	0.5	0.00805357		VV216	ser-5(vq1); ser-7(vq2)	Olanzapine	5	0.005525
N2	wt	Quetiapine	30	0.00893889		VV145	dop-4(tm1392)	Loxapine	50	0.0102897														VV212	ser-5(vq1)	Quetiapine	10	0.00768		VV207	ser-7(vq2)	Olanzapine	0.5	0.0101292		VV216	ser-5(vq1); ser-7(vq2)	Olanzapine	5	0.00279583
N2	wt	Quetiapine	30	0.0115278		VV145	dop-4(tm1392)	Loxapine	50	0.0162778														VV212	ser-5(vq1)	Quetiapine	10	0.00503077		VV207	ser-7(vq2)	Olanzapine	0.5	0.00507812		VV216	ser-5(vq1); ser-7(vq2)	Olanzapine	5	0.00822083
N2	wt	Quetiapine	30	0.0103264		VV145	dop-4(tm1392)	Loxapine	50	0.023														VV212	ser-5(vq1)	Quetiapine	10	0.00768333		VV207	ser-7(vq2)	Olanzapine	0.5	0.00698269		VV216	ser-5(vq1); ser-7(vq2)	Olanzapine	5	0.005425
N2	wt	Quetiapine	30	0.0117861		VV145	dop-4(tm1392)	Loxapine	50	0.0165														VV212	ser-5(vq1)	Quetiapine	30	0.00868333		VV207	ser-7(vq2)	Olanzapine	0.5	0.00637954		VV216	ser-5(vq1); ser-7(vq2)	Olanzapine	5	0.00343214
N2	wt	Quetiapine	30	0.00971786		VV145	dop-4(tm1392)	Loxapine	50	0.0101714														VV212	ser-5(vq1)	Quetiapine	30	0.00728571		VV207	ser-7(vq2)	Olanzapine	0.5	0.00774773		VV216	ser-5(vq1); ser-7(vq2)	Olanzapine	5	0.0020625
N2	wt	Quetiapine	30	0.00833627		RB1254	dop-4(ok1321)	Water	0	0.0114767														VV212	ser-5(vq1)	Quetiapine	30	0.00488333		VV207	ser-7(vq2)	Olanzapine	0.5	0.00527969		VV216	ser-5(vq1); ser-7(vq2)	Olanzapine	5	0.00318125
N2	wt	Quetiapine	30	0.00907593		RB1254	dop-4(ok1321)	Water	0	0.00879167														VV212	ser-5(vq1)	Quetiapine	30	0.00509259		VV207	ser-7(vq2)	Olanzapine	0.5	0.0077525		VV216	ser-5(vq1); ser-7(vq2)	Olanzapine	5	0.003675
N2	wt	Quetiapine	30	0.0112567		RB1254	dop-4(ok1321)	Water	0	0.0129741														VV212	ser-5(vq1)	Quetiapine	30	0.0102556		VV207	ser-7(vq2)	Olanzapine	0.5	0.013025		VV216	ser-5(vq1); ser-7(vq2)	Olanzapine	5	0.0016625
N2	wt	Quetiapine	30	0.00931875		RB1254	dop-4(ok1321)	Water	0	0.0149667														VV212	ser-5(vq1)	Quetiapine	30	0.00826666		VV207	ser-7(vq2)	Olanzapine	0.5	0.00780937		VV216	ser-5(vq1); ser-7(vq2)	Olanzapine	5	0.00463125
N2	wt	Quetiapine	30	0.0128894		RB1254	dop-4(ok1321)	Water	0	0.012881														VV212	ser-5(vq1)	Quetiapine	30	0.00708182		VV207	ser-7(vq2)	Olanzapine	0.5	0.009215		VV216	ser-5(vq1); ser-7(vq2)	Olanzapine	5	0.00265312
N2	wt	Quetiapine	30	0.00945833		RB1254	dop-4(ok1321)	Water	0	0.0153381														VV212	ser-5(vq1)	Quetiapine	30	0.00811111		VV207	ser-7(vq2)	Olanzapine	5	0.00844583		VV216	ser-5(vq1); ser-7(vq2)	Olanzapine	5	0.002575
N2	wt	Quetiapine	100	0.0153556		RB1254	dop-4(ok1321)	Water	0	0.0140733														VV212	ser-5(vq1)	Quetiapine	30	0.00891667		VV207	ser-7(vq2)	Olanzapine	5	0.00534642		VV216	ser-5(vq1); ser-7(vq2)	Olanzapine	5	0.00252917
N2	wt	Quetiapine	100	0.0100548		RB1254	dop-4(ok1321)	Water	0	0.00939167														VV212	ser-5(vq1)	Quetiapine	30	0.00507879		VV207	ser-7(vq2)	Olanzapine	5	0.00692083		VV216	ser-5(vq1); ser-7(vq2)	Olanzapine	20	0.00100714
N2	wt	Quetiapine	100	0.011975		RB1254	dop-4(ok1321)	Water	0	0.0120119														VV212	ser-5(vq1)	Quetiapine	30	0.0055619		VV207	ser-7(vq2)	Olanzapine	5	0.0040375		VV216	ser-5(vq1); ser-7(vq2)	Olanzapine	20	0.00501111
N2	wt	Quetiapine	100	0.00900222		RB1254	dop-4(ok1321)	Water	0	0.0130667														VV212	ser-5(vq1)	Quetiapine	30	0.009725		VV207	ser-7(vq2)	Olanzapine	5	0.00498437		VV216	ser-5(vq1); ser-7(vq2)	Olanzapine	20	0.0040375
N2	wt	Quetiapine	100	0.0118		RB1254	dop-4(ok1321)	Water	0	0.0121519														VV212	ser-5(vq1)	Quetiapine	30	0.00552727		VV207	ser-7(vq2)	Olanzapine	5	0.00167916		VV216	ser-5(vq1); ser-7(vq2)	Olanzapine	20	0.0061125
N2	wt	Quetiapine	100	0.0144		RB1254	dop-4(ok1321)	Water	0	0.0133238														VV212	ser-5(vq1)	Quetiapine	30	0.00604762		VV207	ser-7(vq2)	Olanzapine	5	0.00794375		VV216	ser-5(vq1); ser-7(vq2)	Olanzapine	20	0.00583125
N2	wt	Quetiapine	100	0.00839792		RB1254	dop-4(ok1321)	Water	0	0.0112788														VV212	ser-5(vq1)	Quetiapine	30	0.00637593		VV207	ser-7(vq2)	Olanzapine	5	0.002725		VV216	ser-5(vq1); ser-7(vq2)	Olanzapine	20	0.00583333
N2	wt	Quetiapine	100	0.0134741		RB1254	dop-4(ok1321)	Water	0	0.0105389														VV212	ser-5(vq1)	Quetiapine	30	0.00638704		VV207	ser-7(vq2)	Olanzapine	5	0.00491785		VV216	ser-5(vq1); ser-7(vq2)	Olanzapine	20	0.00295
N2	wt	Quetiapine	100	0.010859		RB1254	dop-4(ok1321)	Water	0	0.0107333														VV212	ser-5(vq1)	Quetiapine	30	0.00681061		VV207	ser-7(vq2)	Olanzapine	5	0.00278055		VV216	ser-5(vq1); ser-7(vq2)	Olanzapine	20	0.00615
N2	wt	Quetiapine	100	0.0164333		RB1254	dop-4(ok1321)	Water	0	0.0148444														VV212	ser-5(vq1)	Quetiapine	30	0.00605167		VV207	ser-7(vq2)	Olanzapine	5	0.00348269		VV216	ser-5(vq1); ser-7(vq2)	Olanzapine	20	0.00708636
N2	wt	Quetiapine	100	0.0108889		RB1254	dop-4(ok1321)	Water	0	0.0119788														VV212	ser-5(vq1)	Quetiapine	30	0.00713542		VV207	ser-7(vq2)	Olanzapine	5	0.00898125		VV216	ser-5(vq1); ser-7(vq2)	Olanzapine	20	0.00603125
N2	wt	Quetiapine	100	0.00907778		RB1254	dop-4(ok1321)	Water	0	0.0103458														VV212	ser-5(vq1)	Quetiapine	30	0.00549583		VV207	ser-7(vq2)	Olanzapine	5	0.007225		VV216	ser-5(vq1); ser-7(vq2)	Olanzapine	20	0.005325
N2	wt	Quetiapine	100	0.0126273		RB1254	dop-4(ok1321)	Water	0	0.0122611														VV212	ser-5(vq1)	Quetiapine	30	0.00495		VV207	ser-7(vq2)	Olanzapine	5	0.00388214		VV216	ser-5(vq1); ser-7(vq2)	Olanzapine	20	0.00634444
N2	wt	Quetiapine	100	0.0117533		RB1254	dop-4(ok1321)	Water	0	0.0128083														VV212	ser-5(vq1)	Quetiapine	30	0.00602879		VV207	ser-7(vq2)	Olanzapine	5	0.00550833		VV216	ser-5(vq1); ser-7(vq2)	Olanzapine	20	0.00576429
N2	wt	Quetiapine	100	0.0098218		RB1254	dop-4(ok1321)	Water	0	0.0117296														VV212	ser-5(vq1)	Quetiapine	30	0.00905625		VV207	ser-7(vq2)	Olanzapine	5	0.00426945		VV216	ser-5(vq1); ser-7(vq2)	Olanzapine	20	0.00259
N2	wt	Quetiapine	100	0.00674412		RB1254	dop-4(ok1321)	Loxapine	50	0.0109867														VV212	ser-5(vq1)	Quetiapine	30	0.00501042		VV207	ser-7(vq2)	Olanzapine	5	0.00751563		VV216	ser-5(vq1); ser-7(vq2)	Olanzapine	20	0.0049375
N2	wt	Quetiapine	100	0.0142583		RB1254	dop-4(ok1321)	Loxapine	50	0.0129476														VV212	ser-5(vq1)	Quetiapine	30	0.006725		VV207	ser-7(vq2)	Olanzapine	5	0.00389167		VV216	ser-5(vq1); ser-7(vq2)	Olanzapine	20	0.00465
N2	wt	Quetiapine	100	0.0117979		RB1254	dop-4(ok1321)	Loxapine	50	0.0133905														VV212	ser-5(vq1)	Quetiapine	30	0.00725		VV207	ser-7(vq2)	Olanzapine	5	0.00363056		VV216	ser-5(vq1); ser-7(vq2)	Olanzapine	20	0.00742222
N2	wt	Quetiapine	100	0.0114854		RB1254	dop-4(ok1321)	Loxapine	50	0.0156333														VV212	ser-5(vq1)	Quetiapine	30	0.00430521		VV207	ser-7(vq2)	Olanzapine	5	0.0077375		VV216	ser-5(vq1); ser-7(vq2)	Olanzapine	20	0.00530833
N2	wt	Quetiapine	100	0.00990455		RB1254	dop-4(ok1321)	Loxapine	50	0.0122033														VV212	ser-5(vq1)	Quetiapine	100	0.00587556		VV207	ser-7(vq2)	Olanzapine	5	0.004675		VV216	ser-5(vq1); ser-7(vq2)	Olanzapine	20	0.00479
N2	wt	Quetiapine	100	0.0124958		RB1254	dop-4(ok1321)	Loxapine	50	0.0120542														VV212	ser-5(vq1)	Quetiapine	100	0.00926667		VV207	ser-7(vq2)	Olanzapine	5	0.00548958		VV216	ser-5(vq1); ser-7(vq2)	Olanzapine	20	0.003285
N2	wt	Quetiapine	100	0.00865694		RB1254	dop-4(ok1321)	Loxapine	50	0.00970556														VV212	ser-5(vq1)	Quetiapine	100	0.0073		VV207	ser-7(vq2)	Olanzapine	5	0.006445		VV216	ser-5(vq1); ser-7(vq2)	Olanzapine	20	0.00733333
N2	wt	Quetiapine	100	0.00769667		RB1254	dop-4(ok1321)	Loxapine	50	0.0202722														VV212	ser-5(vq1)	Quetiapine	100	0.00709697		VV207	ser-7(vq2)	Olanzapine	5	0.0035125		VV216	ser-5(vq1); ser-7(vq2)	Olanzapine	20	0.0052
N2	wt	Quetiapine	100	0.0110013		RB1254	dop-4(ok1321)	Loxapine	50	0.0121619														VV212	ser-5(vq1)	Quetiapine	100	0.00445667		VV207	ser-7(vq2)	Olanzapine	5	0.004675		VV216	ser-5(vq1); ser-7(vq2)	Olanzapine	20	0.0044
N2	wt	Quetiapine	100	0.0131083		RB1254	dop-4(ok1321)	Loxapine	50	0.0130056														VV212	ser-5(vq1)	Quetiapine	100	0.00603056		VV207	ser-7(vq2)	Olanzapine	5	0.00859167		VV216	ser-5(vq1); ser-7(vq2)	Olanzapine	20	0.0053
N2	wt	Quetiapine	100	0.0136204		RB1254	dop-4(ok1321)	Loxapine	50	0.0139476														VV212	ser-5(vq1)	Quetiapine	100	0.00593		VV207	ser-7(vq2)	Olanzapine	5	0.00620417		VV216	ser-5(vq1); ser-7(vq2)	Olanzapine	20	0.00664091
N2	wt	Quetiapine	100	0.0107517		RB1254	dop-4(ok1321)	Loxapine	50	0.0136722														VV212	ser-5(vq1)	Quetiapine	100	0.00742667		VV207	ser-7(vq2)	Olanzapine	5	0.0054375		VV216	ser-5(vq1); ser-7(vq2)	Olanzapine	20	0.0065375
N2	wt	Quetiapine	100	0.0153611		RB1254	dop-4(ok1321)	Loxapine	50	0.0134762														VV212	ser-5(vq1)	Quetiapine	100	0.00560833		VV207	ser-7(vq2)	Olanzapine	5	0.00608571		VV216	ser-5(vq1); ser-7(vq2)	Olanzapine	20	0.00641667
N2	wt	Quetiapine	200	0.0199028		RB1254	dop-4(ok1321)	Loxapine	50	0.0111233														VV212	ser-5(vq1)	Quetiapine	100	0.00525556		VV207	ser-7(vq2)	Olanzapine	5	0.00484167		VV216	ser-5(vq1); ser-7(vq2)	Olanzapine	20	0.008035
N2	wt	Quetiapine	200	0.0161071		RB1254	dop-4(ok1321)	Loxapine	50	0.0156636														VV212	ser-5(vq1)	Quetiapine	100	0.00667083		VV207	ser-7(vq2)	Olanzapine	5	0.00645		VV216	ser-5(vq1); ser-7(vq2)	Olanzapine	20	0.00555
N2	wt	Quetiapine	200	0.00967083		RB1254	dop-4(ok1321)	Loxapine	50	0.01165														VV212	ser-5(vq1)	Quetiapine	100	0.00644		VV207	ser-7(vq2)	Olanzapine	5	0.00817857		VV216	ser-5(vq1); ser-7(vq2)	Olanzapine	20	0.005375
N2	wt	Quetiapine	200	0.0133771		RB1254	dop-4(ok1321)	Loxapine	50	0.0153														VV212	ser-5(vq1)	Quetiapine	100	0.0072875		VV207	ser-7(vq2)	Olanzapine	5	0.00804		VV216	ser-5(vq1); ser-7(vq2)	Olanzapine	20	0.00241875
N2	wt	Quetiapine	200	0.00978846		RB1254	dop-4(ok1321)	Loxapine	50	0.0172														VV212	ser-5(vq1)	Quetiapine	100	0.008325		VV207	ser-7(vq2)	Olanzapine	5	0.00875		VV216	ser-5(vq1); ser-7(vq2)	Olanzapine	20	0.00308333
N2	wt	Quetiapine	200	0.0127907		RB1254	dop-4(ok1321)	Loxapine	50	0.0186429														VV212	ser-5(vq1)	Quetiapine	100	0.00765714		VV207	ser-7(vq2)	Olanzapine	5	0.00787857		VV216	ser-5(vq1); ser-7(vq2)	Olanzapine	20	0.00187727
N2	wt	Quetiapine	200	0.00966212		RB785	dop-5(ok568)	Water	0	0.0101444														VV212	ser-5(vq1)	Quetiapine	100	0.00601212		VV207	ser-7(vq2)	Olanzapine	5	0.0063		VV216	ser-5(vq1); ser-7(vq2)	Olanzapine	20	0.00379286
N2	wt	Quetiapine	200	0.0144567		RB785	dop-5(ok568)	Water	0	0.0128333														VV212	ser-5(vq1)	Quetiapine	100	0.0058963		VV207	ser-7(vq2)	Olanzapine	5	0.01041		VV216	ser-5(vq1); ser-7(vq2)	Olanzapine	20	0.00366
N2	wt	Quetiapine	200	0.0133648		RB785	dop-5(ok568)	Water	0	0.00784615														VV212	ser-5(vq1)	Quetiapine	100	0.00321667		VV207	ser-7(vq2)	Olanzapine	5	0.00680833		VV216	ser-5(vq1); ser-7(vq2)	Olanzapine	20	0.00510833
N2	wt	Quetiapine	200	0.00576481		RB785	dop-5(ok568)	Water	0	0.01023														VV212	ser-5(vq1)	Quetiapine	100	0.00511111		VV207	ser-7(vq2)	Olanzapine	5	0.00748889		VV216	ser-5(vq1); ser-7(vq2)	Olanzapine	20	0.00098
N2	wt	Quetiapine	200	0.00645119		RB785	dop-5(ok568)	Water	0	0.015														VV212	ser-5(vq1)	Quetiapine	100	0.00555238		VV207	ser-7(vq2)	Olanzapine	5	0.00595834		VV216	ser-5(vq1); ser-7(vq2)	Olanzapine	20	0.00449286
N2	wt	Quetiapine	200	0.0164361		RB785	dop-5(ok568)	Water	0	0.0086														VV212	ser-5(vq1)	Quetiapine	100	0.00608333		VV207	ser-7(vq2)	Olanzapine	5	0.008975		VV216	ser-5(vq1); ser-7(vq2)	Olanzapine	20	0.00209583
N2	wt	Quetiapine	200	0.0128241		RB785	dop-5(ok568)	Water	0	0.00199														VV212	ser-5(vq1)	Quetiapine	100	0.00411667		VV207	ser-7(vq2)	Olanzapine	5	0.00502778		VV216	ser-5(vq1); ser-7(vq2)	Olanzapine	20	0.00246667
N2	wt	Quetiapine	200	0.01235		RB785	dop-5(ok568)	Water	0	0.00791333														VV212	ser-5(vq1)	Quetiapine	100	0.00298571		VV207	ser-7(vq2)	Olanzapine	5	0.00557045		VV216	ser-5(vq1); ser-7(vq2)	Olanzapine	20	0.00279375
N2	wt	Quetiapine	200	0.0143583		RB785	dop-5(ok568)	Water	0	0.00713333														VV212	ser-5(vq1)	Quetiapine	100	0.00433056		VV207	ser-7(vq2)	Olanzapine	5	0.0093425		VV216	ser-5(vq1); ser-7(vq2)	Olanzapine	20	0.000244444
N2	wt	Quetiapine	200	0.0146292		RB785	dop-5(ok568)	Water	0	0.0120778														VV212	ser-5(vq1)	Quetiapine	100	0.00489524		VV207	ser-7(vq2)	Olanzapine	5	0.010575		VV216	ser-5(vq1); ser-7(vq2)	Olanzapine	20	0.00254
N2	wt	Quetiapine	200	0.0130833		RB785	dop-5(ok568)	Water	0	0.00883636														VV212	ser-5(vq1)	Quetiapine	100	0.0074		VV207	ser-7(vq2)	Olanzapine	5	0.00883125		VV216	ser-5(vq1); ser-7(vq2)	Olanzapine	20	0.00265
N2	wt	Quetiapine	200	0.00784545		RB785	dop-5(ok568)	Water	0	0.0029375														VV212	ser-5(vq1)	Quetiapine	100	0.00621111		VV207	ser-7(vq2)	Olanzapine	5	0.00882917		VV216	ser-5(vq1); ser-7(vq2)	Olanzapine	20	0.00435556
N2	wt	Quetiapine	200	0.0125286		RB785	dop-5(ok568)	Water	0	0.01036														VV212	ser-5(vq1)	Quetiapine	200	0.00524881		VV207	ser-7(vq2)	Olanzapine	5	0.00866389		VV216	ser-5(vq1); ser-7(vq2)	Olanzapine	20	0.00506667
N2	wt	Quetiapine	200	0.0148056		RB785	dop-5(ok568)	Water	0	0.012425														VV212	ser-5(vq1)	Quetiapine	200	0.00797381		VV207	ser-7(vq2)	Olanzapine	5	0.00961563		VV216	ser-5(vq1); ser-7(vq2)	Olanzapine	50	0.003625
N2	wt	Quetiapine	200	0.01025		RB785	dop-5(ok568)	Water	0	0.00654167														VV212	ser-5(vq1)	Quetiapine	200	0.00675952		VV207	ser-7(vq2)	Olanzapine	5	0.00519318		VV216	ser-5(vq1); ser-7(vq2)	Olanzapine	50	0.0055125
N2	wt	Quetiapine	200	0.0115524		RB785	dop-5(ok568)	Water	0	0.0110077														VV212	ser-5(vq1)	Quetiapine	200	0.00425		VV207	ser-7(vq2)	Olanzapine	5	0.00673409		VV216	ser-5(vq1); ser-7(vq2)	Olanzapine	50	0.00513928
N2	wt	Quetiapine	200	0.00842857		RB785	dop-5(ok568)	Water	0	0.01025														VV212	ser-5(vq1)	Quetiapine	200	0.00686852		VV207	ser-7(vq2)	Olanzapine	5	0.00478409		VV216	ser-5(vq1); ser-7(vq2)	Olanzapine	50	0.00902885
N2	wt	Quetiapine	200	0.00908571		RB785	dop-5(ok568)	Loxapine	50	0.0100611														VV212	ser-5(vq1)	Quetiapine	200	0.00672333		VV207	ser-7(vq2)	Olanzapine	5	0.00589318		VV216	ser-5(vq1); ser-7(vq2)	Olanzapine	50	0.00781458
N2	wt	Quetiapine	200	0.0103364		RB785	dop-5(ok568)	Loxapine	50	0.0167167														VV212	ser-5(vq1)	Quetiapine	200	0.00395606		VV207	ser-7(vq2)	Olanzapine	5	0.00885893		VV216	ser-5(vq1); ser-7(vq2)	Olanzapine	50	0.00642833
N2	wt	Quetiapine	200	0.0100444		RB785	dop-5(ok568)	Loxapine	50	0.0183095														VV212	ser-5(vq1)	Quetiapine	200	0.00729848		VV207	ser-7(vq2)	Olanzapine	5	0.00843864		VV216	ser-5(vq1); ser-7(vq2)	Olanzapine	50	0.009685
N2	wt	Quetiapine	200	0.0105815		RB785	dop-5(ok568)	Loxapine	50	0.0169407														VV212	ser-5(vq1)	Quetiapine	200	0.00739167		VV207	ser-7(vq2)	Olanzapine	20	0.00965833		VV216	ser-5(vq1); ser-7(vq2)	Olanzapine	50	0.00839167
N2	wt	Quetiapine	200	0.00878148		RB785	dop-5(ok568)	Loxapine	50	0.0165208														VV212	ser-5(vq1)	Quetiapine	200	0.00671944		VV207	ser-7(vq2)	Olanzapine	20	0.00846875		VV216	ser-5(vq1); ser-7(vq2)	Olanzapine	50	0.00350417
N2	wt	Ziprasidone	0.01	0.00974167		RB785	dop-5(ok568)	Loxapine	50	0.0180944														VV212	ser-5(vq1)	Quetiapine	200	0.00477963		VV207	ser-7(vq2)	Olanzapine	20	0.004525		VV216	ser-5(vq1); ser-7(vq2)	Olanzapine	50	0.00646875
N2	wt	Ziprasidone	0.01	0.00902334		RB785	dop-5(ok568)	Loxapine	50	0.00939333														VV212	ser-5(vq1)	Quetiapine	200	0.00395		VV207	ser-7(vq2)	Olanzapine	20	0.00825357		VV216	ser-5(vq1); ser-7(vq2)	Olanzapine	50	0.00467916
N2	wt	Ziprasidone	0.01	0.0108476		RB785	dop-5(ok568)	Loxapine	50	0.0209524														VV212	ser-5(vq1)	Quetiapine	200	0.00276111		VV207	ser-7(vq2)	Olanzapine	20	0.00427812		VV216	ser-5(vq1); ser-7(vq2)	Olanzapine	50	0.00819167
N2	wt	Ziprasidone	0.01	0.00821111		RB785	dop-5(ok568)	Loxapine	50	0.0169833														VV212	ser-5(vq1)	Quetiapine	200	0.0058381		VV207	ser-7(vq2)	Olanzapine	20	0.00630416		VV216	ser-5(vq1); ser-7(vq2)	Olanzapine	50	0.0065425
N2	wt	Ziprasidone	0.01	0.0101933		RB785	dop-5(ok568)	Loxapine	50	0.0163424														VV212	ser-5(vq1)	Quetiapine	200	0.00459583		VV207	ser-7(vq2)	Olanzapine	20	0.00630357		VV216	ser-5(vq1); ser-7(vq2)	Olanzapine	50	0.00653333
N2	wt	Ziprasidone	0.01	0.00961667		RB785	dop-5(ok568)	Loxapine	50	0.0167381														VV212	ser-5(vq1)	Quetiapine	200	0.00615758		VV207	ser-7(vq2)	Olanzapine	20	0.00666458		VV216	ser-5(vq1); ser-7(vq2)	Olanzapine	50	0.00480714
N2	wt	Ziprasidone	0.01	0.00831905		RB785	dop-5(ok568)	Loxapine	50	0.0165056														VV212	ser-5(vq1)	Quetiapine	200	0.00459333		VV207	ser-7(vq2)	Olanzapine	20	0.00508056		VV216	ser-5(vq1); ser-7(vq2)	Olanzapine	50	0.00593889
N2	wt	Ziprasidone	0.01	0.00702381		RB785	dop-5(ok568)	Loxapine	50	0.0152133														VV212	ser-5(vq1)	Quetiapine	200	0.00348611		VV207	ser-7(vq2)	Olanzapine	20	0.00690833		VV216	ser-5(vq1); ser-7(vq2)	Olanzapine	50	0.00564583
N2	wt	Ziprasidone	0.01	0.0120417		RB785	dop-5(ok568)	Loxapine	50	0.0106051														VV212	ser-5(vq1)	Quetiapine	200	0.00493667		VV207	ser-7(vq2)	Olanzapine	20	0.00427045		VV216	ser-5(vq1); ser-7(vq2)	Olanzapine	50	0.00586818
N2	wt	Ziprasidone	0.01	0.00717778		RB785	dop-5(ok568)	Loxapine	50	0.02554														VV212	ser-5(vq1)	Quetiapine	200	0.00718333		VV207	ser-7(vq2)	Olanzapine	20	0.00549167		VV216	ser-5(vq1); ser-7(vq2)	Olanzapine	50	0.008355
N2	wt	Ziprasidone	0.01	0.00742917		RB785	dop-5(ok568)	Loxapine	50	0.02784														VV212	ser-5(vq1)	Quetiapine	200	0.00472778		VV207	ser-7(vq2)	Olanzapine	20	0.00418611		VV216	ser-5(vq1); ser-7(vq2)	Olanzapine	50	0.00918889
N2	wt	Ziprasidone	0.01	0.00959445		RB785	dop-5(ok568)	Loxapine	50	0.03035														VV212	ser-5(vq1)	Quetiapine	200	0.00592667		VV207	ser-7(vq2)	Olanzapine	20	0.00470417		VV216	ser-5(vq1); ser-7(vq2)	Olanzapine	50	0.00263
N2	wt	Ziprasidone	0.01	0.0101519		RB785	dop-5(ok568)	Loxapine	50	0.0185333														VV212	ser-5(vq1)	Quetiapine	200	0.0047		VV207	ser-7(vq2)	Olanzapine	20	0.00504286		VV216	ser-5(vq1); ser-7(vq2)	Olanzapine	50	0.00675769
N2	wt	Ziprasidone	0.01	0.00953667		RB785	dop-5(ok568)	Loxapine	50	0.0187769														VV212	ser-5(vq1)	Quetiapine	200	0.00516667		VV207	ser-7(vq2)	Olanzapine	20	0.0059		VV216	ser-5(vq1); ser-7(vq2)	Olanzapine	50	0.00596667
N2	wt	Ziprasidone	0.01	0.00817857		RB785	dop-5(ok568)	Loxapine	50	0.0180727														VV212	ser-5(vq1)	Quetiapine	200	0.00683889		VV207	ser-7(vq2)	Olanzapine	20	0.0071		VV216	ser-5(vq1); ser-7(vq2)	Olanzapine	50	0.00646667
N2	wt	Ziprasidone	0.01	0.00766458		CX13111	dop-5(ok568)	Water	0	0.0143667														VV212	ser-5(vq1)	Quetiapine	200	0.00325926		VV207	ser-7(vq2)	Olanzapine	20	0.0055375		VV216	ser-5(vq1); ser-7(vq2)	Olanzapine	50	0.006305
N2	wt	Ziprasidone	0.01	0.00853572		CX13111	dop-5(ok568)	Water	0	0.0168458														VV212	ser-5(vq1)	Quetiapine	200	0.00637143		VV207	ser-7(vq2)	Olanzapine	20	0.00624167		VV216	ser-5(vq1); ser-7(vq2)	Olanzapine	50	0.00043
N2	wt	Ziprasidone	0.01	0.00812778		CX13111	dop-5(ok568)	Water	0	0.00824359														VV212	ser-5(vq1)	Ziprasidone	0.01	0.002375		VV207	ser-7(vq2)	Olanzapine	20	0.00561667		VV216	ser-5(vq1); ser-7(vq2)	Olanzapine	50	0.00750455
N2	wt	Ziprasidone	0.01	0.00723542		CX13111	dop-5(ok568)	Water	0	0.0184778														VV212	ser-5(vq1)	Ziprasidone	0.01	0.00628571		VV207	ser-7(vq2)	Olanzapine	20	0.0045625		VV216	ser-5(vq1); ser-7(vq2)	Olanzapine	50	0.00482501
N2	wt	Ziprasidone	0.01	0.0113062		CX13111	dop-5(ok568)	Water	0	0.0146933														VV212	ser-5(vq1)	Ziprasidone	0.01	0.00399167		VV207	ser-7(vq2)	Olanzapine	20	0.00717083		VV216	ser-5(vq1); ser-7(vq2)	Olanzapine	50	0.00312813
N2	wt	Ziprasidone	0.01	0.00709815		CX13111	dop-5(ok568)	Water	0	0.0135567														VV212	ser-5(vq1)	Ziprasidone	0.01	0.00515417		VV207	ser-7(vq2)	Olanzapine	20	0.00547778		VV216	ser-5(vq1); ser-7(vq2)	Olanzapine	50	0.00150833
N2	wt	Ziprasidone	0.01	0.0102024		CX13111	dop-5(ok568)	Water	0	0.0155733														VV212	ser-5(vq1)	Ziprasidone	0.01	0.00388611		VV207	ser-7(vq2)	Olanzapine	20	0.00380833		VV216	ser-5(vq1); ser-7(vq2)	Olanzapine	50	0.00465625
N2	wt	Ziprasidone	0.01	0.00698846		CX13111	dop-5(ok568)	Water	0	0.0121733														VV212	ser-5(vq1)	Ziprasidone	0.01	0.00243333		VV207	ser-7(vq2)	Olanzapine	20	0.00672		VV216	ser-5(vq1); ser-7(vq2)	Olanzapine	50	0.004975
N2	wt	Ziprasidone	0.01	0.00648833		CX13111	dop-5(ok568)	Water	0	0.0125722														VV212	ser-5(vq1)	Ziprasidone	0.01	0.00193077		VV207	ser-7(vq2)	Olanzapine	20	0.00732		VV216	ser-5(vq1); ser-7(vq2)	Olanzapine	50	0.002675
N2	wt	Ziprasidone	0.01	0.00941071		CX13111	dop-5(ok568)	Water	0	0.0115083														VV212	ser-5(vq1)	Ziprasidone	0.01	0.00457037		VV207	ser-7(vq2)	Olanzapine	20	0.00557222		VV216	ser-5(vq1); ser-7(vq2)	Olanzapine	50	0.00490625
N2	wt	Ziprasidone	0.03	0.0135111		CX13111	dop-5(ok568)	Water	0	0.0130952														VV212	ser-5(vq1)	Ziprasidone	0.01	0.00872		VV207	ser-7(vq2)	Olanzapine	20	0.00805		VV216	ser-5(vq1); ser-7(vq2)	Olanzapine	50	0.00498438
N2	wt	Ziprasidone	0.03	0.00919445		CX13111	dop-5(ok568)	Water	0	0.0173933														VV212	ser-5(vq1)	Ziprasidone	0.01	0.00538518		VV207	ser-7(vq2)	Olanzapine	20	0.0125937		VV216	ser-5(vq1); ser-7(vq2)	Olanzapine	50	0.00573125
N2	wt	Ziprasidone	0.03	0.0137037		CX13111	dop-5(ok568)	Water	0	0.0190381														VV212	ser-5(vq1)	Ziprasidone	0.01	0.00473333		VV207	ser-7(vq2)	Olanzapine	20	0.0117187		VV216	ser-5(vq1); ser-7(vq2)	Olanzapine	50	0.00204167
N2	wt	Ziprasidone	0.03	0.0131917		CX13111	dop-5(ok568)	Water	0	0.0127133														VV212	ser-5(vq1)	Ziprasidone	0.01	0.00384074		VV207	ser-7(vq2)	Olanzapine	20	0.00728409		VV216	ser-5(vq1); ser-7(vq2)	Olanzapine	50	0.00119375
N2	wt	Ziprasidone	0.03	0.00867778		CX13111	dop-5(ok568)	Water	0	0.0125952														VV212	ser-5(vq1)	Ziprasidone	0.01	0.0066		VV207	ser-7(vq2)	Olanzapine	20	0.00555937		VV216	ser-5(vq1); ser-7(vq2)	Olanzapine	50	0.000889286
N2	wt	Ziprasidone	0.03	0.0101519		CX13111	dop-5(ok568)	Water	0	0.0113407														VV212	ser-5(vq1)	Ziprasidone	0.01	0.0061875		VV207	ser-7(vq2)	Olanzapine	20	0.0086275		VV216	ser-5(vq1); ser-7(vq2)	Olanzapine	50	0.00395556
N2	wt	Ziprasidone	0.03	0.00860889		CX13111	dop-5(ok568)	Water	0	0.0101708														VV212	ser-5(vq1)	Ziprasidone	0.01	0.00499849		VV207	ser-7(vq2)	Olanzapine	20	0.00378929		VV216	ser-5(vq1); ser-7(vq2)	Olanzapine	50	0.00329375
N2	wt	Ziprasidone	0.03	0.01156		CX13111	dop-5(ok568)	Water	0	0.0131139														VV212	ser-5(vq1)	Ziprasidone	0.01	0.0020859		VV207	ser-7(vq2)	Olanzapine	20	0.0058925		VV216	ser-5(vq1); ser-7(vq2)	Olanzapine	50	0.00355
N2	wt	Ziprasidone	0.03	0.0135273		CX13111	dop-5(ok568)	Water	0	0.0117444														VV212	ser-5(vq1)	Ziprasidone	0.01	0.00797222		VV207	ser-7(vq2)	Olanzapine	20	0.011775		VV216	ser-5(vq1); ser-7(vq2)	Olanzapine	50	0.00125
N2	wt	Ziprasidone	0.03	0.00738667		CX13111	dop-5(ok568)	Loxapine	50	0.0163722														VV212	ser-5(vq1)	Ziprasidone	0.01	0.00611191		VV207	ser-7(vq2)	Olanzapine	20	0.0106719		VV216	ser-5(vq1); ser-7(vq2)	Olanzapine	50	0.0021
N2	wt	Ziprasidone	0.03	0.01288		CX13111	dop-5(ok568)	Loxapine	50	0.00309259														VV212	ser-5(vq1)	Ziprasidone	0.01	0.00402692		VV207	ser-7(vq2)	Olanzapine	20	0.00824643		VV216	ser-5(vq1); ser-7(vq2)	Olanzapine	50	0.00359286
N2	wt	Ziprasidone	0.03	0.0123111		CX13111	dop-5(ok568)	Loxapine	50	0.0196762														VV212	ser-5(vq1)	Ziprasidone	0.01	0.00760926		VV207	ser-7(vq2)	Olanzapine	20	0.00751875		VV216	ser-5(vq1); ser-7(vq2)	Olanzapine	50	0.005375
N2	wt	Ziprasidone	0.03	0.00788		CX13111	dop-5(ok568)	Loxapine	50	0.014519														VV212	ser-5(vq1)	Ziprasidone	0.01	0.00628167		VV207	ser-7(vq2)	Olanzapine	20	0.0110708		VV216	ser-5(vq1); ser-7(vq2)	Olanzapine	50	0.00340833
N2	wt	Ziprasidone	0.03	0.00892917		CX13111	dop-5(ok568)	Loxapine	50	0.0137121														VV212	ser-5(vq1)	Ziprasidone	0.01	0.00721154		VV207	ser-7(vq2)	Olanzapine	20	0.0121812		VV216	ser-5(vq1); ser-7(vq2)	Olanzapine	100	0.00697778
N2	wt	Ziprasidone	0.03	0.01075		CX13111	dop-5(ok568)	Loxapine	50	0.0161481														VV212	ser-5(vq1)	Ziprasidone	0.01	0.004675		VV207	ser-7(vq2)	Olanzapine	20	0.00585833		VV216	ser-5(vq1); ser-7(vq2)	Olanzapine	100	0.00482857
N2	wt	Ziprasidone	0.03	0.00734722		CX13111	dop-5(ok568)	Loxapine	50	0.0196333														VV212	ser-5(vq1)	Ziprasidone	0.01	0.00670139		VV207	ser-7(vq2)	Olanzapine	20	0.00630455		VV216	ser-5(vq1); ser-7(vq2)	Olanzapine	100	0.00777917
N2	wt	Ziprasidone	0.03	0.0130095		CX13111	dop-5(ok568)	Loxapine	50	0.0163083														VV212	ser-5(vq1)	Ziprasidone	0.01	0.00429722		VV207	ser-7(vq2)	Olanzapine	20	0.00787		VV216	ser-5(vq1); ser-7(vq2)	Olanzapine	100	0.00400714
N2	wt	Ziprasidone	0.03	0.0143111		CX13111	dop-5(ok568)	Loxapine	50	0.0164542														VV212	ser-5(vq1)	Ziprasidone	0.01	0.00369615		VV207	ser-7(vq2)	Olanzapine	20	0.0122437		VV216	ser-5(vq1); ser-7(vq2)	Olanzapine	100	0.00573125
N2	wt	Ziprasidone	0.03	0.00915185		CX13111	dop-5(ok568)	Loxapine	50	0.0206867														VV212	ser-5(vq1)	Ziprasidone	0.01	0.00530556		VV207	ser-7(vq2)	Olanzapine	20	0.01015		VV216	ser-5(vq1); ser-7(vq2)	Olanzapine	100	0.0082
N2	wt	Ziprasidone	0.03	0.0120083		CX13111	dop-5(ok568)	Loxapine	50	0.0126949														VV212	ser-5(vq1)	Ziprasidone	0.03	0.00517222		VV207	ser-7(vq2)	Olanzapine	20	0.006475		VV216	ser-5(vq1); ser-7(vq2)	Olanzapine	100	0.00794583
N2	wt	Ziprasidone	0.03	0.0116194		CX13111	dop-5(ok568)	Loxapine	50	0.0227792														VV212	ser-5(vq1)	Ziprasidone	0.03	0.00555		VV207	ser-7(vq2)	Olanzapine	20	0.008525		VV216	ser-5(vq1); ser-7(vq2)	Olanzapine	100	0.00652143
N2	wt	Ziprasidone	0.03	0.00800909		CX13111	dop-5(ok568)	Loxapine	50	0.0170533														VV212	ser-5(vq1)	Ziprasidone	0.03	0.0065		VV207	ser-7(vq2)	Olanzapine	20	0.0061875		VV216	ser-5(vq1); ser-7(vq2)	Olanzapine	100	0.00846539
N2	wt	Ziprasidone	0.03	0.0110056		CX13111	dop-5(ok568)	Loxapine	50	0.02456														VV212	ser-5(vq1)	Ziprasidone	0.03	0.00343556		VV207	ser-7(vq2)	Olanzapine	20	0.0122		VV216	ser-5(vq1); ser-7(vq2)	Olanzapine	100	0.00821364
N2	wt	Ziprasidone	0.03	0.0108889		CX13111	dop-5(ok568)	Loxapine	50	0.02265														VV212	ser-5(vq1)	Ziprasidone	0.03	0.00493334		VV207	ser-7(vq2)	Olanzapine	20	0.00680833		VV216	ser-5(vq1); ser-7(vq2)	Olanzapine	100	0.00755
N2	wt	Ziprasidone	0.03	0.0108222		CX13111	dop-5(ok568)	Loxapine	50	0.0223125														VV212	ser-5(vq1)	Ziprasidone	0.03	0.00563704		VV207	ser-7(vq2)	Olanzapine	20	0.0119083		VV216	ser-5(vq1); ser-7(vq2)	Olanzapine	100	0.00403
N2	wt	Ziprasidone	0.03	0.00733333		CX13111	dop-5(ok568)	Loxapine	50	0.0273														VV212	ser-5(vq1)	Ziprasidone	0.03	0.004075		VV207	ser-7(vq2)	Olanzapine	20	0.00990385		VV216	ser-5(vq1); ser-7(vq2)	Olanzapine	100	0.0061
N2	wt	Ziprasidone	0.1	0.0145375		CX13111	dop-5(ok568)	Loxapine	50	0.02688														VV212	ser-5(vq1)	Ziprasidone	0.03	0.00839334		VV207	ser-7(vq2)	Olanzapine	20	0.0081375		VV216	ser-5(vq1); ser-7(vq2)	Olanzapine	100	0.00630625
N2	wt	Ziprasidone	0.1	0.0121694		CX13111	dop-5(ok568)	Loxapine	50	0.03565														VV212	ser-5(vq1)	Ziprasidone	0.03	0.00530741		VV207	ser-7(vq2)	Olanzapine	20	0.0127214		VV216	ser-5(vq1); ser-7(vq2)	Olanzapine	100	0.00748056
N2	wt	Ziprasidone	0.1	0.0112773		RB1680	C24A8.1(ok2090)	Water	0	0.00756667														VV212	ser-5(vq1)	Ziprasidone	0.03	0.00545758		VV207	ser-7(vq2)	Olanzapine	20	0.0108643		VV216	ser-5(vq1); ser-7(vq2)	Olanzapine	100	0.000885004
N2	wt	Ziprasidone	0.1	0.0104218		RB1680	C24A8.1(ok2090)	Water	0	0.0177222														VV212	ser-5(vq1)	Ziprasidone	0.03	0.00702083		VV207	ser-7(vq2)	Olanzapine	50	0.00727857		VV216	ser-5(vq1); ser-7(vq2)	Olanzapine	100	0.00850278
N2	wt	Ziprasidone	0.1	0.0119854		RB1680	C24A8.1(ok2090)	Water	0	0.0173762														VV212	ser-5(vq1)	Ziprasidone	0.03	0.00601429		VV207	ser-7(vq2)	Olanzapine	50	0.008145		VV216	ser-5(vq1); ser-7(vq2)	Olanzapine	100	0.00805962
N2	wt	Ziprasidone	0.1	0.0119104		RB1680	C24A8.1(ok2090)	Water	0	0.00623333														VV212	ser-5(vq1)	Ziprasidone	0.03	0.00364815		VV207	ser-7(vq2)	Olanzapine	50	0.00700556		VV216	ser-5(vq1); ser-7(vq2)	Olanzapine	100	0.00714318
N2	wt	Ziprasidone	0.1	0.00959		RB1680	C24A8.1(ok2090)	Water	0	0.0192083														VV212	ser-5(vq1)	Ziprasidone	0.03	0.00780714		VV207	ser-7(vq2)	Olanzapine	50	0.00868125		VV216	ser-5(vq1); ser-7(vq2)	Olanzapine	100	0.000494999
N2	wt	Ziprasidone	0.1	0.0128681		RB1680	C24A8.1(ok2090)	Water	0	0.0158417														VV212	ser-5(vq1)	Ziprasidone	0.03	0.00501667		VV207	ser-7(vq2)	Olanzapine	50	0.008775		VV216	ser-5(vq1); ser-7(vq2)	Olanzapine	100	0.00927046
N2	wt	Ziprasidone	0.1	0.0129452		RB1680	C24A8.1(ok2090)	Water	0	0.0149067														VV212	ser-5(vq1)	Ziprasidone	0.03	0.00486852		VV207	ser-7(vq2)	Olanzapine	50	0.0120333		VV216	ser-5(vq1); ser-7(vq2)	Olanzapine	100	0.002415
N2	wt	Ziprasidone	0.1	0.0101288		RB1680	C24A8.1(ok2090)	Water	0	0.0122667														VV212	ser-5(vq1)	Ziprasidone	0.03	0.00273518		VV207	ser-7(vq2)	Olanzapine	50	0.00968		VV216	ser-5(vq1); ser-7(vq2)	Olanzapine	100	0.00879792
N2	wt	Ziprasidone	0.1	0.00925222		RB1680	C24A8.1(ok2090)	Water	0	0.0148667														VV212	ser-5(vq1)	Ziprasidone	0.03	0.00469242		VV207	ser-7(vq2)	Olanzapine	50	0.00801364		VV216	ser-5(vq1); ser-7(vq2)	Olanzapine	100	0.00945961
N2	wt	Ziprasidone	0.1	0.0144483		RB1680	C24A8.1(ok2090)	Water	0	0.0146292														VV212	ser-5(vq1)	Ziprasidone	0.03	0.00630833		VV207	ser-7(vq2)	Olanzapine	50	0.00903571		VV216	ser-5(vq1); ser-7(vq2)	Olanzapine	100	0.00726591
N2	wt	Ziprasidone	0.1	0.0127117		RB1680	C24A8.1(ok2090)	Water	0	0.0183167														VV212	ser-5(vq1)	Ziprasidone	0.03	0.00623958		VV207	ser-7(vq2)	Olanzapine	50	0.00816666		VV216	ser-5(vq1); ser-7(vq2)	Olanzapine	100	0.00639167
N2	wt	Ziprasidone	0.1	0.0176556		RB1680	C24A8.1(ok2090)	Water	0	0.0140292														VV212	ser-5(vq1)	Ziprasidone	0.03	0.00526167		VV207	ser-7(vq2)	Olanzapine	50	0.00414583		VV216	ser-5(vq1); ser-7(vq2)	Olanzapine	100	0.00393214
N2	wt	Ziprasidone	0.1	0.0103375		RB1680	C24A8.1(ok2090)	Water	0	0.0205583														VV212	ser-5(vq1)	Ziprasidone	0.03	0.00405972		VV207	ser-7(vq2)	Olanzapine	50	0.00911		VV216	ser-5(vq1); ser-7(vq2)	Olanzapine	100	0.0076325
N2	wt	Ziprasidone	0.1	0.0117278		RB1680	C24A8.1(ok2090)	Water	0	0.00935333														VV212	ser-5(vq1)	Ziprasidone	0.03	0.00902084		VV207	ser-7(vq2)	Olanzapine	50	0.00711		VV216	ser-5(vq1); ser-7(vq2)	Olanzapine	100	0.00264
N2	wt	Ziprasidone	0.1	0.0146143		RB1680	C24A8.1(ok2090)	Water	0	0.0128485														VV212	ser-5(vq1)	Ziprasidone	0.03	0.00567292		VV207	ser-7(vq2)	Olanzapine	50	0.00636111		VV216	ser-5(vq1); ser-7(vq2)	Olanzapine	100	0.000775001
N2	wt	Ziprasidone	0.1	0.0137875		RB1680	C24A8.1(ok2090)	Water	0	0.0108048														VV212	ser-5(vq1)	Ziprasidone	0.03	0.00553452		VV207	ser-7(vq2)	Olanzapine	50	0.00752857		VV216	ser-5(vq1); ser-7(vq2)	Olanzapine	100	0.000175003
N2	wt	Ziprasidone	0.1	0.0123939		RB1680	C24A8.1(ok2090)	Water	0	0.0142042														VV212	ser-5(vq1)	Ziprasidone	0.03	0.00857708		VV207	ser-7(vq2)	Olanzapine	50	0.0099		VV216	ser-5(vq1); ser-7(vq2)	Olanzapine	100	0.00392143
N2	wt	Ziprasidone	0.1	0.0133433		RB1680	C24A8.1(ok2090)	Water	0	0.0164867														VV212	ser-5(vq1)	Ziprasidone	0.03	0.0067463		VV207	ser-7(vq2)	Olanzapine	50	0.0134111		VV216	ser-5(vq1); ser-7(vq2)	Olanzapine	100	0.00365
N2	wt	Ziprasidone	0.1	0.0122429		RB1680	C24A8.1(ok2090)	Loxapine	50	0.0183889														VV212	ser-5(vq1)	Ziprasidone	0.1	0.00519166		VV207	ser-7(vq2)	Olanzapine	50	0.00677857		VV216	ser-5(vq1); ser-7(vq2)	Olanzapine	100	0.00495
N2	wt	Ziprasidone	0.1	0.0126818		RB1680	C24A8.1(ok2090)	Loxapine	50	0.0198583														VV212	ser-5(vq1)	Ziprasidone	0.1	0.00478939		VV207	ser-7(vq2)	Olanzapine	50	0.00778333		VV216	ser-5(vq1); ser-7(vq2)	Olanzapine	100	0.00268125
N2	wt	Ziprasidone	0.1	0.0139879		RB1680	C24A8.1(ok2090)	Loxapine	50	0.0196867														VV212	ser-5(vq1)	Ziprasidone	0.1	0.00537857		VV207	ser-7(vq2)	Olanzapine	50	0.006985		VV216	ser-5(vq1); ser-7(vq2)	Olanzapine	100	0.00233889
N2	wt	Ziprasidone	0.1	0.0158191		RB1680	C24A8.1(ok2090)	Loxapine	50	0.0173722														VV212	ser-5(vq1)	Ziprasidone	0.1	0.00520167		VV207	ser-7(vq2)	Olanzapine	50	0.00703333		VV216	ser-5(vq1); ser-7(vq2)	Olanzapine	100	0.00341
N2	wt	Ziprasidone	0.1	0.01518		RB1680	C24A8.1(ok2090)	Loxapine	50	0.0220259														VV212	ser-5(vq1)	Ziprasidone	0.1	0.00720555		VV207	ser-7(vq2)	Olanzapine	50	0.0081375		VV216	ser-5(vq1); ser-7(vq2)	Olanzapine	100	0.00275
N2	wt	Ziprasidone	0.1	0.0155		RB1680	C24A8.1(ok2090)	Loxapine	50	0.0156583														VV212	ser-5(vq1)	Ziprasidone	0.1	0.00486458		VV207	ser-7(vq2)	Olanzapine	50	0.00880714		VV216	ser-5(vq1); ser-7(vq2)	Olanzapine	100	0.003095
N2	wt	Ziprasidone	0.3	0.01295		RB1680	C24A8.1(ok2090)	Loxapine	50	0.0195042														VV212	ser-5(vq1)	Ziprasidone	0.1	0.00473542		VV207	ser-7(vq2)	Olanzapine	50	0.00501667		VV216	ser-5(vq1); ser-7(vq2)	Olanzapine	100	0.0061
N2	wt	Ziprasidone	0.3	0.0159633		RB1680	C24A8.1(ok2090)	Loxapine	50	0.0126133														VV212	ser-5(vq1)	Ziprasidone	0.1	0.0075119		VV207	ser-7(vq2)	Olanzapine	50	0.00526667		VV216	ser-5(vq1); ser-7(vq2)	Olanzapine	100	0.00422143
N2	wt	Ziprasidone	0.3	0.0117367		RB1680	C24A8.1(ok2090)	Loxapine	50	0.0201762														VV212	ser-5(vq1)	Ziprasidone	0.1	0.00856429		VV207	ser-7(vq2)	Olanzapine	50	0.013225		VV216	ser-5(vq1); ser-7(vq2)	Olanzapine	100	0.00479
N2	wt	Ziprasidone	0.3	0.0133117		RB1680	C24A8.1(ok2090)	Loxapine	50	0.0195037														VV212	ser-5(vq1)	Ziprasidone	0.1	0.00505606		VV207	ser-7(vq2)	Olanzapine	50	0.011195		VV216	ser-5(vq1); ser-7(vq2)	Olanzapine	100	0.00434167
N2	wt	Ziprasidone	0.3	0.015613		RB1680	C24A8.1(ok2090)	Loxapine	50	0.0196667														VV212	ser-5(vq1)	Ziprasidone	0.1	0.00663571		VV207	ser-7(vq2)	Olanzapine	50	0.0112708		VV216	ser-5(vq1); ser-7(vq2)	Olanzapine	100	0.00463572
N2	wt	Ziprasidone	0.3	0.0115288		RB1680	C24A8.1(ok2090)	Loxapine	50	0.0167083														VV212	ser-5(vq1)	Ziprasidone	0.1	0.00644833		VV207	ser-7(vq2)	Olanzapine	50	0.0140562		VV216	ser-5(vq1); ser-7(vq2)	Olanzapine	100	0.00783
N2	wt	Ziprasidone	0.3	0.0140583		RB1680	C24A8.1(ok2090)	Loxapine	50	0.0212222														VV212	ser-5(vq1)	Ziprasidone	0.1	0.00576852		VV207	ser-7(vq2)	Olanzapine	50	0.00966944		VV216	ser-5(vq1); ser-7(vq2)	Olanzapine	100	0.0065
N2	wt	Ziprasidone	0.3	0.011956		RB1680	C24A8.1(ok2090)	Loxapine	50	0.02385														VV212	ser-5(vq1)	Ziprasidone	0.1	0.00799584		VV207	ser-7(vq2)	Olanzapine	50	0.0105688		VV216	ser-5(vq1); ser-7(vq2)	Olanzapine	100	0.0021375
N2	wt	Ziprasidone	0.3	0.0146269		RB1680	C24A8.1(ok2090)	Loxapine	50	0.0238571														VV212	ser-5(vq1)	Ziprasidone	0.1	0.0102024		VV207	ser-7(vq2)	Olanzapine	50	0.0081175		VV216	ser-5(vq1); ser-7(vq2)	Olanzapine	100	0.00528571
N2	wt	Ziprasidone	0.3	0.0150528		RB1680	C24A8.1(ok2090)	Loxapine	50	0.03145														VV212	ser-5(vq1)	Ziprasidone	0.1	0.00695278		VV207	ser-7(vq2)	Olanzapine	50	0.010985		VV216	ser-5(vq1); ser-7(vq2)	Olanzapine	100	0.00476
N2	wt	Ziprasidone	0.3	0.013491		RB1680	C24A8.1(ok2090)	Loxapine	50	0.025925														VV212	ser-5(vq1)	Ziprasidone	0.1	0.004985		VV207	ser-7(vq2)	Olanzapine	50	0.0089875		VV216	ser-5(vq1); ser-7(vq2)	Olanzapine	100	0.00455
N2	wt	Ziprasidone	0.3	0.0124685		RB1680	C24A8.1(ok2090)	Loxapine	50	0.025975														VV212	ser-5(vq1)	Ziprasidone	0.1	0.00575833		VV207	ser-7(vq2)	Olanzapine	50	0.00832916		VV216	ser-5(vq1); ser-7(vq2)	Olanzapine	200	0.00851818
N2	wt	Ziprasidone	0.3	0.0119796		RB1680	C24A8.1(ok2090)	Loxapine	50	0.0301143														VV212	ser-5(vq1)	Ziprasidone	0.1	0.00839722		VV207	ser-7(vq2)	Olanzapine	50	0.011975		VV216	ser-5(vq1); ser-7(vq2)	Olanzapine	200	0.00780833
N2	wt	Ziprasidone	0.3	0.0119056																				VV212	ser-5(vq1)	Ziprasidone	0.1	0.00645769		VV207	ser-7(vq2)	Olanzapine	50	0.0120656		VV216	ser-5(vq1); ser-7(vq2)	Olanzapine	200	0.00718462
N2	wt	Ziprasidone	0.3	0.0114714																				VV212	ser-5(vq1)	Ziprasidone	0.1	0.006525		VV207	ser-7(vq2)	Olanzapine	50	0.0135375		VV216	ser-5(vq1); ser-7(vq2)	Olanzapine	200	0.004975
N2	wt	Ziprasidone	0.3	0.013275																				VV212	ser-5(vq1)	Ziprasidone	0.1	0.00763542		VV207	ser-7(vq2)	Olanzapine	50	0.0114781		VV216	ser-5(vq1); ser-7(vq2)	Olanzapine	200	0.00889167
N2	wt	Ziprasidone	0.3	0.0147857																				VV212	ser-5(vq1)	Ziprasidone	0.1	0.00729445		VV207	ser-7(vq2)	Olanzapine	50	0.009455		VV216	ser-5(vq1); ser-7(vq2)	Olanzapine	200	0.00527222
N2	wt	Ziprasidone	0.3	0.0148208																				VV212	ser-5(vq1)	Ziprasidone	0.1	0.0080125		VV207	ser-7(vq2)	Olanzapine	50	0.00923056		VV216	ser-5(vq1); ser-7(vq2)	Olanzapine	200	0.00753571
N2	wt	Ziprasidone	0.3	0.0157167																				VV212	ser-5(vq1)	Ziprasidone	0.1	0.00800833		VV207	ser-7(vq2)	Olanzapine	50	0.00960577		VV216	ser-5(vq1); ser-7(vq2)	Olanzapine	200	0.00759444
N2	wt	Ziprasidone	0.3	0.0135889																				VV212	ser-5(vq1)	Ziprasidone	0.3	0.00685972		VV207	ser-7(vq2)	Olanzapine	50	0.0118068		VV216	ser-5(vq1); ser-7(vq2)	Olanzapine	200	0.00663636
N2	wt	Ziprasidone	0.3	0.0120056																				VV212	ser-5(vq1)	Ziprasidone	0.3	0.00716875		VV207	ser-7(vq2)	Olanzapine	50	0.00949107		VV216	ser-5(vq1); ser-7(vq2)	Olanzapine	200	0.00977778
N2	wt	Ziprasidone	0.3	0.0153381																				VV212	ser-5(vq1)	Ziprasidone	0.3	0.00617381		VV207	ser-7(vq2)	Olanzapine	50	0.00957188		VV216	ser-5(vq1); ser-7(vq2)	Olanzapine	200	0.00321667
N2	wt	Ziprasidone	0.3	0.01367																				VV212	ser-5(vq1)	Ziprasidone	0.3	0.00548636		VV207	ser-7(vq2)	Olanzapine	50	0.0125063		VV216	ser-5(vq1); ser-7(vq2)	Olanzapine	200	0.00933889
N2	wt	Ziprasidone	0.3	0.016619																				VV212	ser-5(vq1)	Ziprasidone	0.3	0.00570833		VV207	ser-7(vq2)	Olanzapine	50	0.013345		VV216	ser-5(vq1); ser-7(vq2)	Olanzapine	200	0.0067
N2	wt	Ziprasidone	0.3	0.0111222																				VV212	ser-5(vq1)	Ziprasidone	0.3	0.00755834		VV207	ser-7(vq2)	Olanzapine	50	0.0106893		VV216	ser-5(vq1); ser-7(vq2)	Olanzapine	200	0.00754091
N2	wt	Ziprasidone	0.3	0.013875																				VV212	ser-5(vq1)	Ziprasidone	0.3	0.004555		VV207	ser-7(vq2)	Olanzapine	50	0.0129464		VV216	ser-5(vq1); ser-7(vq2)	Olanzapine	200	0.00547143
N2	wt	Ziprasidone	0.3	0.0149567																				VV212	ser-5(vq1)	Ziprasidone	0.3	0.00300833		VV207	ser-7(vq2)	Olanzapine	50	0.0099725		VV216	ser-5(vq1); ser-7(vq2)	Olanzapine	200	0.00802083
N2	wt	Ziprasidone	1	0.0112976																				VV212	ser-5(vq1)	Ziprasidone	0.3	0.00671667		VV207	ser-7(vq2)	Olanzapine	50	0.00725893		VV216	ser-5(vq1); ser-7(vq2)	Olanzapine	200	0.00714091
N2	wt	Ziprasidone	1	0.0132542																				VV212	ser-5(vq1)	Ziprasidone	0.3	0.00753125		VV207	ser-7(vq2)	Olanzapine	50	0.0114062		VV216	ser-5(vq1); ser-7(vq2)	Olanzapine	200	0.00628125
N2	wt	Ziprasidone	1	0.0151167																				VV212	ser-5(vq1)	Ziprasidone	0.3	0.00791		VV207	ser-7(vq2)	Olanzapine	100	0.00914722		VV216	ser-5(vq1); ser-7(vq2)	Olanzapine	200	0.00842083
N2	wt	Ziprasidone	1	0.0156542																				VV212	ser-5(vq1)	Ziprasidone	0.3	0.00765833		VV207	ser-7(vq2)	Olanzapine	100	0.0103596		VV216	ser-5(vq1); ser-7(vq2)	Olanzapine	200	0.00665
N2	wt	Ziprasidone	1	0.0140292																				VV212	ser-5(vq1)	Ziprasidone	0.3	0.00790371		VV207	ser-7(vq2)	Olanzapine	100	0.0126679		VV216	ser-5(vq1); ser-7(vq2)	Olanzapine	200	0.00965
N2	wt	Ziprasidone	1	0.0143167																				VV212	ser-5(vq1)	Ziprasidone	0.3	0.00566061		VV207	ser-7(vq2)	Olanzapine	100	0.00747084		VV216	ser-5(vq1); ser-7(vq2)	Olanzapine	200	0.00784375
N2	wt	Ziprasidone	1	0.0105194																				VV212	ser-5(vq1)	Ziprasidone	0.3	0.00657667		VV207	ser-7(vq2)	Olanzapine	100	0.009455		VV216	ser-5(vq1); ser-7(vq2)	Olanzapine	200	0.00731429
N2	wt	Ziprasidone	1	0.0168417																				VV212	ser-5(vq1)	Ziprasidone	0.3	0.00327037		VV207	ser-7(vq2)	Olanzapine	100	0.00804167		VV216	ser-5(vq1); ser-7(vq2)	Olanzapine	200	0.00558889
N2	wt	Ziprasidone	1	0.0155438																				VV212	ser-5(vq1)	Ziprasidone	0.3	0.0074		VV207	ser-7(vq2)	Olanzapine	100	0.0119375		VV216	ser-5(vq1); ser-7(vq2)	Olanzapine	200	0.00573125
N2	wt	Ziprasidone	1	0.0135944																				VV212	ser-5(vq1)	Ziprasidone	0.3	0.00962857		VV207	ser-7(vq2)	Olanzapine	100	0.010415		VV216	ser-5(vq1); ser-7(vq2)	Olanzapine	200	0.00883636
N2	wt	Ziprasidone	1	0.0170517																				VV212	ser-5(vq1)	Ziprasidone	0.3	0.008		VV207	ser-7(vq2)	Olanzapine	100	0.0119675		VV216	ser-5(vq1); ser-7(vq2)	Olanzapine	200	0.00130833
N2	wt	Ziprasidone	1	0.0126561																				VV212	ser-5(vq1)	Ziprasidone	0.3	0.00862857		VV207	ser-7(vq2)	Olanzapine	100	0.00911458		VV216	ser-5(vq1); ser-7(vq2)	Olanzapine	200	0.004825
N2	wt	Ziprasidone	1	0.0146417																				VV212	ser-5(vq1)	Ziprasidone	0.3	0.00516111		VV207	ser-7(vq2)	Olanzapine	100	0.010525		VV216	ser-5(vq1); ser-7(vq2)	Olanzapine	200	0.0024625
N2	wt	Ziprasidone	1	0.0161286																				VV212	ser-5(vq1)	Ziprasidone	0.3	0.00460769		VV207	ser-7(vq2)	Olanzapine	100	0.00903409		VV216	ser-5(vq1); ser-7(vq2)	Olanzapine	200	0.00142143
N2	wt	Ziprasidone	1	0.0166333																				VV212	ser-5(vq1)	Ziprasidone	0.3	0.00773031		VV207	ser-7(vq2)	Olanzapine	100	0.00754063		VV216	ser-5(vq1); ser-7(vq2)	Olanzapine	200	0.000200002
N2	wt	Ziprasidone	1	0.0133708																				VV212	ser-5(vq1)	Ziprasidone	0.3	0.00715556		VV207	ser-7(vq2)	Olanzapine	100	0.00881945		VV216	ser-5(vq1); ser-7(vq2)	Olanzapine	200	0.00345
N2	wt	Ziprasidone	1	0.0105455																				VV212	ser-5(vq1)	Ziprasidone	0.3	0.00646333		VV207	ser-7(vq2)	Olanzapine	100	0.0111083		VV216	ser-5(vq1); ser-7(vq2)	Olanzapine	200	0.00225
N2	wt	Ziprasidone	1	0.0113095																				VV212	ser-5(vq1)	Ziprasidone	0.3	0.0081		VV207	ser-7(vq2)	Olanzapine	100	0.00650179		VV216	ser-5(vq1); ser-7(vq2)	Olanzapine	200	0.00215556
N2	wt	Ziprasidone	1	0.0103364																				VV212	ser-5(vq1)	Ziprasidone	1	0.005255		VV207	ser-7(vq2)	Olanzapine	100	0.00797917		VV216	ser-5(vq1); ser-7(vq2)	Olanzapine	200	0.00088889
N2	wt	Ziprasidone	1	0.0118905																				VV212	ser-5(vq1)	Ziprasidone	1	0.00373889		VV207	ser-7(vq2)	Olanzapine	100	0.00499039		VV216	ser-5(vq1); ser-7(vq2)	Olanzapine	200	0.00436429
N2	wt	Ziprasidone	1	0.0156667																				VV212	ser-5(vq1)	Ziprasidone	1	0.00720625		VV207	ser-7(vq2)	Olanzapine	100	0.0080875		VV216	ser-5(vq1); ser-7(vq2)	Olanzapine	200	0.0030875
N2	wt	Ziprasidone	1	0.0153889																				VV212	ser-5(vq1)	Ziprasidone	1	0.00754792		VV207	ser-7(vq2)	Olanzapine	100	0.009725		VV216	ser-5(vq1); ser-7(vq2)	Olanzapine	200	0.00675
N2	wt	Ziprasidone	1	0.0170429																				VV212	ser-5(vq1)	Ziprasidone	1	0.00708333		VV207	ser-7(vq2)	Olanzapine	100	0.00804792		VV216	ser-5(vq1); ser-7(vq2)	Olanzapine	200	0.00289286
N2	wt	Ziprasidone	1	0.009475																				VV212	ser-5(vq1)	Ziprasidone	1	0.00608958		VV207	ser-7(vq2)	Olanzapine	100	0.0109406		VV216	ser-5(vq1); ser-7(vq2)	Olanzapine	200	0.00129375
N2	wt	Ziprasidone	1	0.0113889																				VV212	ser-5(vq1)	Ziprasidone	1	0.00661042		VV207	ser-7(vq2)	Olanzapine	100	0.0105536		VV216	ser-5(vq1); ser-7(vq2)	Olanzapine	200	0.00123125
N2	wt	Ziprasidone	1	0.01055																				VV212	ser-5(vq1)	Ziprasidone	1	0.008475		VV207	ser-7(vq2)	Olanzapine	100	0.00539688		VV216	ser-5(vq1); ser-7(vq2)	Olanzapine	200	0.000487505
N2	wt	Ziprasidone	3	0.0155583																				VV212	ser-5(vq1)	Ziprasidone	1	0.00494394		VV207	ser-7(vq2)	Olanzapine	100	0.00513056		VV216	ser-5(vq1); ser-7(vq2)	Olanzapine	200	0.0037325
N2	wt	Ziprasidone	3	0.00961833																				VV212	ser-5(vq1)	Ziprasidone	1	0.004905		VV207	ser-7(vq2)	Olanzapine	100	0.00987188		VV216	ser-5(vq1); ser-7(vq2)	Olanzapine	200	0.00421072
N2	wt	Ziprasidone	3	0.0153019																				VV212	ser-5(vq1)	Ziprasidone	1	0.00365417		VV207	ser-7(vq2)	Olanzapine	100	0.011485		VV216	ser-5(vq1); ser-7(vq2)	Olanzapine	200	0.000215004
N2	wt	Ziprasidone	3	0.0126625																				VV212	ser-5(vq1)	Ziprasidone	1	0.00636389		VV207	ser-7(vq2)	Olanzapine	100	0.00862917		VV216	ser-5(vq1); ser-7(vq2)	Olanzapine	200	0.00380625
N2	wt	Ziprasidone	3	0.01215																				VV212	ser-5(vq1)	Ziprasidone	1	0.00607821		VV207	ser-7(vq2)	Olanzapine	100	0.0156781		VV216	ser-5(vq1); ser-7(vq2)	Olanzapine	200	0.003515
N2	wt	Ziprasidone	3	0.0150917																				VV212	ser-5(vq1)	Ziprasidone	1	0.00910555		VV207	ser-7(vq2)	Olanzapine	100	0.0121893		VV216	ser-5(vq1); ser-7(vq2)	Olanzapine	200	0.00279167
N2	wt	Ziprasidone	3	0.0140595																				VV212	ser-5(vq1)	Ziprasidone	1	0.00775952		VV207	ser-7(vq2)	Olanzapine	100	0.0132688
N2	wt	Ziprasidone	3	0.0155817																				VV212	ser-5(vq1)	Ziprasidone	1	0.0114917		VV207	ser-7(vq2)	Olanzapine	100	0.0134528
N2	wt	Ziprasidone	3	0.0115633																				VV212	ser-5(vq1)	Ziprasidone	1	0.00605167		VV207	ser-7(vq2)	Olanzapine	100	0.011925
N2	wt	Ziprasidone	3	0.0152548																				VV212	ser-5(vq1)	Ziprasidone	1	0.00450104		VV207	ser-7(vq2)	Olanzapine	100	0.0130107
N2	wt	Ziprasidone	3	0.0137796																				VV212	ser-5(vq1)	Ziprasidone	1	0.008075		VV207	ser-7(vq2)	Olanzapine	100	0.0116361
N2	wt	Ziprasidone	3	0.01189																				VV212	ser-5(vq1)	Ziprasidone	1	0.010125		VV207	ser-7(vq2)	Olanzapine	100	0.0123028
N2	wt	Ziprasidone	3	0.0159315																				VV212	ser-5(vq1)	Ziprasidone	1	0.00494333		VV207	ser-7(vq2)	Olanzapine	100	0.0105972
N2	wt	Ziprasidone	3	0.0156146																				VV212	ser-5(vq1)	Ziprasidone	1	0.00821944		VV207	ser-7(vq2)	Olanzapine	100	0.00918409
N2	wt	Ziprasidone	3	0.0153348																				VV212	ser-5(vq1)	Ziprasidone	1	0.0112542		VV207	ser-7(vq2)	Olanzapine	100	0.0119425
N2	wt	Ziprasidone	3	0.0137233																				VV212	ser-5(vq1)	Ziprasidone	1	0.00325834		VV207	ser-7(vq2)	Olanzapine	100	0.0132917
N2	wt	Ziprasidone	3	0.011195																				VV212	ser-5(vq1)	Ziprasidone	1	0.0109917		VV207	ser-7(vq2)	Olanzapine	100	0.0144469
N2	wt	Ziprasidone	3	0.0123611																				VV212	ser-5(vq1)	Ziprasidone	1	0.0114375		VV207	ser-7(vq2)	Olanzapine	100	0.01005
N2	wt	Ziprasidone	3	0.0130548																				VV212	ser-5(vq1)	Ziprasidone	3	0.00521818		VV207	ser-7(vq2)	Olanzapine	100	0.0134714
N2	wt	Ziprasidone	3	0.0136722																				VV212	ser-5(vq1)	Ziprasidone	3	0.00339111		VV207	ser-7(vq2)	Olanzapine	100	0.0126682
N2	wt	Ziprasidone	3	0.0112141																				VV212	ser-5(vq1)	Ziprasidone	3	0.00781481		VV207	ser-7(vq2)	Olanzapine	100	0.0112636
N2	wt	Ziprasidone	3	0.0166567																				VV212	ser-5(vq1)	Ziprasidone	3	0.005025		VV207	ser-7(vq2)	Olanzapine	100	0.0105864
N2	wt	Ziprasidone	3	0.0146944																				VV212	ser-5(vq1)	Ziprasidone	3	0.0055125		VV207	ser-7(vq2)	Olanzapine	100	0.011405
N2	wt	Ziprasidone	3	0.0150683																				VV212	ser-5(vq1)	Ziprasidone	3	0.00555833		VV207	ser-7(vq2)	Olanzapine	100	0.012775
N2	wt	Ziprasidone	3	0.016253																				VV212	ser-5(vq1)	Ziprasidone	3	0.00676111		VV207	ser-7(vq2)	Olanzapine	100	0.000676924
N2	wt	Ziprasidone	3	0.0127767																				VV212	ser-5(vq1)	Ziprasidone	3	0.00559333		VV207	ser-7(vq2)	Olanzapine	100	0.0145214
N2	wt	DMSO	0	0.0146167																				VV212	ser-5(vq1)	Ziprasidone	3	0.00744667		VV207	ser-7(vq2)	Olanzapine	100	0.0107231
N2	wt	DMSO	0	0.0124167																				VV212	ser-5(vq1)	Ziprasidone	3	0.00539259		VV207	ser-7(vq2)	Olanzapine	100	0.0106833
N2	wt	DMSO	0	0.0125417																				VV212	ser-5(vq1)	Ziprasidone	3	0.00591666		VV207	ser-7(vq2)	Olanzapine	100	0.0157143
N2	wt	DMSO	0	0.0154926																				VV212	ser-5(vq1)	Ziprasidone	3	0.00685		VV207	ser-7(vq2)	Olanzapine	100	0.01188
N2	wt	DMSO	0	0.0110259																				VV212	ser-5(vq1)	Ziprasidone	3	0.00423846		VV207	ser-7(vq2)	Olanzapine	100	0.012645
N2	wt	DMSO	0	0.0105778																				VV212	ser-5(vq1)	Ziprasidone	3	0.00241515		VV207	ser-7(vq2)	Olanzapine	200	0.0115571
N2	wt	DMSO	0	0.0130444																				VV212	ser-5(vq1)	Ziprasidone	3	0.00602333		VV207	ser-7(vq2)	Olanzapine	200	0.0103
N2	wt	DMSO	0	0.00932667																				VV212	ser-5(vq1)	Ziprasidone	3	0.00502778		VV207	ser-7(vq2)	Olanzapine	200	0.0119
N2	wt	DMSO	0	0.0161056																				VV212	ser-5(vq1)	Ziprasidone	3	0.00754815		VV207	ser-7(vq2)	Olanzapine	200	0.0123125
N2	wt	DMSO	0	0.0146917																				VV212	ser-5(vq1)	Ziprasidone	3	0.00623		VV207	ser-7(vq2)	Olanzapine	200	0.0115778
N2	wt	DMSO	0	0.00759487																				VV212	ser-5(vq1)	Ziprasidone	3	0.00584074		VV207	ser-7(vq2)	Olanzapine	200	0.010485
N2	wt	DMSO	0	0.00937556																				VV212	ser-5(vq1)	Ziprasidone	3	0.00608148		VV207	ser-7(vq2)	Olanzapine	200	0.0106833
N2	wt	DMSO	0	0.0137619																				VV212	ser-5(vq1)	Ziprasidone	3	0.00802222		VV207	ser-7(vq2)	Olanzapine	200	0.01199
N2	wt	DMSO	0	0.00504524																				VV212	ser-5(vq1)	Ziprasidone	3	0.00569524		VV207	ser-7(vq2)	Olanzapine	200	0.009715
N2	wt	DMSO	0	0.00881905																				VV212	ser-5(vq1)	Ziprasidone	3	0.008375		VV207	ser-7(vq2)	Olanzapine	200	0.0106562
N2	wt	DMSO	0	0.012437																				VV212	ser-5(vq1)	Ziprasidone	3	0.00827		VV207	ser-7(vq2)	Olanzapine	200	0.0118917
N2	wt	DMSO	0	0.0107476																				VV212	ser-5(vq1)	Ziprasidone	3	0.0042		VV207	ser-7(vq2)	Olanzapine	200	0.01111
N2	wt	DMSO	0	0.00791212																				VV212	ser-5(vq1)	Ziprasidone	3	0.0085		VV207	ser-7(vq2)	Olanzapine	200	0.0111111
N2	wt	DMSO	0	0.0127048																				VV212	ser-5(vq1)	Ziprasidone	3	0.00736667		VV207	ser-7(vq2)	Olanzapine	200	0.0139
N2	wt	DMSO	0	0.016237																				VV212	ser-5(vq1)	Ziprasidone	3	0.00637083		VV207	ser-7(vq2)	Olanzapine	200	0.0105364
N2	wt	DMSO	0	0.0112133																				VV212	ser-5(vq1)	Serotonin	100	0.00628667		VV207	ser-7(vq2)	Olanzapine	200	0.010575
N2	wt	Chlorprothixene	0.4	0.0166727																				VV212	ser-5(vq1)	Serotonin	100	0.00723333		VV207	ser-7(vq2)	Olanzapine	200	0.0116937
N2	wt	Chlorprothixene	0.4	0.0156214																				VV212	ser-5(vq1)	Serotonin	100	0.00545555		VV207	ser-7(vq2)	Olanzapine	200	0.00744445
N2	wt	Chlorprothixene	0.4	0.015325																				VV212	ser-5(vq1)	Serotonin	100	0.0102583		VV207	ser-7(vq2)	Olanzapine	200	0.0102875
N2	wt	Chlorprothixene	0.4	0.0212																				VV212	ser-5(vq1)	Serotonin	100	0.00850476		VV207	ser-7(vq2)	Olanzapine	200	0.00861667
N2	wt	Chlorprothixene	0.4	0.0242167																				VV212	ser-5(vq1)	Serotonin	100	0.00551944		VV207	ser-7(vq2)	Olanzapine	200	0.008935
N2	wt	Chlorprothixene	0.4	0.0189222																				VV212	ser-5(vq1)	Serotonin	100	0.00662857		VV207	ser-7(vq2)	Olanzapine	200	0.00573889
N2	wt	Chlorprothixene	0.4	0.0256857																				VV212	ser-5(vq1)	Serotonin	100	0.00611666		VV207	ser-7(vq2)	Olanzapine	200	0.00681364
N2	wt	Chlorprothixene	0.4	0.01882																				VV212	ser-5(vq1)	Serotonin	100	0.00878667		VV207	ser-7(vq2)	Olanzapine	200	0.00712857
N2	wt	Chlorprothixene	0.4	0.0197667																				VV212	ser-5(vq1)	Serotonin	100	0.00545		VV207	ser-7(vq2)	Olanzapine	200	0.00416667
N2	wt	Chlorprothixene	0.4	0.0192385																				VV212	ser-5(vq1)	Serotonin	100	0.00700556		VV207	ser-7(vq2)	Olanzapine	200	0.0105833
N2	wt	Chlorprothixene	0.4	0.0185444																				VV212	ser-5(vq1)	Serotonin	100	0.00870667		VV207	ser-7(vq2)	Olanzapine	200	0.0168083
N2	wt	Chlorprothixene	0.4	0.0227333																				VV212	ser-5(vq1)	Serotonin	100	0.00578333		VV207	ser-7(vq2)	Olanzapine	200	0.0158125
N2	wt	Chlorprothixene	0.4	0.0190727																				VV212	ser-5(vq1)	Serotonin	100	0.00652821		VV207	ser-7(vq2)	Olanzapine	200	0.0152167
N2	wt	Chlorprothixene	0.4	0.0216333																				VV212	ser-5(vq1)	Serotonin	100	0.00647		VV207	ser-7(vq2)	Olanzapine	200	0.01444
N2	wt	Chlorprothixene	0.4	0.01756																				VV212	ser-5(vq1)	Serotonin	100	0.00850834		VV207	ser-7(vq2)	Olanzapine	200	0.0140687
N2	wt	Chlorprothixene	0.4	0.0226111																				VV212	ser-5(vq1)	Serotonin	100	0.00554546		VV207	ser-7(vq2)	Olanzapine	200	0.01005
N2	wt	Chlorprothixene	0.4	0.0197833																				VV212	ser-5(vq1)	Serotonin	100	0.00583939		VV207	ser-7(vq2)	Olanzapine	200	0.01373
N2	wt	Chlorprothixene	0.4	0.02818																				VV212	ser-5(vq1)	Serotonin	100	0.00741389		VV207	ser-7(vq2)	Olanzapine	200	0.0131125
N2	wt	Chlorprothixene	0.4	0.0209273																				VV212	ser-5(vq1)	Serotonin	100	0.00838095		VV207	ser-7(vq2)	Olanzapine	200	0.0108773
N2	wt	Chlorprothixene	2	0.0190611																				VV212	ser-5(vq1)	Serotonin	100	0.00679667		VV207	ser-7(vq2)	Olanzapine	200	0.0110792
N2	wt	Chlorprothixene	2	0.0182048																				VV212	ser-5(vq1)	Serotonin	100	0.00853333		VV207	ser-7(vq2)	Olanzapine	200	0.01215
N2	wt	Chlorprothixene	2	0.0212208																				VV212	ser-5(vq1)	Serotonin	100	0.00505476		VV207	ser-7(vq2)	Olanzapine	200	0.0158786
N2	wt	Chlorprothixene	2	0.0251278																				VV212	ser-5(vq1)	Serotonin	100	0.00472778		VV207	ser-7(vq2)	Olanzapine	200	0.0057875
N2	wt	Chlorprothixene	2	0.0245333																				VV212	ser-5(vq1)	Serotonin	100	0.00631667		VV207	ser-7(vq2)	Olanzapine	200	0.00786818
N2	wt	Chlorprothixene	2	0.0237767																				VV212	ser-5(vq1)	Serotonin	100	0.006025		VV207	ser-7(vq2)	Olanzapine	200	0.00575938
N2	wt	Chlorprothixene	2	0.0262524																				VV212	ser-5(vq1)	Serotonin	100	0.00502333		VV207	ser-7(vq2)	Olanzapine	200	0.0143964
N2	wt	Chlorprothixene	2	0.0199417																				VV212	ser-5(vq1)	Serotonin	100	0.00578519		VV207	ser-7(vq2)	Olanzapine	200	0.0136893
N2	wt	Chlorprothixene	2	0.0228519																				VV212	ser-5(vq1)	Serotonin	100	0.00647556		VV207	ser-7(vq2)	Olanzapine	200	0.0148094
N2	wt	Chlorprothixene	2	0.0235056																				VV212	ser-5(vq1)	Serotonin	100	0.00538889		VV207	ser-7(vq2)	Olanzapine	200	0.0109365
N2	wt	Chlorprothixene	2	0.0261967																				VV212	ser-5(vq1)	Serotonin	100	0.00617407		VV207	ser-7(vq2)	Olanzapine	200	0.0148312
N2	wt	Chlorprothixene	2	0.0194074																				VV212	ser-5(vq1)	Serotonin	100	0.00584		VV207	ser-7(vq2)	Olanzapine	200	0.014985
N2	wt	Chlorprothixene	2	0.0259708																				VV212	ser-5(vq1)	Serotonin	100	0.00551111		VV207	ser-7(vq2)	Olanzapine	200	0.0141094
N2	wt	Chlorprothixene	2	0.0247524																				VV212	ser-5(vq1)	Serotonin	100	0.00881429		VV207	ser-7(vq2)	Olanzapine	200	0.0150583
N2	wt	Chlorprothixene	2	0.0194778																				VV212	ser-5(vq1)	Serotonin	100	0.00656944		VV207	ser-7(vq2)	Olanzapine	200	0.0120417
N2	wt	Chlorprothixene	2	0.0296538																				VV212	ser-5(vq1)	Serotonin	100	0.00679487		VV207	ser-7(vq2)	Olanzapine	200	0.015395
N2	wt	Chlorprothixene	2	0.0337																				VV212	ser-5(vq1)	Serotonin	100	0.00715417		VV207	ser-7(vq2)	Olanzapine	200	0.016265
N2	wt	Chlorprothixene	2	0.0396333																				VV212	ser-5(vq1)	Serotonin	100	0.00718222		VV207	ser-7(vq2)	Olanzapine	200	0.0161188
N2	wt	Chlorprothixene	2	0.0297																				VV212	ser-5(vq1)	Serotonin	100	0.01		VV207	ser-7(vq2)	Olanzapine	200	0.0132906
N2	wt	Chlorprothixene	2	0.03329																				VV212	ser-5(vq1)	Serotonin	100	0.00497408
N2	wt	Chlorprothixene	2	0.02867																				VV212	ser-5(vq1)	Serotonin	100	0.006825
N2	wt	Chlorprothixene	10	0.0187933																				VV212	ser-5(vq1)	Serotonin	100	0.00578333
N2	wt	Chlorprothixene	10	0.0175758																				VV212	ser-5(vq1)	Serotonin	100	0.00446389
N2	wt	Chlorprothixene	10	0.0167222																				VV212	ser-5(vq1)	Serotonin	100	0.00813333
N2	wt	Chlorprothixene	10	0.0196933																				VV212	ser-5(vq1)	Serotonin	100	0.00731667
N2	wt	Chlorprothixene	10	0.0198926																				VV212	ser-5(vq1)	Serotonin	100	0.00620303
N2	wt	Chlorprothixene	10	0.0178417																				VV212	ser-5(vq1)	Serotonin	100	0.00673333
N2	wt	Chlorprothixene	10	0.0243905																				VV212	ser-5(vq1)	Serotonin	100	0.00634
N2	wt	Chlorprothixene	10	0.0193722																				VV212	ser-5(vq1)	Serotonin	100	0.007325
N2	wt	Chlorprothixene	10	0.0210056																				VV212	ser-5(vq1)	Serotonin	100	0.00446389
N2	wt	Chlorprothixene	10	0.0207476																				VV212	ser-5(vq1)	Serotonin	100	0.0047875
N2	wt	Chlorprothixene	10	0.0168861																				VV212	ser-5(vq1)	Serotonin	100	0.0052
N2	wt	Chlorprothixene	10	0.0238815																				VV212	ser-5(vq1)	Serotonin	100	0.00878889
N2	wt	Chlorprothixene	10	0.0186822																				VV212	ser-5(vq1)	Serotonin	500	0.00938125
N2	wt	Chlorprothixene	10	0.0193444																				VV212	ser-5(vq1)	Serotonin	500	0.00907593
N2	wt	Chlorprothixene	10	0.0184333																				VV212	ser-5(vq1)	Serotonin	500	0.00636167
N2	wt	Chlorprothixene	10	0.0185667																				VV212	ser-5(vq1)	Serotonin	500	0.00923055
N2	wt	Chlorprothixene	10	0.0194067																				VV212	ser-5(vq1)	Serotonin	500	0.0102517
N2	wt	Chlorprothixene	10	0.0179256																				VV212	ser-5(vq1)	Serotonin	500	0.00628636
N2	wt	Chlorprothixene	10	0.0191704																				VV212	ser-5(vq1)	Serotonin	500	0.00824524
N2	wt	Chlorprothixene	10	0.0187233																				VV212	ser-5(vq1)	Serotonin	500	0.00937424
N2	wt	Chlorprothixene	10	0.0204667																				VV212	ser-5(vq1)	Serotonin	500	0.0121278
N2	wt	Clozapine	0.05	0.00805556																				VV212	ser-5(vq1)	Serotonin	500	0.00983833
N2	wt	Clozapine	0.05	0.0137619																				VV212	ser-5(vq1)	Serotonin	500	0.00767639
N2	wt	Clozapine	0.05	0.0164667																				VV212	ser-5(vq1)	Serotonin	500	0.00970714
N2	wt	Clozapine	0.05	0.00943333																				VV212	ser-5(vq1)	Serotonin	500	0.00908334
N2	wt	Clozapine	0.05	0.0107333																				VV212	ser-5(vq1)	Serotonin	500	0.0117375
N2	wt	Clozapine	0.05	0.0123333																				VV212	ser-5(vq1)	Serotonin	500	0.00781667
N2	wt	Clozapine	0.05	0.00694444																				VV212	ser-5(vq1)	Serotonin	500	0.00907666
N2	wt	Clozapine	0.05	0.00863333																				VV212	ser-5(vq1)	Serotonin	500	0.00756111
N2	wt	Clozapine	0.05	0.0100333																				VV212	ser-5(vq1)	Serotonin	500	0.00747708
N2	wt	Clozapine	0.05	0.0102333																				VV212	ser-5(vq1)	Serotonin	500	0.00998056
N2	wt	Clozapine	0.05	0.0123333																				VV212	ser-5(vq1)	Serotonin	500	0.00713125
N2	wt	Clozapine	0.05	0.00993333																				VV212	ser-5(vq1)	Serotonin	500	0.00825741
N2	wt	Clozapine	0.05	0.0106333																				VV212	ser-5(vq1)	Serotonin	500	0.00872083
N2	wt	Clozapine	0.05	0.0124333																				VV212	ser-5(vq1)	Serotonin	500	0.0104517
N2	wt	Clozapine	0.05	0.00703333																				VV212	ser-5(vq1)	Serotonin	500	0.00809074
N2	wt	Clozapine	0.05	0.0121333																				VV212	ser-5(vq1)	Serotonin	500	0.00925278
N2	wt	Clozapine	0.05	0.0136333																				VV212	ser-5(vq1)	Serotonin	500	0.00965952
N2	wt	Clozapine	5	0.00766667																				VV212	ser-5(vq1)	Serotonin	500	0.00469243
N2	wt	Clozapine	5	0.0123667																				VV212	ser-5(vq1)	Serotonin	500	0.00689792
N2	wt	Clozapine	5	0.0132963																				VV212	ser-5(vq1)	Serotonin	500	0.00748846
N2	wt	Clozapine	5	0.0121667																				VV212	ser-5(vq1)	Serotonin	500	0.00895
N2	wt	Clozapine	5	0.0131852																				VV212	ser-5(vq1)	Serotonin	500	0.00658846
N2	wt	Clozapine	5	0.0108519																				VV212	ser-5(vq1)	Serotonin	500	0.0100167
N2	wt	Clozapine	5	0.0105667																				VV212	ser-5(vq1)	Serotonin	500	0.00715222
N2	wt	Clozapine	5	0.00486667																				VV212	ser-5(vq1)	Serotonin	500	0.00805256
N2	wt	Clozapine	5	0.0124667																				VV212	ser-5(vq1)	Serotonin	500	0.0135352
N2	wt	Clozapine	5	0.0111667																				VV212	ser-5(vq1)	Serotonin	500	0.00663148
N2	wt	Clozapine	5	0.00906667																				VV212	ser-5(vq1)	Serotonin	500	0.00993889
N2	wt	Clozapine	5	0.0104242																				VV212	ser-5(vq1)	Serotonin	500	0.00849848
N2	wt	Clozapine	5	0.0199333																				VV212	ser-5(vq1)	Serotonin	500	0.00611111
N2	wt	Clozapine	5	0.00995833																				VV212	ser-5(vq1)	Serotonin	500	0.0085
N2	wt	Clozapine	5	0.0105667																				VV212	ser-5(vq1)	Serotonin	500	0.0105222
N2	wt	Clozapine	5	0.0118667																				VV212	ser-5(vq1)	Serotonin	500	0.0119074
N2	wt	Clozapine	5	0.0119697																				VV212	ser-5(vq1)	Serotonin	500	0.007175
N2	wt	Clozapine	5	0.0148667																				VV212	ser-5(vq1)	Serotonin	500	0.00722963
N2	wt	Clozapine	5	0.010963																				VV212	ser-5(vq1)	Serotonin	500	0.00597708
N2	wt	Clozapine	5	0.0144762																				VV212	ser-5(vq1)	Serotonin	500	0.00839666
N2	wt	Clozapine	5	0.0145758																				VV212	ser-5(vq1)	Serotonin	500	0.00850952
N2	wt	Clozapine	5	0.0152333																				VV212	ser-5(vq1)	Serotonin	500	0.00756944
N2	wt	Clozapine	5	0.00843333																				VV212	ser-5(vq1)	Serotonin	500	0.00912222
N2	wt	Clozapine	5	0.0152917																				VV212	ser-5(vq1)	Serotonin	500	0.0118056
N2	wt	Clozapine	5	0.0160417																				VV212	ser-5(vq1)	Serotonin	500	0.00991852
N2	wt	Clozapine	5	0.0147333																				VV212	ser-5(vq1)	Serotonin	1000	0.0135896
N2	wt	Clozapine	5	0.0214815																				VV212	ser-5(vq1)	Serotonin	1000	0.012331
N2	wt	Clozapine	5	0.0160333																				VV212	ser-5(vq1)	Serotonin	1000	0.0100551
N2	wt	Clozapine	5	0.0123333																				VV212	ser-5(vq1)	Serotonin	1000	0.01511
N2	wt	Clozapine	5	0.0124333																				VV212	ser-5(vq1)	Serotonin	1000	0.0126604
N2	wt	Clozapine	5	0.0141481																				VV212	ser-5(vq1)	Serotonin	1000	0.01205
N2	wt	Clozapine	5	0.0155333																				VV212	ser-5(vq1)	Serotonin	1000	0.00949359
N2	wt	Clozapine	5	0.0162593																				VV212	ser-5(vq1)	Serotonin	1000	0.0137167
N2	wt	Clozapine	5	0.0151333																				VV212	ser-5(vq1)	Serotonin	1000	0.0119333
N2	wt	Clozapine	5	0.0202																				VV212	ser-5(vq1)	Serotonin	1000	0.0110385
N2	wt	Clozapine	5	0.0179																				VV212	ser-5(vq1)	Serotonin	1000	0.0106182
N2	wt	Clozapine	5	0.019																				VV212	ser-5(vq1)	Serotonin	1000	0.0129167
N2	wt	Clozapine	5	0.0209																				VV212	ser-5(vq1)	Serotonin	1000	0.0119037
N2	wt	Clozapine	5	0.021																				VV212	ser-5(vq1)	Serotonin	1000	0.0136481
N2	wt	Clozapine	5	0.0196667																				VV212	ser-5(vq1)	Serotonin	1000	0.00799412
N2	wt	Clozapine	10	0.0134667																				VV212	ser-5(vq1)	Serotonin	1000	0.01258
N2	wt	Clozapine	10	0.0157667																				VV212	ser-5(vq1)	Serotonin	1000	0.00964583
N2	wt	Clozapine	10	0.0114667																				VV212	ser-5(vq1)	Serotonin	1000	0.0102978
N2	wt	Clozapine	10	0.0186667																				VV212	ser-5(vq1)	Serotonin	1000	0.0130542
N2	wt	Clozapine	10	0.0149667																				VV212	ser-5(vq1)	Serotonin	1000	0.0147556
N2	wt	Clozapine	10	0.0131852																				VV212	ser-5(vq1)	Serotonin	1000	0.013175
N2	wt	Clozapine	10	0.0152667																				VV212	ser-5(vq1)	Serotonin	1000	0.0142722
N2	wt	Clozapine	10	0.011697																				VV212	ser-5(vq1)	Serotonin	1000	0.0112561
N2	wt	Clozapine	10	0.0157667																				VV212	ser-5(vq1)	Serotonin	1000	0.00503958
N2	wt	Clozapine	10	0.0134667																				VV212	ser-5(vq1)	Serotonin	1000	0.00962619
N2	wt	Clozapine	10	0.0146667																				VV212	ser-5(vq1)	Serotonin	1000	0.0139119
N2	wt	Clozapine	10	0.0164667																				VV212	ser-5(vq1)	Serotonin	1000	0.00727708
N2	wt	Clozapine	10	0.0152667																				VV212	ser-5(vq1)	Serotonin	1000	0.0106396
N2	wt	Clozapine	10	0.0163667																				VV212	ser-5(vq1)	Serotonin	1000	0.0124479
N2	wt	Clozapine	10	0.0195185																				VV212	ser-5(vq1)	Serotonin	1000	0.0138604
N2	wt	Clozapine	10	0.0177667																				VV212	ser-5(vq1)	Serotonin	1000	0.00940694
N2	wt	Clozapine	10	0.0162424																				VV212	ser-5(vq1)	Serotonin	1000	0.009305
N2	wt	Clozapine	10	0.0121667																				VV212	ser-5(vq1)	Serotonin	1000	0.0113929
N2	wt	Clozapine	10	0.0215185																				VV212	ser-5(vq1)	Serotonin	1000	0.0118315
N2	wt	Clozapine	10	0.0189667																				VV212	ser-5(vq1)	Serotonin	1000	0.0111375
N2	wt	Clozapine	10	0.0176296																				VV212	ser-5(vq1)	Serotonin	1000	0.00678646
N2	wt	Clozapine	20	0.0165667																				VV212	ser-5(vq1)	Serotonin	1000	0.0122521
N2	wt	Clozapine	20	0.0205185																				VV212	ser-5(vq1)	Serotonin	1000	0.013725
N2	wt	Clozapine	20	0.0146667																				VV212	ser-5(vq1)	Serotonin	1000	0.0145967
N2	wt	Clozapine	20	0.0167083																				VV212	ser-5(vq1)	Serotonin	1000	0.00901562
N2	wt	Clozapine	20	0.0141852																				VV212	ser-5(vq1)	Serotonin	1000	0.0128817
N2	wt	Clozapine	20	0.0179667																				VV212	ser-5(vq1)	Serotonin	1000	0.01201
N2	wt	Clozapine	20	0.0229667																				VV212	ser-5(vq1)	Serotonin	1000	0.0112438
N2	wt	Clozapine	20	0.0185238																				VV212	ser-5(vq1)	Serotonin	1000	0.0150972
N2	wt	Clozapine	20	0.0183667																				VV212	ser-5(vq1)	Serotonin	1000	0.0150233
N2	wt	Clozapine	20	0.0208519																				VV212	ser-5(vq1)	Serotonin	1000	0.0115417
N2	wt	Clozapine	20	0.0202667																				VV212	ser-5(vq1)	Serotonin	1000	0.0152194
N2	wt	Clozapine	20	0.0177407																				VV212	ser-5(vq1)	Serotonin	1000	0.0145643
N2	wt	Clozapine	20	0.0197407																				VV212	ser-5(vq1)	Serotonin	1000	0.00879074
N2	wt	Clozapine	20	0.0170741																				VV212	ser-5(vq1)	Serotonin	2000	0.0187083
N2	wt	Clozapine	20	0.0189524																				VV212	ser-5(vq1)	Serotonin	2000	0.0180567
N2	wt	Clozapine	20	0.0162667																				VV212	ser-5(vq1)	Serotonin	2000	0.0177813
N2	wt	Clozapine	20	0.0156667																				VV212	ser-5(vq1)	Serotonin	2000	0.0171967
N2	wt	Clozapine	20	0.0141667																				VV212	ser-5(vq1)	Serotonin	2000	0.0131271
N2	wt	Clozapine	20	0.0186296																				VV212	ser-5(vq1)	Serotonin	2000	0.0156288
N2	wt	Clozapine	20	0.0207667																				VV212	ser-5(vq1)	Serotonin	2000	0.0133278
N2	wt	Clozapine	20	0.0135152																				VV212	ser-5(vq1)	Serotonin	2000	0.0189945
N2	wt	Clozapine	50	0.0191852																				VV212	ser-5(vq1)	Serotonin	2000	0.0128722
N2	wt	Clozapine	50	0.0186296																				VV212	ser-5(vq1)	Serotonin	2000	0.0171537
N2	wt	Clozapine	50	0.0182667																				VV212	ser-5(vq1)	Serotonin	2000	0.0139833
N2	wt	Clozapine	50	0.0192963																				VV212	ser-5(vq1)	Serotonin	2000	0.0162729
N2	wt	Clozapine	50	0.0176667																				VV212	ser-5(vq1)	Serotonin	2000	0.0167583
N2	wt	Clozapine	50	0.0184074																				VV212	ser-5(vq1)	Serotonin	2000	0.0167528
N2	wt	Clozapine	50	0.0176667																				VV212	ser-5(vq1)	Serotonin	2000	0.0121652
N2	wt	Clozapine	50	0.0167407																				VV212	ser-5(vq1)	Serotonin	2000	0.0176306
N2	wt	Clozapine	50	0.018963																				VV212	ser-5(vq1)	Serotonin	2000	0.0176033
N2	wt	Clozapine	50	0.0156667																				VV212	ser-5(vq1)	Serotonin	2000	0.0168187
N2	wt	Clozapine	50	0.0171667																				VV212	ser-5(vq1)	Serotonin	2000	0.0195278
N2	wt	Clozapine	50	0.0165667																				VV212	ser-5(vq1)	Serotonin	2000	0.0187271
N2	wt	Clozapine	50	0.0171667																				VV212	ser-5(vq1)	Serotonin	2000	0.0177806
N2	wt	Clozapine	50	0.0182963																				VV212	ser-5(vq1)	Serotonin	2000	0.0167208
N2	wt	Clozapine	50	0.0177667																				VV212	ser-5(vq1)	Serotonin	2000	0.00988472
N2	wt	Clozapine	50	0.0179667																				VV212	ser-5(vq1)	Serotonin	2000	0.0166643
N2	wt	Clozapine	50	0.0172667																				VV212	ser-5(vq1)	Serotonin	2000	0.0156396
N2	wt	Clozapine	50	0.0163667																				VV212	ser-5(vq1)	Serotonin	2000	0.0138651
N2	wt	Clozapine	50	0.0147879																				VV212	ser-5(vq1)	Serotonin	2000	0.016113
N2	wt	Clozapine	50	0.0150667																				VV212	ser-5(vq1)	Serotonin	2000	0.0103911
N2	wt	Clozapine	50	0.0151852																				VV212	ser-5(vq1)	Serotonin	2000	0.0131571
																								VV212	ser-5(vq1)	Serotonin	2000	0.01714
																								VV212	ser-5(vq1)	Serotonin	2000	0.0125357
																								VV212	ser-5(vq1)	Serotonin	2000	0.0159926
																								VV212	ser-5(vq1)	Serotonin	2000	0.0138026
																								VV212	ser-5(vq1)	Serotonin	2000	0.0123214
																								VV212	ser-5(vq1)	Serotonin	2000	0.020263
																								VV212	ser-5(vq1)	Serotonin	2000	0.00890625
																								VV212	ser-5(vq1)	Serotonin	2000	0.0146067
																								VV212	ser-5(vq1)	Serotonin	2000	0.0168303
																								VV212	ser-5(vq1)	Serotonin	2000	0.015119
																								VV212	ser-5(vq1)	Serotonin	2000	0.0134194
																								VV212	ser-5(vq1)	Serotonin	2000	0.0154185
																								VV212	ser-5(vq1)	Serotonin	2000	0.0136
																								VV212	ser-5(vq1)	Serotonin	2000	0.0172167
																								VV212	ser-5(vq1)	Serotonin	2000	0.0174167
																								VV212	ser-5(vq1)	Serotonin	2000	0.0150133
																								VV212	ser-5(vq1)	Serotonin	2000	0.0166
																								VV212	ser-5(vq1)	Serotonin	2000	0.01307
																								VV212	ser-5(vq1)	Serotonin	2000	0.0160429
																								VV212	ser-5(vq1)	Serotonin	2000	0.0144767
																								VV212	ser-5(vq1)	Serotonin	2000	0.0192667
																								VV212	ser-5(vq1)	Serotonin	2000	0.0144037
																								VV212	ser-5(vq1)	Serotonin	2000	0.0151407
																								VV212	ser-5(vq1)	Serotonin	2000	0.0117528
																								VV212	ser-5(vq1)	Serotonin	2000	0.0181267
																								VV212	ser-5(vq1)	Serotonin	5000	0.0133333
																								VV212	ser-5(vq1)	Serotonin	5000	0.02046
																								VV212	ser-5(vq1)	Serotonin	5000	0.0200042
																								VV212	ser-5(vq1)	Serotonin	5000	0.0197222
																								VV212	ser-5(vq1)	Serotonin	5000	0.0170306
																								VV212	ser-5(vq1)	Serotonin	5000	0.0195667
																								VV212	ser-5(vq1)	Serotonin	5000	0.0185278
																								VV212	ser-5(vq1)	Serotonin	5000	0.0220417
																								VV212	ser-5(vq1)	Serotonin	5000	0.0170364
																								VV212	ser-5(vq1)	Serotonin	5000	0.0200875
																								VV212	ser-5(vq1)	Serotonin	5000	0.0160444
																								VV212	ser-5(vq1)	Serotonin	5000	0.0185952
																								VV212	ser-5(vq1)	Serotonin	5000	0.0181625
																								VV212	ser-5(vq1)	Serotonin	5000	0.0192792
																								VV212	ser-5(vq1)	Serotonin	5000	0.0209167
																								VV212	ser-5(vq1)	Serotonin	5000	0.017763
																								VV212	ser-5(vq1)	Serotonin	5000	0.0134949
																								VV212	ser-5(vq1)	Serotonin	5000	0.0167704
																								VV212	ser-5(vq1)	Serotonin	5000	0.0163133
																								VV212	ser-5(vq1)	Serotonin	5000	0.0175875
																								VV212	ser-5(vq1)	Serotonin	5000	0.0201889
																								VV212	ser-5(vq1)	Serotonin	5000	0.0202267
																								VV212	ser-5(vq1)	Serotonin	5000	0.0145121
																								VV212	ser-5(vq1)	Serotonin	5000	0.0179833
																								VV212	ser-5(vq1)	Serotonin	5000	0.0214542
																								VV212	ser-5(vq1)	Serotonin	5000	0.0167619
																								VV212	ser-5(vq1)	Serotonin	5000	0.0196267
																								VV212	ser-5(vq1)	Serotonin	5000	0.0164867
																								VV212	ser-5(vq1)	Serotonin	5000	0.0211667
																								VV212	ser-5(vq1)	Serotonin	5000	0.0247074
																								VV212	ser-5(vq1)	Serotonin	5000	0.0195143
																								VV212	ser-5(vq1)	Serotonin	5000	0.0138867
																								VV212	ser-5(vq1)	Serotonin	5000	0.0205
																								VV212	ser-5(vq1)	Serotonin	5000	0.0181952
																								VV212	ser-5(vq1)	Serotonin	5000	0.0209222
																								VV212	ser-5(vq1)	Serotonin	5000	0.0159083
																								VV212	ser-5(vq1)	Serotonin	5000	0.0167641
																								VV212	ser-5(vq1)	Serotonin	5000	0.0156615
																								VV212	ser-5(vq1)	Serotonin	5000	0.0195519
																								VV212	ser-5(vq1)	Serotonin	5000	0.0177917
																								VV212	ser-5(vq1)	Serotonin	5000	0.0153278
																								VV212	ser-5(vq1)	Serotonin	5000	0.0220125
																								VV212	ser-5(vq1)	Serotonin	5000	0.0193619
																								VV212	ser-5(vq1)	Serotonin	5000	0.0181167
																								VV212	ser-5(vq1)	Serotonin	5000	0.0148778
																								VV212	ser-5(vq1)	Serotonin	5000	0.0158042
																								VV212	ser-5(vq1)	Serotonin	5000	0.0206889
																								VV212	ser-5(vq1)	Serotonin	5000	0.0179417
																								VV212	ser-5(vq1)	Serotonin	5000	0.0189292
																								VV212	ser-5(vq1)	Serotonin	5000	0.0159515
																								VV212	ser-5(vq1)	Serotonin	5000	0.0188815
																								VV212	ser-5(vq1)	Serotonin	5000	0.0158
																								VV212	ser-5(vq1)	Serotonin	5000	0.0127405
																								VV212	ser-5(vq1)	Serotonin	5000	0.0188867
																								VV212	ser-5(vq1)	Serotonin	5000	0.0180033
																								VV212	ser-5(vq1)	Serotonin	5000	0.0208481
																								VV212	ser-5(vq1)	Serotonin	10000	0.0200514
																								VV212	ser-5(vq1)	Serotonin	10000	0.0195188
																								VV212	ser-5(vq1)	Serotonin	10000	0.0227929
																								VV212	ser-5(vq1)	Serotonin	10000	0.0198306
																								VV212	ser-5(vq1)	Serotonin	10000	0.0204646
																								VV212	ser-5(vq1)	Serotonin	10000	0.024325
																								VV212	ser-5(vq1)	Serotonin	10000	0.0232792
																								VV212	ser-5(vq1)	Serotonin	10000	0.0194521
																								VV212	ser-5(vq1)	Serotonin	10000	0.020587
																								VV212	ser-5(vq1)	Serotonin	10000	0.0228833
																								VV212	ser-5(vq1)	Serotonin	10000	0.0218833
																								VV212	ser-5(vq1)	Serotonin	10000	0.0144875
																								VV212	ser-5(vq1)	Serotonin	10000	0.014753
																								VV212	ser-5(vq1)	Serotonin	10000	0.0166517
																								VV212	ser-5(vq1)	Serotonin	10000	0.0190042
																								VV212	ser-5(vq1)	Serotonin	10000	0.0224042
																								VV212	ser-5(vq1)	Serotonin	10000	0.01855
																								VV212	ser-5(vq1)	Serotonin	10000	0.0150972
																								VV212	ser-5(vq1)	Serotonin	10000	0.019625
																								VV212	ser-5(vq1)	Serotonin	10000	0.0163381
																								VV212	ser-5(vq1)	Serotonin	10000	0.01833
																								VV212	ser-5(vq1)	Serotonin	10000	0.0184267
																								VV212	ser-5(vq1)	Serotonin	10000	0.0134214
																								VV212	ser-5(vq1)	Serotonin	10000	0.0219111
																								VV212	ser-5(vq1)	Serotonin	10000	0.0136606
																								VV212	ser-5(vq1)	Serotonin	10000	0.01779
																								VV212	ser-5(vq1)	Serotonin	10000	0.0220667
																								VV212	ser-5(vq1)	Serotonin	10000	0.0226556
																								VV212	ser-5(vq1)	Serotonin	10000	0.0176458
																								VV212	ser-5(vq1)	Serotonin	10000	0.0132872
																								VV212	ser-5(vq1)	Serotonin	10000	0.01454
																								VV212	ser-5(vq1)	Serotonin	10000	0.0171077
																								VV212	ser-5(vq1)	Serotonin	10000	0.0189857
																								VV212	ser-5(vq1)	Serotonin	10000	0.0137103
																								VV212	ser-5(vq1)	Serotonin	10000	0.0177867
																								VV212	ser-5(vq1)	Serotonin	10000	0.0185208
																								VV212	ser-5(vq1)	Serotonin	10000	0.0181556
																								VV212	ser-5(vq1)	Serotonin	10000	0.0168917
																								VV212	ser-5(vq1)	Serotonin	10000	0.0184619
																								VV212	ser-5(vq1)	Serotonin	10000	0.0156692
																								VV212	ser-5(vq1)	Serotonin	10000	0.0155364
																								VV212	ser-5(vq1)	Serotonin	10000	0.0153
																								VV212	ser-5(vq1)	Serotonin	10000	0.0199667
																								VV212	ser-5(vq1)	Serotonin	10000	0.0159
																								VV212	ser-5(vq1)	Serotonin	10000	0.0207056
																								VV212	ser-5(vq1)	Serotonin	10000	0.0166556
																								VV212	ser-5(vq1)	Serotonin	10000	0.0179917
																								VV212	ser-5(vq1)	Serotonin	10000	0.0237833
																								VV212	ser-5(vq1)	Serotonin	10000	0.0149357
																								VV212	ser-5(vq1)	Serotonin	10000	0.0160364
																								VV212	ser-5(vq1)	Serotonin	10000	0.0160788
																								VV212	ser-5(vq1)	Serotonin	10000	0.0138278
																								VV212	ser-5(vq1)	Serotonin	10000	0.0157455
																								VV212	ser-5(vq1)	Serotonin	10000	0.0185296
																								VV212	ser-5(vq1)	Olanzapine	0.5	0.00666112
																								VV212	ser-5(vq1)	Olanzapine	0.5	0.00726389
																								VV212	ser-5(vq1)	Olanzapine	0.5	0.00549445
																								VV212	ser-5(vq1)	Olanzapine	0.5	0.00570185
																								VV212	ser-5(vq1)	Olanzapine	0.5	0.00610926
																								VV212	ser-5(vq1)	Olanzapine	0.5	0.00685833
																								VV212	ser-5(vq1)	Olanzapine	0.5	0.00679375
																								VV212	ser-5(vq1)	Olanzapine	0.5	0.00753667
																								VV212	ser-5(vq1)	Olanzapine	0.5	0.00831667
																								VV212	ser-5(vq1)	Olanzapine	0.5	0.00384028
																								VV212	ser-5(vq1)	Olanzapine	0.5	0.00534487
																								VV212	ser-5(vq1)	Olanzapine	0.5	0.00553889
																								VV212	ser-5(vq1)	Olanzapine	0.5	0.00485625
																								VV212	ser-5(vq1)	Olanzapine	0.5	0.007425
																								VV212	ser-5(vq1)	Olanzapine	0.5	0.0103095
																								VV212	ser-5(vq1)	Olanzapine	0.5	0.00909
																								VV212	ser-5(vq1)	Olanzapine	0.5	0.00672308
																								VV212	ser-5(vq1)	Olanzapine	0.5	0.00741667
																								VV212	ser-5(vq1)	Olanzapine	0.5	0.00537333
																								VV212	ser-5(vq1)	Olanzapine	0.5	0.00925
																								VV212	ser-5(vq1)	Olanzapine	0.5	0.0103458
																								VV212	ser-5(vq1)	Olanzapine	0.5	0.00921111
																								VV212	ser-5(vq1)	Olanzapine	0.5	0.00755952
																								VV212	ser-5(vq1)	Olanzapine	0.5	0.00862619
																								VV212	ser-5(vq1)	Olanzapine	0.5	0.00757143
																								VV212	ser-5(vq1)	Olanzapine	0.5	0.00715
																								VV212	ser-5(vq1)	Olanzapine	0.5	0.00771667
																								VV212	ser-5(vq1)	Olanzapine	0.5	0.00600278
																								VV212	ser-5(vq1)	Olanzapine	0.5	0.00594697
																								VV212	ser-5(vq1)	Olanzapine	0.5	0.00695667
																								VV212	ser-5(vq1)	Olanzapine	0.5	0.00546389
																								VV212	ser-5(vq1)	Olanzapine	0.5	0.0067537
																								VV212	ser-5(vq1)	Olanzapine	0.5	0.00611042
																								VV212	ser-5(vq1)	Olanzapine	0.5	0.00507917
																								VV212	ser-5(vq1)	Olanzapine	0.5	0.00811458
																								VV212	ser-5(vq1)	Olanzapine	0.5	0.00767222
																								VV212	ser-5(vq1)	Olanzapine	0.5	0.00670625
																								VV212	ser-5(vq1)	Olanzapine	0.5	0.00878333
																								VV212	ser-5(vq1)	Olanzapine	0.5	0.00785
																								VV212	ser-5(vq1)	Olanzapine	0.5	0.00751296
																								VV212	ser-5(vq1)	Olanzapine	0.5	0.00570334
																								VV212	ser-5(vq1)	Olanzapine	0.5	0.00962593
																								VV212	ser-5(vq1)	Olanzapine	0.5	0.00509167
																								VV212	ser-5(vq1)	Olanzapine	0.5	0.00841334
																								VV212	ser-5(vq1)	Olanzapine	0.5	0.00533334
																								VV212	ser-5(vq1)	Olanzapine	0.5	0.00519167
																								VV212	ser-5(vq1)	Olanzapine	0.5	0.00563333
																								VV212	ser-5(vq1)	Olanzapine	0.5	0.005125
																								VV212	ser-5(vq1)	Olanzapine	0.5	0.00707778
																								VV212	ser-5(vq1)	Olanzapine	0.5	0.0109778
																								VV212	ser-5(vq1)	Olanzapine	0.5	0.0061037
																								VV212	ser-5(vq1)	Olanzapine	0.5	0.00575714
																								VV212	ser-5(vq1)	Olanzapine	0.5	0.00688148
																								VV212	ser-5(vq1)	Olanzapine	0.5	0.00275556
																								VV212	ser-5(vq1)	Olanzapine	5	0.00828333
																								VV212	ser-5(vq1)	Olanzapine	5	0.00829444
																								VV212	ser-5(vq1)	Olanzapine	5	0.007045
																								VV212	ser-5(vq1)	Olanzapine	5	0.00679166
																								VV212	ser-5(vq1)	Olanzapine	5	0.00717963
																								VV212	ser-5(vq1)	Olanzapine	5	0.007975
																								VV212	ser-5(vq1)	Olanzapine	5	0.00675166
																								VV212	ser-5(vq1)	Olanzapine	5	0.00732273
																								VV212	ser-5(vq1)	Olanzapine	5	0.00612262
																								VV212	ser-5(vq1)	Olanzapine	5	0.00769286
																								VV212	ser-5(vq1)	Olanzapine	5	0.00606818
																								VV212	ser-5(vq1)	Olanzapine	5	0.00583182
																								VV212	ser-5(vq1)	Olanzapine	5	0.00709762
																								VV212	ser-5(vq1)	Olanzapine	5	0.00696833
																								VV212	ser-5(vq1)	Olanzapine	5	0.00779242
																								VV212	ser-5(vq1)	Olanzapine	5	0.0078875
																								VV212	ser-5(vq1)	Olanzapine	5	0.00812777
																								VV212	ser-5(vq1)	Olanzapine	5	0.00816333
																								VV212	ser-5(vq1)	Olanzapine	5	0.00779167
																								VV212	ser-5(vq1)	Olanzapine	5	0.00717857
																								VV212	ser-5(vq1)	Olanzapine	5	0.00524333
																								VV212	ser-5(vq1)	Olanzapine	5	0.00830167
																								VV212	ser-5(vq1)	Olanzapine	5	0.00847666
																								VV212	ser-5(vq1)	Olanzapine	5	0.00890185
																								VV212	ser-5(vq1)	Olanzapine	5	0.00478833
																								VV212	ser-5(vq1)	Olanzapine	5	0.00898056
																								VV212	ser-5(vq1)	Olanzapine	5	0.00807857
																								VV212	ser-5(vq1)	Olanzapine	5	0.00707223
																								VV212	ser-5(vq1)	Olanzapine	5	0.00603519
																								VV212	ser-5(vq1)	Olanzapine	5	0.00820834
																								VV212	ser-5(vq1)	Olanzapine	5	0.004875
																								VV212	ser-5(vq1)	Olanzapine	5	0.0109967
																								VV212	ser-5(vq1)	Olanzapine	5	0.00596042
																								VV212	ser-5(vq1)	Olanzapine	5	0.00595694
																								VV212	ser-5(vq1)	Olanzapine	5	0.00507593
																								VV212	ser-5(vq1)	Olanzapine	5	0.0106452
																								VV212	ser-5(vq1)	Olanzapine	5	0.0107042
																								VV212	ser-5(vq1)	Olanzapine	5	0.01003
																								VV212	ser-5(vq1)	Olanzapine	5	0.00761944
																								VV212	ser-5(vq1)	Olanzapine	5	0.00563214
																								VV212	ser-5(vq1)	Olanzapine	5	0.00739583
																								VV212	ser-5(vq1)	Olanzapine	5	0.00385208
																								VV212	ser-5(vq1)	Olanzapine	5	0.0103233
																								VV212	ser-5(vq1)	Olanzapine	5	0.00693148
																								VV212	ser-5(vq1)	Olanzapine	5	0.00704722
																								VV212	ser-5(vq1)	Olanzapine	5	0.00612949
																								VV212	ser-5(vq1)	Olanzapine	5	0.00589792
																								VV212	ser-5(vq1)	Olanzapine	5	0.0055803
																								VV212	ser-5(vq1)	Olanzapine	5	0.00291805
																								VV212	ser-5(vq1)	Olanzapine	5	0.0100125
																								VV212	ser-5(vq1)	Olanzapine	5	0.00949375
																								VV212	ser-5(vq1)	Olanzapine	5	0.00532778
																								VV212	ser-5(vq1)	Olanzapine	5	0.00632167
																								VV212	ser-5(vq1)	Olanzapine	5	0.00820151
																								VV212	ser-5(vq1)	Olanzapine	5	0.00760278
																								VV212	ser-5(vq1)	Olanzapine	20	0.00936515
																								VV212	ser-5(vq1)	Olanzapine	20	0.00710833
																								VV212	ser-5(vq1)	Olanzapine	20	0.00523167
																								VV212	ser-5(vq1)	Olanzapine	20	0.00722083
																								VV212	ser-5(vq1)	Olanzapine	20	0.0102104
																								VV212	ser-5(vq1)	Olanzapine	20	0.00581296
																								VV212	ser-5(vq1)	Olanzapine	20	0.00501444
																								VV212	ser-5(vq1)	Olanzapine	20	0.0101958
																								VV212	ser-5(vq1)	Olanzapine	20	0.00846389
																								VV212	ser-5(vq1)	Olanzapine	20	0.00985476
																								VV212	ser-5(vq1)	Olanzapine	20	0.00641944
																								VV212	ser-5(vq1)	Olanzapine	20	0.00979762
																								VV212	ser-5(vq1)	Olanzapine	20	0.00687976
																								VV212	ser-5(vq1)	Olanzapine	20	0.00627949
																								VV212	ser-5(vq1)	Olanzapine	20	0.00851667
																								VV212	ser-5(vq1)	Olanzapine	20	0.00835758
																								VV212	ser-5(vq1)	Olanzapine	20	0.00923809
																								VV212	ser-5(vq1)	Olanzapine	20	0.00911429
																								VV212	ser-5(vq1)	Olanzapine	20	0.00758571
																								VV212	ser-5(vq1)	Olanzapine	20	0.00830476
																								VV212	ser-5(vq1)	Olanzapine	20	0.00671334
																								VV212	ser-5(vq1)	Olanzapine	20	0.00993334
																								VV212	ser-5(vq1)	Olanzapine	20	0.0111143
																								VV212	ser-5(vq1)	Olanzapine	20	0.00872593
																								VV212	ser-5(vq1)	Olanzapine	20	0.00994
																								VV212	ser-5(vq1)	Olanzapine	20	0.0114792
																								VV212	ser-5(vq1)	Olanzapine	20	0.0067881
																								VV212	ser-5(vq1)	Olanzapine	20	0.00899
																								VV212	ser-5(vq1)	Olanzapine	20	0.00891667
																								VV212	ser-5(vq1)	Olanzapine	20	0.00598846
																								VV212	ser-5(vq1)	Olanzapine	20	0.01045
																								VV212	ser-5(vq1)	Olanzapine	20	0.00802709
																								VV212	ser-5(vq1)	Olanzapine	20	0.00745
																								VV212	ser-5(vq1)	Olanzapine	20	0.00515
																								VV212	ser-5(vq1)	Olanzapine	20	0.00794524
																								VV212	ser-5(vq1)	Olanzapine	20	0.006365
																								VV212	ser-5(vq1)	Olanzapine	20	0.0100361
																								VV212	ser-5(vq1)	Olanzapine	20	0.00645909
																								VV212	ser-5(vq1)	Olanzapine	20	0.00967292
																								VV212	ser-5(vq1)	Olanzapine	20	0.00788542
																								VV212	ser-5(vq1)	Olanzapine	20	0.00813056
																								VV212	ser-5(vq1)	Olanzapine	20	0.00521222
																								VV212	ser-5(vq1)	Olanzapine	20	0.00800833
																								VV212	ser-5(vq1)	Olanzapine	20	0.00944524
																								VV212	ser-5(vq1)	Olanzapine	20	0.00913519
																								VV212	ser-5(vq1)	Olanzapine	20	0.00655741
																								VV212	ser-5(vq1)	Olanzapine	20	0.00699584
																								VV212	ser-5(vq1)	Olanzapine	20	0.0091625
																								VV212	ser-5(vq1)	Olanzapine	20	0.00971
																								VV212	ser-5(vq1)	Olanzapine	20	0.00865741
																								VV212	ser-5(vq1)	Olanzapine	20	0.006225
																								VV212	ser-5(vq1)	Olanzapine	20	0.00705167
																								VV212	ser-5(vq1)	Olanzapine	50	0.00919583
																								VV212	ser-5(vq1)	Olanzapine	50	0.007875
																								VV212	ser-5(vq1)	Olanzapine	50	0.0101208
																								VV212	ser-5(vq1)	Olanzapine	50	0.0112762
																								VV212	ser-5(vq1)	Olanzapine	50	0.00969048
																								VV212	ser-5(vq1)	Olanzapine	50	0.0097
																								VV212	ser-5(vq1)	Olanzapine	50	0.00845333
																								VV212	ser-5(vq1)	Olanzapine	50	0.00883636
																								VV212	ser-5(vq1)	Olanzapine	50	0.0104524
																								VV212	ser-5(vq1)	Olanzapine	50	0.00762222
																								VV212	ser-5(vq1)	Olanzapine	50	0.00569167
																								VV212	ser-5(vq1)	Olanzapine	50	0.00894849
																								VV212	ser-5(vq1)	Olanzapine	50	0.010481
																								VV212	ser-5(vq1)	Olanzapine	50	0.00725556
																								VV212	ser-5(vq1)	Olanzapine	50	0.00769999
																								VV212	ser-5(vq1)	Olanzapine	50	0.00933333
																								VV212	ser-5(vq1)	Olanzapine	50	0.00840606
																								VV212	ser-5(vq1)	Olanzapine	50	0.0099
																								VV212	ser-5(vq1)	Olanzapine	50	0.0101556
																								VV212	ser-5(vq1)	Olanzapine	50	0.0108333
																								VV212	ser-5(vq1)	Olanzapine	50	0.00971111
																								VV212	ser-5(vq1)	Olanzapine	50	0.00980333
																								VV212	ser-5(vq1)	Olanzapine	50	0.01054
																								VV212	ser-5(vq1)	Olanzapine	50	0.00840417
																								VV212	ser-5(vq1)	Olanzapine	50	0.0100375
																								VV212	ser-5(vq1)	Olanzapine	50	0.0122556
																								VV212	ser-5(vq1)	Olanzapine	50	0.00972963
																								VV212	ser-5(vq1)	Olanzapine	50	0.00518611
																								VV212	ser-5(vq1)	Olanzapine	50	0.00917778
																								VV212	ser-5(vq1)	Olanzapine	50	0.00704849
																								VV212	ser-5(vq1)	Olanzapine	50	0.00792308
																								VV212	ser-5(vq1)	Olanzapine	50	0.00627778
																								VV212	ser-5(vq1)	Olanzapine	50	0.00607083
																								VV212	ser-5(vq1)	Olanzapine	50	0.00542857
																								VV212	ser-5(vq1)	Olanzapine	50	0.00964
																								VV212	ser-5(vq1)	Olanzapine	50	0.00369722
																								VV212	ser-5(vq1)	Olanzapine	50	0.00620238
																								VV212	ser-5(vq1)	Olanzapine	50	0.00975667
																								VV212	ser-5(vq1)	Olanzapine	50	0.00734048
																								VV212	ser-5(vq1)	Olanzapine	50	0.00890556
																								VV212	ser-5(vq1)	Olanzapine	50	0.00781667
																								VV212	ser-5(vq1)	Olanzapine	50	0.00599889
																								VV212	ser-5(vq1)	Olanzapine	50	0.00831944
																								VV212	ser-5(vq1)	Olanzapine	50	0.00857222
																								VV212	ser-5(vq1)	Olanzapine	50	0.0104738
																								VV212	ser-5(vq1)	Olanzapine	50	0.00665952
																								VV212	ser-5(vq1)	Olanzapine	50	0.00888056
																								VV212	ser-5(vq1)	Olanzapine	50	0.00660238
																								VV212	ser-5(vq1)	Olanzapine	50	0.00560167
																								VV212	ser-5(vq1)	Olanzapine	100	0.0105548
																								VV212	ser-5(vq1)	Olanzapine	100	0.00792879
																								VV212	ser-5(vq1)	Olanzapine	100	0.00859762
																								VV212	ser-5(vq1)	Olanzapine	100	0.00945625
																								VV212	ser-5(vq1)	Olanzapine	100	0.00988611
																								VV212	ser-5(vq1)	Olanzapine	100	0.0107861
																								VV212	ser-5(vq1)	Olanzapine	100	0.00783214
																								VV212	ser-5(vq1)	Olanzapine	100	0.00984524
																								VV212	ser-5(vq1)	Olanzapine	100	0.00945694
																								VV212	ser-5(vq1)	Olanzapine	100	0.00568333
																								VV212	ser-5(vq1)	Olanzapine	100	0.0080881
																								VV212	ser-5(vq1)	Olanzapine	100	0.00944833
																								VV212	ser-5(vq1)	Olanzapine	100	0.008335
																								VV212	ser-5(vq1)	Olanzapine	100	0.01065
																								VV212	ser-5(vq1)	Olanzapine	100	0.00700278
																								VV212	ser-5(vq1)	Olanzapine	100	0.0138452
																								VV212	ser-5(vq1)	Olanzapine	100	0.00749792
																								VV212	ser-5(vq1)	Olanzapine	100	0.00639167
																								VV212	ser-5(vq1)	Olanzapine	100	0.0086375
																								VV212	ser-5(vq1)	Olanzapine	100	0.00631042
																								VV212	ser-5(vq1)	Olanzapine	100	0.00600455
																								VV212	ser-5(vq1)	Olanzapine	100	0.0036625
																								VV212	ser-5(vq1)	Olanzapine	100	0.00393542
																								VV212	ser-5(vq1)	Olanzapine	100	0.006895
																								VV212	ser-5(vq1)	Olanzapine	100	0.00613095
																								VV212	ser-5(vq1)	Olanzapine	100	0.00939445
																								VV212	ser-5(vq1)	Olanzapine	100	0.00956334
																								VV212	ser-5(vq1)	Olanzapine	100	0.00627576
																								VV212	ser-5(vq1)	Olanzapine	100	0.00982778
																								VV212	ser-5(vq1)	Olanzapine	100	0.0100139
																								VV212	ser-5(vq1)	Olanzapine	100	0.00946667
																								VV212	ser-5(vq1)	Olanzapine	100	0.0103333
																								VV212	ser-5(vq1)	Olanzapine	100	0.0107333
																								VV212	ser-5(vq1)	Olanzapine	100	0.0100111
																								VV212	ser-5(vq1)	Olanzapine	100	0.0132611
																								VV212	ser-5(vq1)	Olanzapine	100	0.01415
																								VV212	ser-5(vq1)	Olanzapine	100	0.00932821
																								VV212	ser-5(vq1)	Olanzapine	100	0.0118167
																								VV212	ser-5(vq1)	Olanzapine	100	0.00896364
																								VV212	ser-5(vq1)	Olanzapine	100	0.0105778
																								VV212	ser-5(vq1)	Olanzapine	100	0.00741905
																								VV212	ser-5(vq1)	Olanzapine	100	0.00609167
																								VV212	ser-5(vq1)	Olanzapine	100	0.00690595
																								VV212	ser-5(vq1)	Olanzapine	100	0.0110405
																								VV212	ser-5(vq1)	Olanzapine	100	0.00674583
																								VV212	ser-5(vq1)	Olanzapine	100	0.00807381
																								VV212	ser-5(vq1)	Olanzapine	100	0.00757708
																								VV212	ser-5(vq1)	Olanzapine	100	0.00681042
																								VV212	ser-5(vq1)	Olanzapine	100	0.0101981
																								VV212	ser-5(vq1)	Olanzapine	100	0.00710758
																								VV212	ser-5(vq1)	Olanzapine	100	0.00976833
																								VV212	ser-5(vq1)	Olanzapine	100	0.00800238
																								VV212	ser-5(vq1)	Olanzapine	100	0.00590278
																								VV212	ser-5(vq1)	Olanzapine	100	0.00767381
																								VV212	ser-5(vq1)	Olanzapine	100	0.00629583
																								VV212	ser-5(vq1)	Olanzapine	200	0.00781296
																								VV212	ser-5(vq1)	Olanzapine	200	0.007095
																								VV212	ser-5(vq1)	Olanzapine	200	0.00788542
																								VV212	ser-5(vq1)	Olanzapine	200	0.0114361
																								VV212	ser-5(vq1)	Olanzapine	200	0.00874524
																								VV212	ser-5(vq1)	Olanzapine	200	0.00995741
																								VV212	ser-5(vq1)	Olanzapine	200	0.009115
																								VV212	ser-5(vq1)	Olanzapine	200	0.00925972
																								VV212	ser-5(vq1)	Olanzapine	200	0.0064375
																								VV212	ser-5(vq1)	Olanzapine	200	0.00926042
																								VV212	ser-5(vq1)	Olanzapine	200	0.00638056
																								VV212	ser-5(vq1)	Olanzapine	200	0.00902143
																								VV212	ser-5(vq1)	Olanzapine	200	0.0085197
																								VV212	ser-5(vq1)	Olanzapine	200	0.00810152
																								VV212	ser-5(vq1)	Olanzapine	200	0.00975972
																								VV212	ser-5(vq1)	Olanzapine	200	0.0102526
																								VV212	ser-5(vq1)	Olanzapine	200	0.0113076
																								VV212	ser-5(vq1)	Olanzapine	200	0.0137639
																								VV212	ser-5(vq1)	Olanzapine	200	0.00708833
																								VV212	ser-5(vq1)	Olanzapine	200	0.00884791
																								VV212	ser-5(vq1)	Olanzapine	200	0.0108806
																								VV212	ser-5(vq1)	Olanzapine	200	0.0115833
																								VV212	ser-5(vq1)	Olanzapine	200	0.0111894
																								VV212	ser-5(vq1)	Olanzapine	200	0.0115033
																								VV212	ser-5(vq1)	Olanzapine	200	0.00897292
																								VV212	ser-5(vq1)	Olanzapine	200	0.00786852
																								VV212	ser-5(vq1)	Olanzapine	200	0.009075
																								VV212	ser-5(vq1)	Olanzapine	200	0.00968167
																								VV212	ser-5(vq1)	Olanzapine	200	0.00884791
																								VV212	ser-5(vq1)	Olanzapine	200	0.0113633
																								VV212	ser-5(vq1)	Olanzapine	200	0.00907
																								VV212	ser-5(vq1)	Olanzapine	200	0.00746111
																								VV212	ser-5(vq1)	Olanzapine	200	0.00609074
																								VV212	ser-5(vq1)	Olanzapine	200	0.00620972
																								VV212	ser-5(vq1)	Olanzapine	200	0.00601458
																								VV212	ser-5(vq1)	Olanzapine	200	0.00470641
																								VV212	ser-5(vq1)	Olanzapine	200	0.00588333
																								VV212	ser-5(vq1)	Olanzapine	200	0.00999762
																								VV212	ser-5(vq1)	Olanzapine	200	0.00669242
																								VV212	ser-5(vq1)	Olanzapine	200	0.00615972
																								VV212	ser-5(vq1)	Olanzapine	200	0.00635
																								VV212	ser-5(vq1)	Olanzapine	200	0.00605833
																								VV212	ser-5(vq1)	Olanzapine	200	0.0077463
																								VV212	ser-5(vq1)	Olanzapine	200	0.00988125
																								VV212	ser-5(vq1)	Olanzapine	200	0.0103567
																								VV212	ser-5(vq1)	Olanzapine	200	0.00697593
																								VV212	ser-5(vq1)	Olanzapine	200	0.00717292
																								VV212	ser-5(vq1)	Olanzapine	200	0.00634524
																								VV212	ser-5(vq1)	Olanzapine	200	0.006425
																								VV212	ser-5(vq1)	Olanzapine	200	0.00712619
																								VV212	ser-5(vq1)	Olanzapine	200	0.00725303
																								VV212	ser-5(vq1)	Olanzapine	200	0.00835833
																								VV212	ser-5(vq1)	Olanzapine	200	0.00923056
																								VV212	ser-5(vq1)	Olanzapine	200	0.00751191
																								VV212	ser-5(vq1)	Olanzapine	200	0.00535

## Sheet: Fig.2
Fig.2B					Fig.2C								Fig.2E						Fig.2F								Fig.2G
Strain	Drug 1	selflysis	Delta OD600 d1-d4		Strain	Genotype	Drug 1	Concentration (uM)	Drug 2	Concentration (uM)	Delta OD600 d1-d4		Strain	Genotype	Drug	Concentration (uM)	Delta OD600 d1-d4		Strain	Genotype	Drug 1	Concentration (uM)	Drug 2	Concentration (uM)	Delta OD600 d1-d4		Strain	Genotype	Drug 1	Concentration (uM)	Drug 2	Concentration (uM)	Delta OD600 d1-d4
N2	(+)-campjhor	0.0667	0.02935		N2	wt	water	0	-	0	0.00817273		N2	wt	Minocycline	0.1	0.00651111		N2	wt	Minocycline	0.1	Chlorpromazine	2	0.00799231		N2	wt	Minocycline	0.1	Olanzapine	200	0.0145042
N2	(+)-campjhor	0.0667	0.0237857		N2	wt	water	0	-	0	0.00840741		N2	wt	Minocycline	0.1	0.00702564		N2	wt	Minocycline	0.1	Chlorpromazine	2	0.01569		N2	wt	Minocycline	0.1	Olanzapine	200	0.0135922
N2	(+)-campjhor	0.0667	0.02516		N2	wt	water	0	-	0	0.0102778		N2	wt	Minocycline	0.1	0.0113833		N2	wt	Minocycline	0.1	Chlorpromazine	2	0.0107714		N2	wt	Minocycline	0.1	Olanzapine	200	0.0105214
N2	(+)-campjhor	0.0667	0.0194		N2	wt	water	0	-	0	0.00798666		N2	wt	Minocycline	0.1	0.00731538		N2	wt	Minocycline	0.1	Chlorpromazine	2	0.0087		N2	wt	Minocycline	0.1	Olanzapine	200	0.0132042
N2	(+)-campjhor	0.0667	0.0235167		N2	wt	water	0	-	0	0.00748148		N2	wt	Minocycline	0.1	0.00431667		N2	wt	Minocycline	0.1	Chlorpromazine	2	0.0115308		N2	wt	Minocycline	0.1	Olanzapine	200	0.0100363
N2	(+)-campjhor	0.0667	0.0255286		N2	wt	water	0	-	0	0.0102905		N2	wt	Minocycline	0.1	0.00707037		N2	wt	Minocycline	0.1	Chlorpromazine	2	0.00914118		N2	wt	Minocycline	0.1	Olanzapine	200	0.0148062
N2	(+)-campjhor	0.0667	0.0221833		N2	wt	water	0	-	0	0.0102714		N2	wt	Minocycline	0.1	0.00625882		N2	wt	Minocycline	0.1	Chlorpromazine	2	0.00636667		N2	wt	Minocycline	0.1	Olanzapine	200	0.0116774
N2	(+)-campjhor	0.0667	0.0197833		N2	wt	water	0	-	0	0.00769667		N2	wt	Minocycline	0.1	0.00564902		N2	wt	Minocycline	0.1	Chlorpromazine	2	0.0116308		N2	wt	Minocycline	0.1	Olanzapine	200	0.0148283
N2	(+)-campjhor	0.0667	0.0229111		N2	wt	water	0	-	0	0.00641481		N2	wt	Minocycline	0.1	0.00515897		N2	wt	Minocycline	0.1	Chlorpromazine	2	0.00910769		N2	wt	Minocycline	0.1	Olanzapine	200	0.0138083
N2	(+)-campjhor	0.0667	0.02225		N2	wt	water	0	-	0	0.0091037		N2	wt	Minocycline	0.1	0.00353922		N2	wt	Minocycline	0.1	Chlorpromazine	2	0.0202133		N2	wt	Minocycline	0.1	Olanzapine	200	0.0168396
N2	(+)-campjhor	0.0667	0.02268		N2	wt	water	0	-	0	0.00756667		N2	wt	Minocycline	0.1	0.00805333		N2	wt	Minocycline	0.1	Chlorpromazine	2	0.00905294		N2	wt	Minocycline	0.1	Olanzapine	200	0.00449524
N2	(+)-campjhor	0.0667	0.02318		N2	wt	water	0	-	0	0.00832222		N2	wt	Minocycline	0.1	0.00675		N2	wt	Minocycline	0.1	Chlorpromazine	2	0.00715		N2	wt	Minocycline	0.1	Olanzapine	200	0.01056
N2	(+)-campjhor	0.0667	0.022725		N2	wt	water	0	-	0	0.00672424		N2	wt	Minocycline	0.1	0.0064631		N2	wt	Minocycline	0.1	Chlorpromazine	2	0.010225		N2	wt	Minocycline	0.1	Olanzapine	200	0.0159444
N2	(-)-Hyperzine A	0.0677	0.02265		N2	wt	water	0	-	0	0.009825		N2	wt	Minocycline	0.1	0.00921528		N2	wt	Minocycline	0.1	Chlorpromazine	2	0.0180333		N2	wt	Minocycline	0.1	Olanzapine	200	0.0119972
N2	(-)-Hyperzine A	0.0677	0.0253		N2	wt	water	0	-	0	0.00772666		N2	wt	Minocycline	0.1	0.008825		N2	wt	Minocycline	0.1	Chlorpromazine	2	0.0124167		N2	wt	Minocycline	0.1	Olanzapine	200	0.00916389
N2	(-)-Hyperzine A	0.0677	0.0216		N2	wt	water	0	-	0	0.00533333		N2	wt	Minocycline	0.1	0.00541222		N2	wt	Minocycline	0.1	Chlorpromazine	2	0.0196426		N2	wt	Minocycline	0.1	Olanzapine	200	0.0156
N2	(-)-Hyperzine A	0.0677	0.0242167		N2	wt	water	0	-	0	0.00494286		N2	wt	Minocycline	0.1	0.00904062		N2	wt	Minocycline	0.1	Chlorpromazine	2	0.0134983		N2	wt	Minocycline	0.1	Olanzapine	200	0.0138704
N2	(-)-Hyperzine A	0.0677	0.0254		N2	wt	water	0	-	0	0.00769231		N2	wt	Minocycline	0.1	0.00866167		N2	wt	Minocycline	0.1	Chlorpromazine	2	0.00988229		N2	wt	Minocycline	0.1	Olanzapine	200	0.0145667
N2	(-)-Hyperzine A	0.0677	0.00765		N2	wt	water	0	-	0	0.0111593		N2	wt	Minocycline	0.1	0.00474643		N2	wt	Minocycline	0.1	Chlorpromazine	2	0.0154717		N2	wt	Minocycline	0.1	Olanzapine	200	0.0162061
N2	(-)-Hyperzine A	0.0677	0.0218375		N2	wt	water	0	-	0	0.0103889		N2	wt	Minocycline	0.1	0.00618333		N2	wt	Minocycline	0.1	Chlorpromazine	2	0.0129423		N2	wt	Minocycline	0.1	Olanzapine	200	0.0163303
N2	(-)-Hyperzine A	0.0677	0.02435		N2	wt	water	0	-	0	0.0068303		N2	wt	Minocycline	0.1	0.00587424		N2	wt	Minocycline	0.1	Chlorpromazine	2	0.0115607		N2	wt	Minocycline	0.1	Olanzapine	200	0.010619
N2	(-)-Hyperzine A	0.0677	0.01792		N2	wt	water	0	-	0	0.0119148		N2	wt	Minocycline	0.1	0.00557308		N2	wt	Minocycline	0.1	Chlorpromazine	2	0.0175604		N2	wt	Minocycline	0.1	Olanzapine	200	0.0148524
N2	(-)-Hyperzine A	0.0677	0.0200071		N2	wt	water	0	-	0	0.00571429		N2	wt	Minocycline	0.1	0.00707745		N2	wt	Minocycline	0.1	Chlorpromazine	2	0.00747667		N2	wt	Minocycline	0.1	Olanzapine	200	0.0133271
N2	(-)-Hyperzine A	0.0677	0.0208917		N2	wt	water	0	-	0	0.0102818		N2	wt	Minocycline	0.1	0.00927222		N2	wt	Minocycline	0.1	Chlorpromazine	2	0.0160197		N2	wt	Minocycline	0.1	Olanzapine	200	0.016831
N2	(-)-Hyperzine A	0.0677	0.02225		N2	wt	water	0	-	0	0.00613333		N2	wt	Minocycline	0.1	0.00637738		N2	wt	Minocycline	0.1	Chlorpromazine	2	0.0149729		N2	wt	Minocycline	0.1	Olanzapine	200	0.0167833
N2	(-)-Hyperzine A	0.0677	0.0262333		N2	wt	water	0	-	0	0.00715		N2	wt	Minocycline	0.1	0.00545476		N2	wt	Minocycline	0.1	Chlorpromazine	2	0.0127486		N2	wt	Minocycline	0.1	Olanzapine	200	0.0142021
N2	(-)-Hyperzine A	0.0677	0.0235667		N2	wt	water	0	-	0	0.00916667		N2	wt	Minocycline	0.1	0.00884333		N2	wt	Minocycline	0.1	Chlorpromazine	2	0.00417745		N2	wt	Minocycline	0.1	Olanzapine	200	0.013175
N2	(-)-Hyperzine A	0.0677	0.0253714		N2	wt	water	0	-	0	0.01176		N2	wt	Minocycline	0.1	0.01154		N2	wt	Minocycline	0.1	Chlorpromazine	2	0.0135258		N2	wt	Minocycline	0.1	Olanzapine	200	0.0164021
N2	(-)-Hyperzine A	0.0677	0.0243		N2	wt	water	0	-	0	0.00675714		N2	wt	Minocycline	0.1	0.00840833		N2	wt	Minocycline	0.1	Chlorpromazine	2	0.0106591		N2	wt	Minocycline	0.1	Olanzapine	200	0.0172167
N2	(-)-Hyperzine A	0.0677	0.0243		N2	wt	water	0	-	0	0.00954762		N2	wt	Minocycline	0.1	0.008225		N2	wt	Minocycline	0.1	Chlorpromazine	2	0.00985972		N2	wt	Minocycline	0.1	Olanzapine	200	0.0143811
N2	(-)-Hyperzine A	0.0677	0.020425		N2	wt	water	0	-	0	0.00602778		N2	wt	Minocycline	0.1	0.0100278		N2	wt	Minocycline	0.1	Chlorpromazine	2	0.0177958		N2	wt	Minocycline	0.1	Olanzapine	200	0.0172817
N2	(-)-Hyperzine A	0.0677	0.0252222		N2	wt	water	0	-	0	0.00823333		N2	wt	Minocycline	0.1	0.00715		N2	wt	Minocycline	0.1	Chlorpromazine	2	0.0165633		N2	wt	Minocycline	0.1	Olanzapine	200	0.0152639
N2	(-)-Hyperzine A	0.0677	0.0235167		N2	wt	water	0	-	0	0.00744667		N2	wt	Minocycline	0.1	0.00461111		N2	wt	Minocycline	0.1	Chlorpromazine	2	0.0125244		N2	wt	Minocycline	0.1	Olanzapine	200	0.00991
N2	(-)-Hyperzine A	0.0677	0.0278		N2	wt	water	0	-	0	0.0103889		N2	wt	Minocycline	0.1	0.00944444		N2	wt	Minocycline	0.1	Chlorpromazine	2	0.0144306		N2	wt	Minocycline	0.1	Olanzapine	200	0.0086
N2	(-)-Hyperzine A	0.0677	0.0247		N2	wt	water	0	-	0	0.00699		N2	wt	Minocycline	0.1	0.00984444		N2	wt	Minocycline	0.1	Chlorpromazine	2	0.0117521		N2	wt	Minocycline	0.1	Olanzapine	200	0.0129714
N2	(-)-Hyperzine A	0.0677	0.0185143		N2	wt	water	0	-	0	0.00612		N2	wt	Minocycline	0.1	0.0109625		N2	wt	Minocycline	0.1	Chlorpromazine	2	0.0116012		N2	wt	Minocycline	0.1	Olanzapine	200	0.0116733
N2	(-)-Hyperzine A	0.0677	0.0220167		N2	wt	water	0	-	0	0.00573055		N2	wt	Minocycline	0.1	0.00697778		N2	wt	Minocycline	0.1	Chlorpromazine	2	0.0130648		N2	wt	Minocycline	0.1	Olanzapine	200	0.01279
N2	(-)-Hyperzine A	0.0677	0.0247		N2	wt	water	0	-	0	0.00710588		N2	wt	Minocycline	0.1	0.0134708		N2	wt	Minocycline	0.1	Chlorpromazine	2	0.014425		N2	wt	Minocycline	0.1	Olanzapine	200	0.0161083
N2	(-)-Hyperzine A	0.0677	0.0223167		N2	wt	water	0	-	0	0.00831282		N2	wt	Minocycline	0.1	0.00693542		N2	wt	Minocycline	0.1	Chlorpromazine	2	0.0211667		N2	wt	Minocycline	0.1	Olanzapine	200	0.0118511
N2	(-)-Hyperzine A	0.0677	0.02539		N2	wt	water	0	-	0	0.00838788		N2	wt	Minocycline	0.1	0.00689444		N2	wt	Minocycline	0.1	Chlorpromazine	2	0.0193444		N2	wt	Minocycline	0.1	Olanzapine	200	0.0133556
N2	(-)-Hyperzine A	0.0677	0.01925		N2	wt	water	0	-	0	0.00599259		N2	wt	Minocycline	0.1	0.0074625		N2	wt	Minocycline	0.1	Chlorpromazine	2	0.0166583		N2	wt	Minocycline	0.1	Olanzapine	200	0.00816863
N2	(-)-sparteine (sulfate pentahydrate)	0.0707	0.0222		N2	wt	water	0	-	0	0.0103778		N2	wt	Minocycline	0.1	0.00822037		N2	wt	Minocycline	0.1	Chlorpromazine	2	0.0179128		N2	wt	Minocycline	0.1	Olanzapine	200	0.0127354
N2	(-)-sparteine (sulfate pentahydrate)	0.0707	0.0235667		N2	wt	water	0	-	0	0.00553809		N2	wt	Minocycline	0.1	0.0100317		N2	wt	Minocycline	0.1	Chlorpromazine	2	0.0241048		N2	wt	Minocycline	0.1	Olanzapine	200	0.0118714
N2	(-)-sparteine (sulfate pentahydrate)	0.0707	0.023775		N2	wt	water	0	-	0	0.00797619		N2	wt	Minocycline	0.1	0.0137583		N2	wt	Minocycline	0.1	Chlorpromazine	2	0.0170455		N2	wt	Minocycline	0.1	Olanzapine	200	0.0101897
N2	(-)-sparteine (sulfate pentahydrate)	0.0707	0.024275		N2	wt	water	0	-	0	0.00815833		N2	wt	Minocycline	0.1	0.0131767		N2	wt	Minocycline	0.1	Chlorpromazine	2	0.0165792		N2	wt	Minocycline	10	Olanzapine	200	0.0148222
N2	(-)-sparteine (sulfate pentahydrate)	0.0707	0.0234875		N2	wt	water	0	-	0	0.007275		N2	wt	Minocycline	0.1	0.0105683		N2	wt	Minocycline	10	Chlorpromazine	2	0.0107042		N2	wt	Minocycline	10	Olanzapine	200	0.0124667
N2	(-)-sparteine (sulfate pentahydrate)	0.0707	0.02406		N2	wt	water	0	-	0	0.00594167		N2	wt	Minocycline	0.1	0.0112452		N2	wt	Minocycline	10	Chlorpromazine	2	0.0100208		N2	wt	Minocycline	10	Olanzapine	200	0.0125542
N2	(-)-sparteine (sulfate pentahydrate)	0.0707	0.0236		N2	wt	water	0	-	0	0.0081		N2	wt	Minocycline	0.1	0.00795741		N2	wt	Minocycline	10	Chlorpromazine	2	0.0106705		N2	wt	Minocycline	10	Olanzapine	200	0.0160259
N2	(-)-sparteine (sulfate pentahydrate)	0.0707	0.0229		N2	wt	water	0	-	0	0.00906667		N2	wt	Minocycline	0.1	0.0100917		N2	wt	Minocycline	10	Chlorpromazine	2	0.0112383		N2	wt	Minocycline	10	Olanzapine	200	0.0152667
N2	(-)-sparteine (sulfate pentahydrate)	0.0707	0.0241		N2	wt	water	0	-	0	0.00573333		N2	wt	Minocycline	0.1	0.00659167		N2	wt	Minocycline	10	Chlorpromazine	2	0.0117304		N2	wt	Minocycline	10	Olanzapine	200	0.0161033
N2	(-)-sparteine (sulfate pentahydrate)	0.0707	0.0228083		N2	wt	water	0	-	0	0.00649048		N2	wt	Minocycline	10	0.0081625		N2	wt	Minocycline	10	Chlorpromazine	2	0.010838		N2	wt	Minocycline	10	Olanzapine	200	0.0154583
N2	(-)-sparteine (sulfate pentahydrate)	0.0707	0.0223889		N2	wt	water	0	-	0	0.00752		N2	wt	Minocycline	10	0.00946282		N2	wt	Minocycline	10	Chlorpromazine	2	0.00975769		N2	wt	Minocycline	10	Olanzapine	200	0.0125476
N2	(-)-sparteine (sulfate pentahydrate)	0.0707	0.019325		N2	wt	water	0	-	0	0.00833704		N2	wt	Minocycline	10	0.008395		N2	wt	Minocycline	10	Chlorpromazine	2	0.0104988		N2	wt	Minocycline	10	Olanzapine	200	0.0140242
N2	(-)-sparteine (sulfate pentahydrate)	0.0707	0.0225333		N2	wt	water	0	-	0	0.00575758		N2	wt	Minocycline	10	0.0110479		N2	wt	Minocycline	10	Chlorpromazine	2	0.00996354		N2	wt	Minocycline	10	Olanzapine	200	0.0117103
N2	5-Aminosalicylic acid	0.0727	0.01678		N2	wt	water	0	-	0	0.00609047		N2	wt	Minocycline	10	0.00522647		N2	wt	Minocycline	10	Chlorpromazine	2	0.00921111		N2	wt	Minocycline	10	Olanzapine	200	0.0103424
N2	5-Aminosalicylic acid	0.0727	0.0056		N2	wt	water	0	-	0	0.00818		N2	wt	Minocycline	10	0.00764062		N2	wt	Minocycline	10	Chlorpromazine	2	0.0103226		N2	wt	Minocycline	10	Olanzapine	200	0.0144778
N2	5-Aminosalicylic acid	0.0727	0.02088		N2	wt	water	0	-	0	0.0113		N2	wt	Minocycline	10	0.006725		N2	wt	Minocycline	10	Chlorpromazine	2	0.01042		N2	wt	Minocycline	10	Olanzapine	200	0.00726889
N2	5-Aminosalicylic acid	0.0727	0.0229667		N2	wt	water	0	-	0	0.00872381		N2	wt	Minocycline	10	0.0110244		N2	wt	Minocycline	10	Chlorpromazine	2	0.0166773		N2	wt	Minocycline	10	Olanzapine	200	0.00818333
N2	5-Aminosalicylic acid	0.0727	0.0208778		N2	wt	water	0	-	0	0.00624444		N2	wt	Minocycline	10	0.00785		N2	wt	Minocycline	10	Chlorpromazine	2	0.0097869		N2	wt	Minocycline	10	Olanzapine	200	0.0111792
N2	5-Aminosalicylic acid	0.0727	0.0226		N2	wt	DMSO	0.0033	-	0	0.0110222		N2	wt	Minocycline	10	0.00725139		N2	wt	Minocycline	10	Chlorpromazine	2	0.0094463		N2	wt	Minocycline	10	Olanzapine	200	0.007
N2	5-Aminosalicylic acid	0.0727	0.0228143		N2	wt	DMSO	0.0033	-	0	0.00484314		N2	wt	Minocycline	10	0.0051869		N2	wt	Minocycline	10	Chlorpromazine	2	0.0155481		N2	wt	Minocycline	10	Olanzapine	200	0.00988974
N2	5-Aminosalicylic acid	0.0727	0.0235875		N2	wt	DMSO	0.0033	-	0	0.00828148		N2	wt	Minocycline	10	0.00697396		N2	wt	Minocycline	10	Chlorpromazine	2	0.0104833		N2	wt	Minocycline	10	Olanzapine	200	0.00913111
N2	5-Aminosalicylic acid	0.0727	0.0224		N2	wt	DMSO	0.0033	-	0	0.00552051		N2	wt	Minocycline	10	0.00764643		N2	wt	Minocycline	10	Chlorpromazine	2	0.00972708		N2	wt	Minocycline	10	Olanzapine	200	0.0101926
N2	5-Aminosalicylic acid	0.0727	0.0211364		N2	wt	DMSO	0.0033	-	0	0.00948889		N2	wt	Minocycline	10	0.0100278		N2	wt	Minocycline	10	Chlorpromazine	2	0.0110256		N2	wt	Minocycline	10	Olanzapine	200	0.00759216
N2	5-Aminosalicylic acid	0.0727	0.024325		N2	wt	DMSO	0.0033	-	0	0.00714583		N2	wt	Minocycline	10	0.00655128		N2	wt	Minocycline	10	Chlorpromazine	2	0.0121222		N2	wt	Minocycline	10	Olanzapine	200	0.00600417
N2	5-Aminosalicylic acid	0.0727	0.0201444		N2	wt	DMSO	0.0033	-	0	0.00886191		N2	wt	Minocycline	10	0.00848889		N2	wt	Minocycline	10	Chlorpromazine	2	0.017263		N2	wt	Minocycline	10	Olanzapine	200	0.00920769
N2	5-Aminosalicylic acid	0.0727	0.0247833		N2	wt	DMSO	0.0033	-	0	0.00794583		N2	wt	Minocycline	10	0.00700769		N2	wt	Minocycline	10	Chlorpromazine	2	0.0186167		N2	wt	Minocycline	10	Olanzapine	200	0.00928
N2	5-Aminosalicylic acid	0.0727	0.0215143		N2	wt	DMSO	0.0033	-	0	0.00655556		N2	wt	Minocycline	10	0.00803939		N2	wt	Minocycline	10	Chlorpromazine	2	0.0130238		N2	wt	Minocycline	10	Olanzapine	200	0.011297
N2	6-Mercaptopurine	0.0702	0.0245		N2	wt	DMSO	0.0033	-	0	0.00594359		N2	wt	Minocycline	10	0.00499074		N2	wt	Minocycline	10	Chlorpromazine	2	0.0152867		N2	wt	Minocycline	10	Olanzapine	200	0.00964902
N2	6-Mercaptopurine	0.0702	0.0225333		N2	wt	DMSO	0.0033	-	0	0.00601852		N2	wt	Minocycline	10	0.00909231		N2	wt	Minocycline	10	Chlorpromazine	2	0.0158222		N2	wt	Minocycline	10	Olanzapine	200	0.0120154
N2	6-Mercaptopurine	0.0702	0.0231334		N2	wt	DMSO	0.0033	-	0	0.00837222		N2	wt	Minocycline	10	0.00683889		N2	wt	Minocycline	10	Chlorpromazine	2	0.0116485		N2	wt	Minocycline	10	Olanzapine	200	0.01712
N2	6-Mercaptopurine	0.0702	0.0206		N2	wt	DMSO	0.0033	-	0	0.00634		N2	wt	Minocycline	10	0.00859375		N2	wt	Minocycline	10	Chlorpromazine	2	0.0136636		N2	wt	Minocycline	10	Olanzapine	200	0.0170867
N2	6-Mercaptopurine	0.0702	0.02258		N2	wt	DMSO	0.0033	-	0	0.00503846		N2	wt	Minocycline	10	0.00963667		N2	wt	Minocycline	10	Chlorpromazine	2	0.0167444		N2	wt	Minocycline	10	Olanzapine	200	0.0123762
N2	6-Mercaptopurine	0.0702	0.019975		N2	wt	DMSO	0.0033	-	0	0.00339048		N2	wt	Minocycline	10	0.00717222		N2	wt	Minocycline	10	Chlorpromazine	2	0.0120595		N2	wt	Minocycline	10	Olanzapine	200	0.01515
N2	6-Mercaptopurine	0.0702	0.02205		N2	wt	DMSO	0.0033	-	0	0.00918333		N2	wt	Minocycline	10	0.00797059		N2	wt	Minocycline	10	Chlorpromazine	2	0.0141528		N2	wt	Minocycline	10	Olanzapine	200	0.0129576
N2	6-Mercaptopurine	0.0702	0.0254857		N2	wt	DMSO	0.0033	-	0	0.00962333		N2	wt	Minocycline	10	0.00945926		N2	wt	Minocycline	10	Chlorpromazine	2	0.0134833		N2	wt	Minocycline	10	Olanzapine	200	0.0152571
N2	6-Mercaptopurine	0.0702	0.019		N2	wt	DMSO	0.0033	-	0	0.0106556		N2	wt	Minocycline	10	0.00635		N2	wt	Minocycline	10	Chlorpromazine	2	0.0103444		N2	wt	Minocycline	10	Olanzapine	200	0.0117361
N2	6-Mercaptopurine	0.0702	0.0205		N2	wt	DMSO	0.0033	-	0	0.00794		N2	wt	Minocycline	10	0.00963333		N2	wt	Minocycline	10	Chlorpromazine	2	0.0164917		N2	wt	Minocycline	10	Olanzapine	200	0.0168556
N2	6-Mercaptopurine	0.0702	0.02008		N2	wt	DMSO	0.0033	-	0	0.00924667		N2	wt	Minocycline	10	0.00896191		N2	wt	Minocycline	10	Chlorpromazine	2	0.0106273		N2	wt	Minocycline	10	Olanzapine	200	0.0077
N2	6-Mercaptopurine	0.0702	0.0176		N2	wt	DMSO	0.0033	-	0	0.006425		N2	wt	Minocycline	10	0.00645556		N2	wt	Minocycline	10	Chlorpromazine	2	0.0126364		N2	wt	Minocycline	20	Olanzapine	200	0.00960513
N2	6-Mercaptopurine	0.0702	0.0274222		N2	wt	DMSO	0.0033	-	0	0.0108048		N2	wt	Minocycline	10	0.0098		N2	wt	Minocycline	10	Chlorpromazine	2	0.0124778		N2	wt	Minocycline	20	Olanzapine	200	0.00992778
N2	6-Mercaptopurine	0.0702	0.0186286		N2	wt	DMSO	0.0033	-	0	0.00747619		N2	wt	Minocycline	10	0.00689259		N2	wt	Minocycline	10	Chlorpromazine	2	0.0137222		N2	wt	Minocycline	20	Olanzapine	200	0.00925098
N2	8-hydroxyquinoline	0.0613	0.0241833		N2	wt	DMSO	0.0033	-	0	0.00950833		N2	wt	Minocycline	10	0.00642857		N2	wt	Minocycline	10	Chlorpromazine	2	0.0123667		N2	wt	Minocycline	20	Olanzapine	200	0.0119267
N2	8-hydroxyquinoline	0.0613	0.0202444		N2	wt	DMSO	0.0033	-	0	0.00668333		N2	wt	Minocycline	10	0.00802		N2	wt	Minocycline	10	Chlorpromazine	2	0.0174056		N2	wt	Minocycline	20	Olanzapine	200	0.00754118
N2	8-hydroxyquinoline	0.0613	0.0245667		N2	wt	DMSO	0.0033	-	0	0.00614815		N2	wt	Minocycline	10	0.00869583		N2	wt	Minocycline	10	Chlorpromazine	2	0.0155476		N2	wt	Minocycline	20	Olanzapine	200	0.0104767
N2	8-hydroxyquinoline	0.0613	0.0240429		N2	wt	DMSO	0.0033	-	0	0.00941944		N2	wt	Minocycline	10	0.00573778		N2	wt	Minocycline	10	Chlorpromazine	2	0.0159111		N2	wt	Minocycline	20	Olanzapine	200	0.00898333
N2	8-hydroxyquinoline	0.0613	0.0213		N2	wt	DMSO	0.0033	-	0	0.00858095		N2	wt	Minocycline	10	0.00885		N2	wt	Minocycline	10	Chlorpromazine	2	0.0168556		N2	wt	Minocycline	20	Olanzapine	200	0.00929881
N2	8-hydroxyquinoline	0.0613	0.0189		N2	wt	DMSO	0.0033	-	0	0.00871905		N2	wt	Minocycline	10	0.00940741		N2	wt	Minocycline	10	Chlorpromazine	2	0.01702		N2	wt	Minocycline	20	Olanzapine	200	0.00979545
N2	8-hydroxyquinoline	0.0613	0.0238286		N2	wt	DMSO	0.0033	-	0	0.00836667		N2	wt	Minocycline	10	0.0117238		N2	wt	Minocycline	10	Chlorpromazine	2	0.0155667		N2	wt	Minocycline	20	Olanzapine	200	0.00947262
N2	8-hydroxyquinoline	0.0613	0.01295		N2	wt	DMSO	0.0033	-	0	0.00730769		N2	wt	Minocycline	10	0.00552333		N2	wt	Minocycline	20	Chlorpromazine	2	0.0141537		N2	wt	Minocycline	20	Olanzapine	200	0.0124064
N2	8-hydroxyquinoline	0.0613	0.02552		N2	wt	DMSO	0.0033	-	0	0.00795238		N2	wt	Minocycline	10	0.00584524		N2	wt	Minocycline	20	Chlorpromazine	2	0.0136567		N2	wt	Minocycline	20	Olanzapine	200	0.00897604
N2	8-hydroxyquinoline	0.0613	0.0239455		N2	wt	DMSO	0.0033	-	0	0.00565834		N2	wt	Minocycline	10	0.0107519		N2	wt	Minocycline	20	Chlorpromazine	2	0.00972255		N2	wt	Minocycline	20	Olanzapine	200	0.0113269
N2	8-hydroxyquinoline	0.0613	0.0241		N2	wt	DMSO	0.0033	-	0	0.00911212		N2	wt	Minocycline	10	0.0117481		N2	wt	Minocycline	20	Chlorpromazine	2	0.00827262		N2	wt	Minocycline	20	Olanzapine	200	0.00804028
N2	8-hydroxyquinoline	0.0613	0.0233429		N2	wt	DMSO	0.0033	-	0	0.0080875		N2	wt	Minocycline	10	0.00844667		N2	wt	Minocycline	20	Chlorpromazine	2	0.0129903		N2	wt	Minocycline	20	Olanzapine	200	0.0146687
N2	8-hydroxyquinoline	0.0613	0.02235		N2	wt	DMSO	0.0033	-	0	0.00265278		N2	wt	Minocycline	10	0.0115222		N2	wt	Minocycline	20	Chlorpromazine	2	0.0101789		N2	wt	Minocycline	20	Olanzapine	200	0.0109917
N2	8-hydroxyquinoline	0.0613	0.0219833		N2	wt	DMSO	0.0033	-	0	0.00838182		N2	wt	Minocycline	10	0.0104467		N2	wt	Minocycline	20	Chlorpromazine	2	0.0108464		N2	wt	Minocycline	20	Olanzapine	200	0.0110783
N2	Acamprosate (calcium)	0.0715	0.0148333		N2	wt	DMSO	0.0033	-	0	0.00820952		N2	wt	Minocycline	10	0.00746667		N2	wt	Minocycline	20	Chlorpromazine	2	0.0127472		N2	wt	Minocycline	20	Olanzapine	200	0.0135625
N2	Acamprosate (calcium)	0.0715	0.0216714		N2	wt	DMSO	0.0033	-	0	0.00934815		N2	wt	Minocycline	10	0.0080359		N2	wt	Minocycline	20	Chlorpromazine	2	0.0120867		N2	wt	Minocycline	20	Olanzapine	200	0.0125071
N2	Acamprosate (calcium)	0.0715	0.0158111		N2	wt	DMSO	0.0033	-	0	0.00868788		N2	wt	Minocycline	10	0.00752083		N2	wt	Minocycline	20	Chlorpromazine	2	0.0106833		N2	wt	Minocycline	20	Olanzapine	200	0.0154517
N2	Acamprosate (calcium)	0.0715	0.02574		N2	wt	DMSO	0.0033	-	0	0.00811667		N2	wt	Minocycline	10	0.0124185		N2	wt	Minocycline	20	Chlorpromazine	2	0.0128385		N2	wt	Minocycline	20	Olanzapine	200	0.0117258
N2	Acamprosate (calcium)	0.0715	0.0210667		N2	wt	DMSO	0.0033	-	0	0.00735833		N2	wt	Minocycline	20	0.00944231		N2	wt	Minocycline	20	Chlorpromazine	2	0.0110128		N2	wt	Minocycline	20	Olanzapine	200	0.0148354
N2	Acamprosate (calcium)	0.0715	0.0256		N2	wt	DMSO	0.0033	-	0	0.00705185		N2	wt	Minocycline	20	0.00691786		N2	wt	Minocycline	20	Chlorpromazine	2	0.0156361		N2	wt	Minocycline	20	Olanzapine	200	0.0163104
N2	Acamprosate (calcium)	0.0715	0.0252167		N2	wt	DMSO	0.0033	-	0	0.00550333		N2	wt	Minocycline	20	0.00713691		N2	wt	Minocycline	20	Chlorpromazine	2	0.0114767		N2	wt	Minocycline	20	Olanzapine	200	0.0116981
N2	Acamprosate (calcium)	0.0715	0.02555		N2	wt	DMSO	0.0033	-	0	0.00845556		N2	wt	Minocycline	20	0.00702262		N2	wt	Minocycline	20	Chlorpromazine	2	0.0124233		N2	wt	Minocycline	20	Olanzapine	200	0.0148187
N2	Acamprosate (calcium)	0.0715	0.02395		N2	wt	DMSO	0.0033	-	0	0.00765		N2	wt	Minocycline	20	0.00842976		N2	wt	Minocycline	20	Chlorpromazine	2	0.0108792		N2	wt	Minocycline	20	Olanzapine	200	0.0130194
N2	Acamprosate (calcium)	0.0715	0.0256444		N2	wt	DMSO	0.0033	-	0	0.00711111		N2	wt	Minocycline	20	0.00850385		N2	wt	Minocycline	20	Chlorpromazine	2	0.0181667		N2	wt	Minocycline	20	Olanzapine	200	0.011395
N2	Acamprosate (calcium)	0.0715	0.0241778		N2	wt	DMSO	0.0033	-	0	0.00747273		N2	wt	Minocycline	20	0.00480151		N2	wt	Minocycline	20	Chlorpromazine	2	0.0116786		N2	wt	Minocycline	20	Olanzapine	200	0.0134979
N2	Acamprosate (calcium)	0.0715	0.0247556		N2	wt	DMSO	0.0033	-	0	0.00978		N2	wt	Minocycline	20	0.00697667		N2	wt	Minocycline	20	Chlorpromazine	2	0.0138282		N2	wt	Minocycline	20	Olanzapine	200	0.0123652
N2	Acamprosate (calcium)	0.0715	0.021725		N2	wt	DMSO	0.0033	-	0	0.00814667		N2	wt	Minocycline	20	0.0134021		N2	wt	Minocycline	20	Chlorpromazine	2	0.0152028		N2	wt	Minocycline	20	Olanzapine	200	0.00952778
N2	Acamprosate (calcium)	0.0715	0.0240375		N2	wt	DMSO	0.0033	-	0	0.00685		N2	wt	Minocycline	20	0.00590625		N2	wt	Minocycline	20	Chlorpromazine	2	0.0147889		N2	wt	Minocycline	20	Olanzapine	200	0.0150383
N2	Adefovir dipivoxil	0.0729	0.0251182		N2	wt	DMSO	0.0033	-	0	0.00704667		N2	wt	Minocycline	20	0.00932976		N2	wt	Minocycline	20	Chlorpromazine	2	0.0153593		N2	wt	Minocycline	20	Olanzapine	200	0.0147153
N2	Adefovir dipivoxil	0.0729	0.0252125		N2	wt	DMSO	0.0033	-	0	0.00450208		N2	wt	Minocycline	20	0.00577857		N2	wt	Minocycline	20	Chlorpromazine	2	0.0131476		N2	wt	Minocycline	20	Olanzapine	200	0.0157229
N2	Adefovir dipivoxil	0.0729	0.0233		N2	wt	DMSO	0.0033	-	0	0.0056359		N2	wt	Minocycline	20	0.00669167		N2	wt	Minocycline	20	Chlorpromazine	2	0.0120067		N2	wt	Minocycline	20	Olanzapine	200	0.0135417
N2	Adefovir dipivoxil	0.0729	0.02009		N2	wt	DMSO	0.0033	-	0	0.00893334		N2	wt	Minocycline	20	0.00768333		N2	wt	Minocycline	20	Chlorpromazine	2	0.013099		N2	wt	Minocycline	20	Olanzapine	200	0.0167405
N2	Adefovir dipivoxil	0.0729	0.0269		N2	wt	DMSO	0.0033	-	0	0.00917222		N2	wt	Minocycline	20	0.00552778		N2	wt	Minocycline	20	Chlorpromazine	2	0.0161889		N2	wt	Minocycline	20	Olanzapine	200	0.01143
N2	Adefovir dipivoxil	0.0729	0.02348		N2	wt	DMSO	0.0033	-	0	0.00572564		N2	wt	Minocycline	20	0.00598		N2	wt	Minocycline	20	Chlorpromazine	2	0.00972619		N2	wt	Minocycline	20	Olanzapine	200	0.014075
N2	Adefovir dipivoxil	0.0729	0.0246091		N2	wt	DMSO	0.0033	-	0	0.00824166		N2	wt	Minocycline	20	0.00401667		N2	wt	Minocycline	20	Chlorpromazine	2	0.0108462		N2	wt	Minocycline	50	Olanzapine	200	0.0065625
N2	Adefovir dipivoxil	0.0729	0.01994		N2	wt	DMSO	0.0033	-	0	0.0082619		N2	wt	Minocycline	20	0.00739722		N2	wt	Minocycline	20	Chlorpromazine	2	0.0129545		N2	wt	Minocycline	50	Olanzapine	200	0.00764762
N2	Adefovir dipivoxil	0.0729	0.01731		N2	wt	DMSO	0.0033	-	0	0.00660741		N2	wt	Minocycline	20	0.00691111		N2	wt	Minocycline	20	Chlorpromazine	2	0.0100147		N2	wt	Minocycline	50	Olanzapine	200	0.00512619
N2	Adefovir dipivoxil	0.0729	0.0228		N2	wt	DMSO	0.0033	-	0	0.00701852		N2	wt	Minocycline	20	0.00552051		N2	wt	Minocycline	20	Chlorpromazine	2	0.0144143		N2	wt	Minocycline	50	Olanzapine	200	0.0062625
N2	Adefovir dipivoxil	0.0729	0.0194625		N2	wt	DMSO	0.0033	-	0	0.00859444		N2	wt	Minocycline	20	0.00624444		N2	wt	Minocycline	20	Chlorpromazine	2	0.0130133		N2	wt	Minocycline	50	Olanzapine	200	0.00625833
N2	Adefovir dipivoxil	0.0729	0.02642		N2	wt	DMSO	0.0033	-	0	0.00761586		N2	wt	Minocycline	20	0.0132333		N2	wt	Minocycline	20	Chlorpromazine	2	0.0113833		N2	wt	Minocycline	50	Olanzapine	200	0.00438056
N2	Adefovir dipivoxil	0.0729	0.02175		N2	wt	Chlortetracycline	33	-	0	0.00448148		N2	wt	Minocycline	20	0.00875385		N2	wt	Minocycline	20	Chlorpromazine	2	0.0116795		N2	wt	Minocycline	50	Olanzapine	200	0.00522857
N2	Adefovir dipivoxil	0.0729	0.0225		N2	wt	Chlortetracycline	33	-	0	0.00560606		N2	wt	Minocycline	20	0.00736429		N2	wt	Minocycline	20	Chlorpromazine	2	0.0169556		N2	wt	Minocycline	50	Olanzapine	200	0.00274889
N2	BMS-708163	0.123	-0.0004571		N2	wt	Chlortetracycline	33	-	0	0.0075		N2	wt	Minocycline	20	0.00770333		N2	wt	Minocycline	20	Chlorpromazine	2	0.0119646		N2	wt	Minocycline	50	Olanzapine	200	0.00453333
N2	BMS-708163	0.123	0.0018571		N2	wt	Chlortetracycline	33	-	0	0.00501667		N2	wt	Minocycline	20	0.0127133		N2	wt	Minocycline	20	Chlorpromazine	2	0.0119204		N2	wt	Minocycline	50	Olanzapine	200	0.00603333
N2	BMS-708163	0.123	-0.0084333		N2	wt	Chlortetracycline	33	-	0	0.003475		N2	wt	Minocycline	20	0.00686061		N2	wt	Minocycline	20	Chlorpromazine	2	0.0133315		N2	wt	Minocycline	50	Olanzapine	200	0.003025
N2	BMS-708163	0.123	0.00066		N2	wt	Chlortetracycline	33	-	0	0.00553333		N2	wt	Minocycline	20	0.00860741		N2	wt	Minocycline	20	Chlorpromazine	2	0.015347		N2	wt	Minocycline	50	Olanzapine	200	0.00706667
N2	BMS-708163	0.123	-0.0101333		N2	wt	Chlortetracycline	33	-	0	0.007		N2	wt	Minocycline	20	0.00944167		N2	wt	Minocycline	20	Chlorpromazine	2	0.014087		N2	wt	Minocycline	50	Olanzapine	200	0.00448958
N2	BMS-708163	0.123	-0.00228		N2	wt	Chlortetracycline	33	-	0	0.00342778		N2	wt	Minocycline	20	0.00653333		N2	wt	Minocycline	20	Chlorpromazine	2	0.0172194		N2	wt	Minocycline	50	Olanzapine	200	0.00697308
N2	BMS-708163	0.123	0.0074		N2	wt	Chlortetracycline	33	-	0	0.00309778		N2	wt	Minocycline	20	0.00787949		N2	wt	Minocycline	20	Chlorpromazine	2	0.0166396		N2	wt	Minocycline	50	Olanzapine	200	0.00576212
N2	BMS-708163	0.123	-0.0052		N2	wt	Chlortetracycline	33	-	0	0.00455		N2	wt	Minocycline	20	0.00720476		N2	wt	Minocycline	20	Chlorpromazine	2	0.0165318		N2	wt	Minocycline	50	Olanzapine	200	0.00801944
N2	BMS-708163	0.123	0.00735		N2	wt	Chlortetracycline	33	-	0	0.000583338		N2	wt	Minocycline	20	0.00561852		N2	wt	Minocycline	20	Chlorpromazine	2	0.0121896		N2	wt	Minocycline	50	Olanzapine	200	0.00426818
N2	BMS-708163	0.123	0.0051667		N2	wt	Chlortetracycline	33	-	0	0.00638889		N2	wt	Minocycline	20	0.00964722		N2	wt	Minocycline	20	Chlorpromazine	2	0.01335		N2	wt	Minocycline	50	Olanzapine	200	0.005225
N2	BMS-708163	0.123	0.0002714		N2	wt	Chlortetracycline	33	-	0	0.00526191		N2	wt	Minocycline	20	0.0102917		N2	wt	Minocycline	20	Chlorpromazine	2	0.0149306		N2	wt	Minocycline	50	Olanzapine	200	0.00446071
N2	BMS-708163	0.123	-0.00098		N2	wt	Chlortetracycline	33	-	0	0.00466		N2	wt	Minocycline	20	0.00700714		N2	wt	Minocycline	20	Chlorpromazine	2	0.0152271		N2	wt	Minocycline	50	Olanzapine	200	0.00666429
N2	BMS-708163	0.123	0.0050375		N2	wt	Chlortetracycline	33	-	0	0.0041625		N2	wt	Minocycline	20	0.00953333		N2	wt	Minocycline	50	Chlorpromazine	2	0.007225		N2	wt	Minocycline	50	Olanzapine	200	0.00547083
N2	DEET	0.0715	0.023925		N2	wt	Chlortetracycline	33	-	0	0.00700556		N2	wt	Minocycline	20	0.00955128		N2	wt	Minocycline	50	Chlorpromazine	2	0.00703333		N2	wt	Minocycline	50	Olanzapine	200	0.00274697
N2	DEET	0.0715	0.0211714		N2	wt	Chlortetracycline	33	-	0	0.00578056		N2	wt	Minocycline	20	0.0127533		N2	wt	Minocycline	50	Chlorpromazine	2	0.0110389		N2	wt	Minocycline	50	Olanzapine	200	0.00450757
N2	DEET	0.0715	0.025		N2	wt	Chlortetracycline	33	-	0	0.00946191		N2	wt	Minocycline	20	0.0124067		N2	wt	Minocycline	50	Chlorpromazine	2	0.0121083		N2	wt	Minocycline	50	Olanzapine	200	0.0033869
N2	DEET	0.0715	0.0209		N2	wt	Chlortetracycline	33	-	0	0.00890667		N2	wt	Minocycline	20	0.00884524		N2	wt	Minocycline	50	Chlorpromazine	2	0.0110429		N2	wt	Minocycline	50	Olanzapine	200	0.00994445
N2	DEET	0.0715	0.0229833		N2	wt	Chlortetracycline	33	-	0	0.00624815		N2	wt	Minocycline	20	0.00746667		N2	wt	Minocycline	50	Chlorpromazine	2	0.0125367		N2	wt	Minocycline	50	Olanzapine	200	0.0108
N2	DEET	0.0715	0.0209667		N2	wt	Chlortetracycline	33	-	0	0.0108556		N2	wt	Minocycline	20	0.0101481		N2	wt	Minocycline	50	Chlorpromazine	2	0.00681042		N2	wt	Minocycline	50	Olanzapine	200	0.00914667
N2	DEET	0.0715	0.0225667		N2	wt	Chlortetracycline	33	-	0	0.00731778		N2	wt	Minocycline	20	0.0108		N2	wt	Minocycline	50	Chlorpromazine	2	0.0134667		N2	wt	Minocycline	50	Olanzapine	200	0.0071963
N2	DEET	0.0715	0.0251167		N2	wt	Chlortetracycline	33	-	0	0.0128125		N2	wt	Minocycline	20	0.0125944		N2	wt	Minocycline	50	Chlorpromazine	2	0.00969167		N2	wt	Minocycline	50	Olanzapine	200	0.00799048
N2	DEET	0.0715	0.0228429		N2	wt	Chlortetracycline	33	-	0	0.00806667		N2	wt	Minocycline	20	0.00720303		N2	wt	Minocycline	50	Chlorpromazine	2	0.0135333		N2	wt	Minocycline	50	Olanzapine	200	0.00595417
N2	DEET	0.0715	0.0162		N2	wt	Chlortetracycline	33	-	0	0.00427292		N2	wt	Minocycline	20	0.00560476		N2	wt	Minocycline	50	Chlorpromazine	2	0.00698571		N2	wt	Minocycline	50	Olanzapine	200	0.00739259
N2	DEET	0.0715	0.0278		N2	wt	Chlortetracycline	33	-	0	0.00821852		N2	wt	Minocycline	50	0.00644815		N2	wt	Minocycline	50	Chlorpromazine	2	0.00816667		N2	wt	Minocycline	50	Olanzapine	200	0.0087875
N2	DEET	0.0715	0.0254375		N2	wt	Chlortetracycline	33	-	0	0.00579583		N2	wt	Minocycline	50	0.00830833		N2	wt	Minocycline	50	Chlorpromazine	2	0.0118917		N2	wt	Minocycline	50	Olanzapine	200	0.00769697
N2	DEET	0.0715	0.0237572		N2	wt	Chlortetracycline	33	-	0	0.00766296		N2	wt	Minocycline	50	0.00544872		N2	wt	Minocycline	50	Chlorpromazine	2	0.00736191		N2	wt	Minocycline	50	Olanzapine	200	0.00889524
N2	DEET	0.0715	0.0200556		N2	wt	Chlortetracycline	33	-	0	0.00443333		N2	wt	Minocycline	50	0.00761667		N2	wt	Minocycline	50	Chlorpromazine	2	0.00665897		N2	wt	Minocycline	50	Olanzapine	200	0.0098
N2	DMSO	0.0486	0.015375		N2	wt	Chlortetracycline	33	-	0	0.00865185		N2	wt	Minocycline	50	0.00926667		N2	wt	Minocycline	50	Chlorpromazine	2	0.0106955		N2	wt	Minocycline	50	Olanzapine	200	0.0102533
N2	DMSO	0.0486	0.0168625		N2	wt	Chlortetracycline	33	-	0	0.00507222		N2	wt	Minocycline	50	0.00574333		N2	wt	Minocycline	50	Chlorpromazine	2	0.00516333		N2	wt	Minocycline	50	Olanzapine	200	0.00829849
N2	DMSO	0.0486	0.0152		N2	wt	Chlortetracycline	33	-	0	0.00887222		N2	wt	Minocycline	50	0.00689167		N2	wt	Minocycline	50	Chlorpromazine	2	0.00646555		N2	wt	Minocycline	50	Olanzapine	200	0.0126433
N2	DMSO	0.0486	0.0148		N2	wt	Chlortetracycline	33	-	0	0.00510556		N2	wt	Minocycline	50	0.00396111		N2	wt	Minocycline	50	Chlorpromazine	2	0.0114393		N2	wt	Minocycline	50	Olanzapine	200	0.0108786
N2	DMSO	0.0486	0.0172667		N2	wt	Chlortetracycline	33	-	0	0.00692381		N2	wt	Minocycline	50	0.00292		N2	wt	Minocycline	50	Chlorpromazine	2	0.00594231		N2	wt	Minocycline	50	Olanzapine	200	0.0095803
N2	DMSO	0.0486	0.01115		N2	wt	Chlortetracycline	33	-	0	0.00746191		N2	wt	Minocycline	50	0.00467436		N2	wt	Minocycline	50	Chlorpromazine	2	0.0104987		N2	wt	Minocycline	50	Olanzapine	200	0.011055
N2	DMSO	0.0486	0.01105		N2	wt	Chlortetracycline	33	-	0	0.00781667		N2	wt	Minocycline	50	0.00470513		N2	wt	Minocycline	50	Chlorpromazine	2	0.010169		N2	wt	Minocycline	50	Olanzapine	200	0.0127625
N2	DMSO	0.0486	0.0098857		N2	wt	Chlortetracycline	33	-	0	0.00923333		N2	wt	Minocycline	50	0.00427222		N2	wt	Minocycline	50	Chlorpromazine	2	0.00538611		N2	wt	Minocycline	50	Olanzapine	200	0.0136375
N2	DMSO	0.0486	0.0086375		N2	wt	Chlortetracycline	33	-	0	0.00737083		N2	wt	Minocycline	50	0.00418889		N2	wt	Minocycline	50	Chlorpromazine	2	0.00876852		N2	wt	Minocycline	50	Olanzapine	200	0.009675
N2	DMSO	0.0486	0.01542		N2	wt	Chlortetracycline	33	-	0	0.00866111		N2	wt	Minocycline	50	0.00413111		N2	wt	Minocycline	50	Chlorpromazine	2	0.00619583		N2	wt	Doxycycline	0.1	Olanzapine	200	0.008425
N2	DMSO	0.0486	0.0132		N2	wt	Chlortetracycline	33	-	0	0.00535897		N2	wt	Minocycline	50	0.00574048		N2	wt	Minocycline	50	Chlorpromazine	2	0.0036625		N2	wt	Doxycycline	0.1	Olanzapine	200	0.0100444
N2	DMSO	0.0486	0.0137625		N2	wt	Chlortetracycline	33	-	0	0.00861944		N2	wt	Minocycline	50	0.00571364		N2	wt	Minocycline	50	Chlorpromazine	2	0.00767833		N2	wt	Doxycycline	0.1	Olanzapine	200	0.0082641
N2	DMSO	0.0486	0.0135125		N2	wt	Chlortetracycline	33	-	0	0.00692083		N2	wt	Minocycline	50	0.00430463		N2	wt	Minocycline	50	Chlorpromazine	2	0.00843666		N2	wt	Doxycycline	0.1	Olanzapine	200	0.00900769
N2	DMSO	0.0486	0.0151667		N2	wt	Chlortetracycline	33	-	0	0.00857778		N2	wt	Minocycline	50	0.00513485		N2	wt	Minocycline	50	Chlorpromazine	2	0.00339687		N2	wt	Doxycycline	0.1	Olanzapine	200	0.00846923
N2	DMSO	0.0486	0.0145167		N2	wt	Chlortetracycline	33	-	0	0.00725		N2	wt	Minocycline	50	0.00565625		N2	wt	Minocycline	50	Chlorpromazine	2	0.00401667		N2	wt	Doxycycline	0.1	Olanzapine	200	0.00781111
N2	DMSO	0.0486	0.0142		N2	wt	Chlortetracycline	33	-	0	0.00992381		N2	wt	Minocycline	50	0.00378438		N2	wt	Minocycline	50	Chlorpromazine	2	0.00645		N2	wt	Doxycycline	0.1	Olanzapine	200	0.00852564
N2	DMSO	0.0486	0.0117833		N2	wt	Chlortetracycline	33	-	0	0.00606389		N2	wt	Minocycline	50	0.00448077		N2	wt	Minocycline	50	Chlorpromazine	2	0.00369615		N2	wt	Doxycycline	0.1	Olanzapine	200	0.00920476
N2	DMSO	0.0486	0.01672		N2	wt	Chlortetracycline	33	-	0	0.00833333		N2	wt	Minocycline	50	0.00577963		N2	wt	Minocycline	50	Chlorpromazine	2	0.00511458		N2	wt	Doxycycline	0.1	Olanzapine	200	0.00914444
N2	DMSO	0.0486	0.01432		N2	wt	Chlortetracycline	33	-	0	0.00965833		N2	wt	Minocycline	50	0.00489792		N2	wt	Minocycline	50	Chlorpromazine	2	0.00613519		N2	wt	Doxycycline	0.1	Olanzapine	200	0.00904815
N2	DMSO	0.0486	0.0167		N2	wt	Chlortetracycline	33	-	0	0.00711111		N2	wt	Minocycline	50	0.0056881		N2	wt	Minocycline	50	Chlorpromazine	2	0.0059875		N2	wt	Doxycycline	0.1	Olanzapine	200	0.00914583
N2	DMSO	0.0486	0.010625		N2	wt	Chlortetracycline	33	-	0	0.0100939		N2	wt	Minocycline	50	0.00374334		N2	wt	Minocycline	50	Chlorpromazine	2	0.00972949		N2	wt	Doxycycline	0.1	Olanzapine	200	0.00720444
N2	DMSO Loxapine	0.0569	0.0235857		N2	wt	Chlortetracycline	33	-	0	0.00713		N2	wt	Minocycline	50	0.00392273		N2	wt	Minocycline	50	Chlorpromazine	2	0.00832273		N2	wt	Doxycycline	0.1	Olanzapine	200	0.00857255
N2	DMSO Loxapine	0.0569	0.0274125		N2	wt	Chlortetracycline	33	-	0	0.00690667		N2	wt	Minocycline	50	0.00263194		N2	wt	Minocycline	50	Chlorpromazine	2	0.00826515		N2	wt	Doxycycline	0.1	Olanzapine	200	0.010225
N2	DMSO Loxapine	0.0569	0.02576		N2	wt	Chlortetracycline	33	-	0	0.00690952		N2	wt	Minocycline	50	0.00458667		N2	wt	Minocycline	50	Chlorpromazine	2	0.00767941		N2	wt	Doxycycline	5	Olanzapine	200	0.0113104
N2	DMSO Loxapine	0.0569	0.0283333		N2	wt	Chlortetracycline	33	-	0	0.0110905		N2	wt	Minocycline	50	0.00614444		N2	wt	Minocycline	50	Chlorpromazine	2	0.00760595		N2	wt	Doxycycline	5	Olanzapine	200	0.0104736
N2	DMSO Loxapine	0.0569	0.029		N2	wt	Chlortetracycline	33	-	0	0.00839333		N2	wt	Minocycline	50	0.00700476		N2	wt	Minocycline	50	Chlorpromazine	2	0.0106738		N2	wt	Doxycycline	5	Olanzapine	200	0.010935
N2	DMSO Loxapine	0.0569	0.02566		N2	wt	Chlortetracycline	33	-	0	0.00611111		N2	wt	Minocycline	50	0.00448055		N2	wt	Minocycline	50	Chlorpromazine	2	0.00897024		N2	wt	Doxycycline	5	Olanzapine	200	0.0137361
N2	DMSO Loxapine	0.0569	0.02723		N2	wt	Chlortetracycline	33	-	0	0.0048		N2	wt	Minocycline	50	0.00807667		N2	wt	Minocycline	50	Chlorpromazine	2	0.00936786		N2	wt	Doxycycline	5	Olanzapine	200	0.0159071
N2	DMSO Loxapine	0.0569	0.02565		N2	wt	Chlortetracycline	33	-	0	0.00870556		N2	wt	Minocycline	50	0.00474545		N2	wt	Doxycycline	0.1	Chlorpromazine	2	0.00881482		N2	wt	Doxycycline	5	Olanzapine	200	0.012885
N2	DMSO Loxapine	0.0569	0.02115		N2	wt	Chlortetracycline	33	-	0	0.00491667		N2	wt	Minocycline	50	0.0053		N2	wt	Doxycycline	0.1	Chlorpromazine	2	0.00975417		N2	wt	Doxycycline	5	Olanzapine	200	0.01055
N2	DMSO Loxapine	0.0569	0.02678		N2	wt	Chlortetracycline	33	-	0	0.00710833		N2	wt	Minocycline	50	0.00604444		N2	wt	Doxycycline	0.1	Chlorpromazine	2	0.00815333		N2	wt	Doxycycline	5	Olanzapine	200	0.011425
N2	DMSO Loxapine	0.0569	0.0250833		N2	wt	Chlortetracycline	33	-	0	0.00998095		N2	wt	Minocycline	50	0.00296389		N2	wt	Doxycycline	0.1	Chlorpromazine	2	0.00855		N2	wt	Doxycycline	5	Olanzapine	200	0.0117262
N2	DMSO Loxapine	0.0569	0.0198857		N2	wt	Chlortetracycline	33	-	0	0.0045625		N2	wt	Minocycline	50	0.00288095		N2	wt	Doxycycline	0.1	Chlorpromazine	2	0.00889167		N2	wt	Doxycycline	5	Olanzapine	200	0.013885
N2	DMSO Loxapine	0.0569	0.0217308		N2	wt	Chlortetracycline	33	-	0	0.01035		N2	wt	Minocycline	50	0.00594		N2	wt	Doxycycline	0.1	Chlorpromazine	2	0.00945952		N2	wt	Doxycycline	5	Olanzapine	200	0.0127722
N2	DMSO Loxapine	0.0569	0.0223091		N2	wt	Tetracycline	33	-	0	0.00679524		N2	wt	Minocycline	50	0.00468667		N2	wt	Doxycycline	0.1	Chlorpromazine	2	0.00916889		N2	wt	Doxycycline	5	Olanzapine	200	0.0124786
N2	DMSO Loxapine	0.0569	0.0277		N2	wt	Tetracycline	33	-	0	0.00588572		N2	wt	Minocycline	50	0.00500333		N2	wt	Doxycycline	0.1	Chlorpromazine	2	0.00905		N2	wt	Doxycycline	5	Olanzapine	200	0.0148854
N2	DMSO Loxapine	0.0569	0.027025		N2	wt	Tetracycline	33	-	0	0.00643333		N2	wt	Minocycline	50	0.00464		N2	wt	Doxycycline	0.1	Chlorpromazine	2	0.00842333		N2	wt	Doxycycline	5	Olanzapine	200	0.012065
N2	DMSO Loxapine	0.0569	0.026775		N2	wt	Tetracycline	33	-	0	0.00225714		N2	wt	Minocycline	50	0.0105467		N2	wt	Doxycycline	0.1	Chlorpromazine	2	0.00641515		N2	wt	Doxycycline	5	Olanzapine	200	0.0128396
N2	DMSO Loxapine	0.0569	0.0270286		N2	wt	Tetracycline	33	-	0	0.00487879		N2	wt	Minocycline	50	0.00520278		N2	wt	Doxycycline	0.1	Chlorpromazine	2	0.00848611		N2	wt	Doxycycline	5	Olanzapine	200	0.0111738
N2	DMSO Loxapine	0.0569	0.0258		N2	wt	Tetracycline	33	-	0	0.00446667		N2	wt	Minocycline	50	0.006075		N2	wt	Doxycycline	0.1	Chlorpromazine	2	0.00807273		N2	wt	Doxycycline	5	Olanzapine	200	0.00993125
N2	DMSO Loxapine	0.0569	0.02845		N2	wt	Tetracycline	33	-	0	0.00800952		N2	wt	Minocycline	50	0.00559167		N2	wt	Doxycycline	0.1	Chlorpromazine	2	0.00858889		N2	wt	Doxycycline	5	Olanzapine	200	0.0103894
N2	DMSO Loxapine	0.0569	0.0189667		N2	wt	Tetracycline	33	-	0	0.00600741		N2	wt	Minocycline	50	0.00707778		N2	wt	Doxycycline	0.1	Chlorpromazine	2	0.00847222		N2	wt	Doxycycline	5	Olanzapine	200	0.00976389
N2	Dabrafenib	0.1033	-0.0154		N2	wt	Tetracycline	33	-	0	0.0080875		N2	wt	Minocycline	50	0.00529333		N2	wt	Doxycycline	0.1	Chlorpromazine	2	0.00843333		N2	wt	Doxycycline	5	Olanzapine	200	0.00842083
N2	Dabrafenib	0.1033	0.0211		N2	wt	Tetracycline	33	-	0	0.00684		N2	wt	Minocycline	50	0.00535333		N2	wt	Doxycycline	0.1	Chlorpromazine	2	0.00791481		N2	wt	Doxycycline	5	Olanzapine	200	0.0118433
N2	Dabrafenib	0.1033	0.0166667		N2	wt	Tetracycline	33	-	0	0.00635		N2	wt	Minocycline	50	0.00627619		N2	wt	Doxycycline	0.1	Chlorpromazine	2	0.00806364		N2	wt	Doxycycline	5	Olanzapine	200	0.012025
N2	Dabrafenib	0.1033	0.021325		N2	wt	Tetracycline	33	-	0	0.0104278		N2	wt	Minocycline	50	0.00257619		N2	wt	Doxycycline	0.1	Chlorpromazine	2	0.00957619		N2	wt	Doxycycline	5	Olanzapine	200	0.00722083
N2	Dabrafenib	0.1033	0.0192		N2	wt	Tetracycline	33	-	0	0.00379667		N2	wt	Minocycline	50	0.00736667		N2	wt	Doxycycline	5	Chlorpromazine	2	0.0113988		N2	wt	Doxycycline	5	Olanzapine	200	0.0107986
N2	Dabrafenib	0.1033	0.013625		N2	wt	Tetracycline	33	-	0	0.00756		N2	wt	Doxycycline	0.1	0.00596		N2	wt	Doxycycline	5	Chlorpromazine	2	0.0125449		N2	wt	Doxycycline	5	Olanzapine	200	0.0105367
N2	Dabrafenib	0.1033	0.01844		N2	wt	Tetracycline	33	-	0	0.00429524		N2	wt	Doxycycline	0.1	0.00748333		N2	wt	Doxycycline	5	Chlorpromazine	2	0.0111512		N2	wt	Doxycycline	5	Olanzapine	200	0.0117619
N2	Dabrafenib	0.1033	0.00921		N2	wt	Tetracycline	33	-	0	0.00752222		N2	wt	Doxycycline	0.1	0.0185167		N2	wt	Doxycycline	5	Chlorpromazine	2	0.0108931		N2	wt	Doxycycline	5	Olanzapine	200	0.00964167
N2	Dabrafenib	0.1033	0.01865		N2	wt	Tetracycline	33	-	0	0.007125		N2	wt	Doxycycline	0.1	0.0114556		N2	wt	Doxycycline	5	Chlorpromazine	2	0.0138514		N2	wt	Doxycycline	5	Olanzapine	200	0.0115792
N2	Dabrafenib	0.1033	0.02385		N2	wt	Tetracycline	33	-	0	0.00706667		N2	wt	Doxycycline	0.1	0.01195		N2	wt	Doxycycline	5	Chlorpromazine	2	0.012905		N2	wt	Doxycycline	5	Olanzapine	200	0.0127042
N2	Dabrafenib	0.1033	0.01892		N2	wt	Tetracycline	33	-	0	0.00902857		N2	wt	Doxycycline	0.1	0.00915185		N2	wt	Doxycycline	5	Chlorpromazine	2	0.00923958		N2	wt	Doxycycline	5	Olanzapine	200	0.0127
N2	Dabrafenib	0.1033	0.01899		N2	wt	Tetracycline	33	-	0	0.00751481		N2	wt	Doxycycline	0.1	0.01246		N2	wt	Doxycycline	5	Chlorpromazine	2	0.0132483		N2	wt	Doxycycline	5	Olanzapine	200	0.0111394
N2	Dabrafenib	0.1033	0.0197667		N2	wt	Tetracycline	33	-	0	0.0106733		N2	wt	Doxycycline	0.1	0.0143917		N2	wt	Doxycycline	5	Chlorpromazine	2	0.0104854		N2	wt	Doxycycline	5	Olanzapine	200	0.01184
N2	Dabrafenib	0.1033	0.0143		N2	wt	Tetracycline	33	-	0	0.00558		N2	wt	Doxycycline	0.1	0.0121222		N2	wt	Doxycycline	5	Chlorpromazine	2	0.0133405		N2	wt	Doxycycline	5	Olanzapine	200	0.0126458
N2	EMD-1214063	0.1229	0.0200714		N2	wt	Tetracycline	33	-	0	0.00515185		N2	wt	Doxycycline	0.1	0.0122467		N2	wt	Doxycycline	5	Chlorpromazine	2	0.0138183		N2	wt	Doxycycline	10	Olanzapine	200	0.0125
N2	EMD-1214063	0.1229	0.0238333		N2	wt	Tetracycline	33	-	0	0.00795		N2	wt	Doxycycline	0.1	0.0108		N2	wt	Doxycycline	5	Chlorpromazine	2	0.0130011		N2	wt	Doxycycline	10	Olanzapine	200	0.0131722
N2	EMD-1214063	0.1229	0.02092		N2	wt	Tetracycline	33	-	0	0.00757778		N2	wt	Doxycycline	0.1	0.0153133		N2	wt	Doxycycline	5	Chlorpromazine	2	0.0132583		N2	wt	Doxycycline	10	Olanzapine	200	0.0107944
N2	EMD-1214063	0.1229	0.0194571		N2	wt	Tetracycline	33	-	0	0.00831333		N2	wt	Doxycycline	0.1	0.01485		N2	wt	Doxycycline	5	Chlorpromazine	2	0.0110987		N2	wt	Doxycycline	10	Olanzapine	200	0.0133944
N2	EMD-1214063	0.1229	0.0255		N2	wt	Tetracycline	33	-	0	0.00381818		N2	wt	Doxycycline	0.1	0.00965556		N2	wt	Doxycycline	5	Chlorpromazine	2	0.0118354		N2	wt	Doxycycline	10	Olanzapine	200	0.0136917
N2	EMD-1214063	0.1229	0.0202429		N2	wt	Tetracycline	33	-	0	0.00693333		N2	wt	Doxycycline	0.1	0.00964		N2	wt	Doxycycline	5	Chlorpromazine	2	0.0130617		N2	wt	Doxycycline	10	Olanzapine	200	0.0144708
N2	EMD-1214063	0.1229	0.012475		N2	wt	Tetracycline	33	-	0	0.00703333		N2	wt	Doxycycline	0.1	0.01072		N2	wt	Doxycycline	5	Chlorpromazine	2	0.012975		N2	wt	Doxycycline	10	Olanzapine	200	0.0144733
N2	EMD-1214063	0.1229	0.02218		N2	wt	Tetracycline	33	-	0	0.00666191		N2	wt	Doxycycline	0.1	0.0143667		N2	wt	Doxycycline	5	Chlorpromazine	2	0.0100348		N2	wt	Doxycycline	10	Olanzapine	200	0.0108571
N2	EMD-1214063	0.1229	0.008		N2	wt	Tetracycline	33	-	0	0.00562381		N2	wt	Doxycycline	0.1	0.0148333		N2	wt	Doxycycline	5	Chlorpromazine	2	0.0121083		N2	wt	Doxycycline	10	Olanzapine	200	0.0121238
N2	EMD-1214063	0.1229	0.024675		N2	wt	Tetracycline	33	-	0	0.00736111		N2	wt	Doxycycline	0.1	0.0104444		N2	wt	Doxycycline	5	Chlorpromazine	2	0.0116283		N2	wt	Doxycycline	10	Olanzapine	200	0.00985455
N2	EMD-1214063	0.1229	0.0209571		N2	wt	Tetracycline	33	-	0	0.00855		N2	wt	Doxycycline	0.1	0.0154933		N2	wt	Doxycycline	5	Chlorpromazine	2	0.0129024		N2	wt	Doxycycline	10	Olanzapine	200	0.0126733
N2	EMD-1214063	0.1229	0.0238889		N2	wt	Tetracycline	33	-	0	0.0054963		N2	wt	Doxycycline	0.1	0.0132778		N2	wt	Doxycycline	5	Chlorpromazine	2	0.0106125		N2	wt	Doxycycline	10	Olanzapine	200	0.0124417
N2	EMD-1214063	0.1229	0.0194571		N2	wt	Tetracycline	33	-	0	0.00658571		N2	wt	Doxycycline	0.1	0.00653235		N2	wt	Doxycycline	5	Chlorpromazine	2	0.0128093		N2	wt	Doxycycline	10	Olanzapine	200	0.0104976
N2	EMD-1214063	0.1229	0.0174333		N2	wt	Tetracycline	33	-	0	0.00691333		N2	wt	Doxycycline	0.1	0.0078025		N2	wt	Doxycycline	5	Chlorpromazine	2	0.0114652		N2	wt	Doxycycline	10	Olanzapine	200	0.0105937
N2	Erlotinib	0.0672	0.0306		N2	wt	Tetracycline	33	-	0	0.00879444		N2	wt	Doxycycline	0.1	0.011325		N2	wt	Doxycycline	5	Chlorpromazine	2	0.0143312		N2	wt	Doxycycline	10	Olanzapine	200	0.011715
N2	Erlotinib	0.0672	0.02055		N2	wt	Tetracycline	33	-	0	0.00784		N2	wt	Doxycycline	0.1	0.00791528		N2	wt	Doxycycline	5	Chlorpromazine	2	0.0121183		N2	wt	Doxycycline	10	Olanzapine	200	0.0118646
N2	Erlotinib	0.0672	0.01774		N2	wt	Tetracycline	33	-	0	0.00998		N2	wt	Doxycycline	0.1	0.00939242		N2	wt	Doxycycline	5	Chlorpromazine	2	0.0105773		N2	wt	Doxycycline	10	Olanzapine	200	0.0109917
N2	Erlotinib	0.0672	0.0211714		N2	wt	Tetracycline	33	-	0	0.0105727		N2	wt	Doxycycline	0.1	0.0102379		N2	wt	Doxycycline	5	Chlorpromazine	2	0.0122617		N2	wt	Doxycycline	10	Olanzapine	200	0.0119521
N2	Erlotinib	0.0672	0.0177727		N2	wt	Tetracycline	33	-	0	0.00570909		N2	wt	Doxycycline	0.1	0.008115		N2	wt	Doxycycline	5	Chlorpromazine	2	0.01059		N2	wt	Doxycycline	10	Olanzapine	200	0.0129717
N2	Erlotinib	0.0672	0.0198		N2	wt	Tetracycline	33	-	0	0.006175		N2	wt	Doxycycline	0.1	0.0100736		N2	wt	Doxycycline	5	Chlorpromazine	2	0.011865		N2	wt	Doxycycline	10	Olanzapine	200	0.0132625
N2	Erlotinib	0.0672	0.0235778		N2	wt	Tetracycline	33	-	0	0.00751333		N2	wt	Doxycycline	0.1	0.00895444		N2	wt	Doxycycline	5	Chlorpromazine	2	0.011094		N2	wt	Doxycycline	10	Olanzapine	200	0.0132167
N2	Erlotinib	0.0672	0.0207		N2	wt	Tetracycline	33	-	0	0.008125		N2	wt	Doxycycline	0.1	0.00970833		N2	wt	Doxycycline	5	Chlorpromazine	2	0.0145463		N2	wt	Doxycycline	10	Olanzapine	200	0.00884583
N2	Erlotinib	0.0672	0.0174429		N2	wt	Tetracycline	33	-	0	0.00643889		N2	wt	Doxycycline	0.1	0.00853833		N2	wt	Doxycycline	10	Chlorpromazine	2	0.011585		N2	wt	Doxycycline	10	Olanzapine	200	0.0113875
N2	Erlotinib	0.0672	0.02068		N2	wt	Tetracycline	33	-	0	0.00804		N2	wt	Doxycycline	0.1	0.0119167		N2	wt	Doxycycline	10	Chlorpromazine	2	0.0114064		N2	wt	Doxycycline	10	Olanzapine	200	0.0124048
N2	Erlotinib	0.0672	0.0197		N2	wt	Tetracycline	33	-	0	0.00337222		N2	wt	Doxycycline	0.1	0.0103472		N2	wt	Doxycycline	10	Chlorpromazine	2	0.00772879		N2	wt	Doxycycline	10	Olanzapine	200	0.0126519
N2	Erlotinib	0.0672	0.0182		N2	wt	Tetracycline	33	-	0	0.00722857		N2	wt	Doxycycline	0.1	0.00730385		N2	wt	Doxycycline	10	Chlorpromazine	2	0.0121764		N2	wt	Doxycycline	10	Olanzapine	200	0.0128148
N2	Erlotinib	0.0672	0.0198333		N2	wt	Tetracycline	33	-	0	0.00503704		N2	wt	Doxycycline	0.1	0.00876905		N2	wt	Doxycycline	10	Chlorpromazine	2	0.012156		N2	wt	Doxycycline	10	Olanzapine	200	0.0127593
N2	Erlotinib	0.0672	0.0223		N2	wt	Tetracycline	33	-	0	0.0076		N2	wt	Doxycycline	0.1	0.00738939		N2	wt	Doxycycline	10	Chlorpromazine	2	0.0117189		N2	wt	Doxycycline	10	Olanzapine	200	0.0119152
N2	Esomeprazole (magnesium trihydrate)	0.0624	0.02755		N2	wt	Tetracycline	33	-	0	0.0049037		N2	wt	Doxycycline	0.1	0.00732619		N2	wt	Doxycycline	10	Chlorpromazine	2	0.00925625		N2	wt	Doxycycline	10	Olanzapine	200	0.00792963
N2	Esomeprazole (magnesium trihydrate)	0.0624	0.0225667		N2	wt	Tetracycline	33	-	0	0.00517692		N2	wt	Doxycycline	0.1	0.00812083		N2	wt	Doxycycline	10	Chlorpromazine	2	0.0103583		N2	wt	Doxycycline	20	Olanzapine	200	0.00950476
N2	Esomeprazole (magnesium trihydrate)	0.0624	0.01975		N2	wt	Tetracycline	33	-	0	0.00475333		N2	wt	Doxycycline	0.1	0.008315		N2	wt	Doxycycline	10	Chlorpromazine	2	0.00878542		N2	wt	Doxycycline	20	Olanzapine	200	0.011319
N2	Esomeprazole (magnesium trihydrate)	0.0624	0.0223889		N2	wt	Tetracycline	33	-	0	0.00618788		N2	wt	Doxycycline	0.1	0.00684167		N2	wt	Doxycycline	10	Chlorpromazine	2	0.0108528		N2	wt	Doxycycline	20	Olanzapine	200	0.00915
N2	Esomeprazole (magnesium trihydrate)	0.0624	0.0205		N2	wt	Tetracycline	33	-	0	0.00815		N2	wt	Doxycycline	0.1	0.00668846		N2	wt	Doxycycline	10	Chlorpromazine	2	0.0109782		N2	wt	Doxycycline	20	Olanzapine	200	0.00759333
N2	Esomeprazole (magnesium trihydrate)	0.0624	0.0249		N2	wt	Tetracycline	33	-	0	0.00550667		N2	wt	Doxycycline	0.1	0.00720625		N2	wt	Doxycycline	10	Chlorpromazine	2	0.0115687		N2	wt	Doxycycline	20	Olanzapine	200	0.01041
N2	Esomeprazole (magnesium trihydrate)	0.0624	0.0231		N2	wt	Tetracycline	33	-	0	0.00414074		N2	wt	Doxycycline	0.1	0.00860714		N2	wt	Doxycycline	10	Chlorpromazine	2	0.0103083		N2	wt	Doxycycline	20	Olanzapine	200	0.00811111
N2	Esomeprazole (magnesium trihydrate)	0.0624	0.0286833		N2	wt	Tetracycline	33	-	0	0.00665833		N2	wt	Doxycycline	0.1	0.00874333		N2	wt	Doxycycline	10	Chlorpromazine	2	0.0105653		N2	wt	Doxycycline	20	Olanzapine	200	0.00978334
N2	Esomeprazole (magnesium trihydrate)	0.0624	0.0212636		N2	wt	Tetracycline	33	-	0	0.00766666		N2	wt	Doxycycline	0.1	0.00843056		N2	wt	Doxycycline	10	Chlorpromazine	2	0.0122217		N2	wt	Doxycycline	20	Olanzapine	200	0.00854167
N2	Esomeprazole (magnesium trihydrate)	0.0624	0.0215333		N2	wt	Tetracycline	33	-	0	0.00805833		N2	wt	Doxycycline	0.1	0.00882083		N2	wt	Doxycycline	10	Chlorpromazine	2	0.0105288		N2	wt	Doxycycline	20	Olanzapine	200	0.0103429
N2	Esomeprazole (magnesium trihydrate)	0.0624	0.01705		N2	wt	Tetracycline	33	-	0	0.00565152		N2	wt	Doxycycline	0.1	0.00908333		N2	wt	Doxycycline	10	Chlorpromazine	2	0.0135452		N2	wt	Doxycycline	20	Olanzapine	200	0.0149722
N2	Esomeprazole (magnesium trihydrate)	0.0624	0.0260625		N2	wt	Oxytetracycline	33	-	0	0.00606111		N2	wt	Doxycycline	0.1	0.00905952		N2	wt	Doxycycline	10	Chlorpromazine	2	0.0101464		N2	wt	Doxycycline	20	Olanzapine	200	0.00832
N2	Esomeprazole (magnesium trihydrate)	0.0624	0.0129875		N2	wt	Oxytetracycline	33	-	0	0.00296061		N2	wt	Doxycycline	0.1	0.00831		N2	wt	Doxycycline	10	Chlorpromazine	2	0.0114517		N2	wt	Doxycycline	20	Olanzapine	200	0.00996667
N2	Esomeprazole (magnesium trihydrate)	0.0624	0.0225		N2	wt	Oxytetracycline	33	-	0	0.006825		N2	wt	Doxycycline	0.1	0.007925		N2	wt	Doxycycline	10	Chlorpromazine	2	0.0117938		N2	wt	Doxycycline	20	Olanzapine	200	0.0125104
N2	Evacetrapib	0.0739	0.0157444		N2	wt	Oxytetracycline	33	-	0	0.00758572		N2	wt	Doxycycline	0.1	0.0091875		N2	wt	Doxycycline	10	Chlorpromazine	2	0.0111937		N2	wt	Doxycycline	20	Olanzapine	200	0.0111633
N2	Evacetrapib	0.0739	0.0258111		N2	wt	Oxytetracycline	33	-	0	0.00591111		N2	wt	Doxycycline	0.1	0.00881389		N2	wt	Doxycycline	10	Chlorpromazine	2	0.013345		N2	wt	Doxycycline	20	Olanzapine	200	0.0139104
N2	Evacetrapib	0.0739	0.0245444		N2	wt	Oxytetracycline	33	-	0	0.00395185		N2	wt	Doxycycline	0.1	0.00920417		N2	wt	Doxycycline	10	Chlorpromazine	2	0.0112125		N2	wt	Doxycycline	20	Olanzapine	200	0.0131562
N2	Evacetrapib	0.0739	0.0204		N2	wt	Oxytetracycline	33	-	0	0.00717917		N2	wt	Doxycycline	5	0.00987222		N2	wt	Doxycycline	10	Chlorpromazine	2	0.0121567		N2	wt	Doxycycline	20	Olanzapine	200	0.0112979
N2	Evacetrapib	0.0739	0.0237727		N2	wt	Oxytetracycline	33	-	0	0.00517408		N2	wt	Doxycycline	5	0.00953333		N2	wt	Doxycycline	10	Chlorpromazine	2	0.0126333		N2	wt	Doxycycline	20	Olanzapine	200	0.0119033
N2	Evacetrapib	0.0739	0.0275429		N2	wt	Oxytetracycline	33	-	0	0.0042		N2	wt	Doxycycline	5	0.0094		N2	wt	Doxycycline	10	Chlorpromazine	2	0.0135556		N2	wt	Doxycycline	20	Olanzapine	200	0.0131214
N2	Evacetrapib	0.0739	0.0211		N2	wt	Oxytetracycline	33	-	0	0.00331905		N2	wt	Doxycycline	5	0.0139636		N2	wt	Doxycycline	10	Chlorpromazine	2	0.0122833		N2	wt	Doxycycline	20	Olanzapine	200	0.013275
N2	Evacetrapib	0.0739	0.0195545		N2	wt	Oxytetracycline	33	-	0	0.00619583		N2	wt	Doxycycline	5	0.0149556		N2	wt	Doxycycline	10	Chlorpromazine	2	0.0119667		N2	wt	Doxycycline	20	Olanzapine	200	0.00452867
N2	Evacetrapib	0.0739	0.0215		N2	wt	Oxytetracycline	33	-	0	0.00834		N2	wt	Doxycycline	5	0.0128417		N2	wt	Doxycycline	10	Chlorpromazine	2	0.0124833		N2	wt	Doxycycline	20	Olanzapine	200	0.0126312
N2	Evacetrapib	0.0739	0.0227875		N2	wt	Oxytetracycline	33	-	0	0.00770833		N2	wt	Doxycycline	5	0.0144417		N2	wt	Doxycycline	20	Chlorpromazine	2	0.009		N2	wt	Doxycycline	20	Olanzapine	200	0.0119817
N2	Evacetrapib	0.0739	0.0241		N2	wt	Oxytetracycline	33	-	0	0.00687917		N2	wt	Doxycycline	5	0.00730417		N2	wt	Doxycycline	20	Chlorpromazine	2	0.00860769		N2	wt	Doxycycline	20	Olanzapine	200	0.0085875
N2	Evacetrapib	0.0739	0.0163		N2	wt	Oxytetracycline	33	-	0	0.00986		N2	wt	Doxycycline	5	0.0141		N2	wt	Doxycycline	20	Chlorpromazine	2	0.0105111		N2	wt	Doxycycline	20	Olanzapine	200	0.0139633
N2	Evacetrapib	0.0739	0.0237778		N2	wt	Oxytetracycline	33	-	0	0.00987333		N2	wt	Doxycycline	5	0.0125571		N2	wt	Doxycycline	20	Chlorpromazine	2	0.0120818		N2	wt	Doxycycline	20	Olanzapine	200	0.01119
N2	Evacetrapib	0.0739	0.0244714		N2	wt	Oxytetracycline	33	-	0	0.00715833		N2	wt	Doxycycline	5	0.0150444		N2	wt	Doxycycline	20	Chlorpromazine	2	0.0104667		N2	wt	Doxycycline	20	Olanzapine	200	0.0128687
N2	FG-4592	0.0742	0.0267		N2	wt	Oxytetracycline	33	-	0	0.00310556		N2	wt	Doxycycline	5	0.0135		N2	wt	Doxycycline	20	Chlorpromazine	2	0.0100238		N2	wt	Doxycycline	20	Olanzapine	200	0.0118729
N2	FG-4592	0.0742	0.0249		N2	wt	Oxytetracycline	33	-	0	0.00883704		N2	wt	Doxycycline	5	0.0099		N2	wt	Doxycycline	20	Chlorpromazine	2	0.00981111		N2	wt	Doxycycline	20	Olanzapine	200	0.0125917
N2	FG-4592	0.0742	0.0160667		N2	wt	Oxytetracycline	33	-	0	0.00587667		N2	wt	Doxycycline	5	0.0148833		N2	wt	Doxycycline	20	Chlorpromazine	2	0.00784545		N2	wt	Doxycycline	20	Olanzapine	200	0.011895
N2	FG-4592	0.0742	0.0199625		N2	wt	Oxytetracycline	33	-	0	0.00471667		N2	wt	Doxycycline	5	0.0103583		N2	wt	Doxycycline	20	Chlorpromazine	2	0.00764445		N2	wt	Doxycycline	33	Olanzapine	200	0.00628125
N2	FG-4592	0.0742	0.0242		N2	wt	Oxytetracycline	33	-	0	0.00446061		N2	wt	Doxycycline	5	0.0145889		N2	wt	Doxycycline	20	Chlorpromazine	2	0.00708334		N2	wt	Doxycycline	33	Olanzapine	200	0.00724048
N2	FG-4592	0.0742	0.01525		N2	wt	Oxytetracycline	33	-	0	0.00455926		N2	wt	Doxycycline	5	0.0111083		N2	wt	Doxycycline	20	Chlorpromazine	2	0.01035		N2	wt	Doxycycline	33	Olanzapine	200	0.008675
N2	FG-4592	0.0742	0.01914		N2	wt	Oxytetracycline	33	-	0	0.00782593		N2	wt	Doxycycline	5	0.0171067		N2	wt	Doxycycline	20	Chlorpromazine	2	0.00886061		N2	wt	Doxycycline	33	Olanzapine	200	0.0083881
N2	FG-4592	0.0742	0.02148		N2	wt	Oxytetracycline	33	-	0	0.00796667		N2	wt	Doxycycline	5	0.0138611		N2	wt	Doxycycline	20	Chlorpromazine	2	0.01144		N2	wt	Doxycycline	33	Olanzapine	200	0.00573542
N2	FG-4592	0.0742	0.0268		N2	wt	Oxytetracycline	33	-	0	0.00983889		N2	wt	Doxycycline	5	0.0137		N2	wt	Doxycycline	20	Chlorpromazine	2	0.0104278		N2	wt	Doxycycline	33	Olanzapine	200	0.00483691
N2	FG-4592	0.0742	0.0218111		N2	wt	Oxytetracycline	33	-	0	0.0080697		N2	wt	Doxycycline	5	0.00862222		N2	wt	Doxycycline	20	Chlorpromazine	2	0.00818452		N2	wt	Doxycycline	33	Olanzapine	200	0.00651458
N2	FG-4592	0.0742	0.022975		N2	wt	Oxytetracycline	33	-	0	0.00731667		N2	wt	Doxycycline	5	0.0127067		N2	wt	Doxycycline	20	Chlorpromazine	2	0.00915		N2	wt	Doxycycline	33	Olanzapine	200	0.00807727
N2	FG-4592	0.0742	0.0232714		N2	wt	Oxytetracycline	33	-	0	0.0067125		N2	wt	Doxycycline	5	0.0104619		N2	wt	Doxycycline	20	Chlorpromazine	2	0.0106024		N2	wt	Doxycycline	33	Olanzapine	200	0.00508939
N2	FG-4592	0.0742	0.0256375		N2	wt	Oxytetracycline	33	-	0	0.00686667		N2	wt	Doxycycline	5	0.00756667		N2	wt	Doxycycline	20	Chlorpromazine	2	0.00886905		N2	wt	Doxycycline	33	Olanzapine	200	0.00693542
N2	FG-4592	0.0742	0.0248		N2	wt	Oxytetracycline	33	-	0	0.00757619		N2	wt	Doxycycline	5	0.00811111		N2	wt	Doxycycline	20	Chlorpromazine	2	0.0121648		N2	wt	Doxycycline	33	Olanzapine	200	0.00601875
N2	GM6001	0.0712	0.0182125		N2	wt	Oxytetracycline	33	-	0	0.00940834		N2	wt	Doxycycline	5	0.00900909		N2	wt	Doxycycline	20	Chlorpromazine	2	0.00886111		N2	wt	Doxycycline	33	Olanzapine	200	0.00781154
N2	GM6001	0.0712	0.02027		N2	wt	Oxytetracycline	33	-	0	0.00534359		N2	wt	Doxycycline	5	0.0095303		N2	wt	Doxycycline	20	Chlorpromazine	2	0.0122238		N2	wt	Doxycycline	33	Olanzapine	200	0.00729
N2	GM6001	0.0712	0.002575		N2	wt	Oxytetracycline	33	-	0	0.00711333		N2	wt	Doxycycline	5	0.00973333		N2	wt	Doxycycline	20	Chlorpromazine	2	0.00686863		N2	wt	Doxycycline	33	Olanzapine	200	0.0114648
N2	GM6001	0.0712	0.02238		N2	wt	Oxytetracycline	33	-	0	0.00809583		N2	wt	Doxycycline	5	0.0091		N2	wt	Doxycycline	20	Chlorpromazine	2	0.00955741		N2	wt	Doxycycline	33	Olanzapine	200	0.00913889
N2	GM6001	0.0712	0.0229833		N2	wt	Oxytetracycline	33	-	0	0.0101792		N2	wt	Doxycycline	5	0.0100471		N2	wt	Doxycycline	20	Chlorpromazine	2	0.007325		N2	wt	Doxycycline	33	Olanzapine	200	0.0127028
N2	GM6001	0.0712	0.0247625		N2	wt	Oxytetracycline	33	-	0	0.01225		N2	wt	Doxycycline	5	0.00807708		N2	wt	Doxycycline	20	Chlorpromazine	2	0.00974167		N2	wt	Doxycycline	33	Olanzapine	200	0.00883125
N2	GM6001	0.0712	0.0199111		N2	wt	Oxytetracycline	33	-	0	0.00948718		N2	wt	Doxycycline	5	0.0092		N2	wt	Doxycycline	20	Chlorpromazine	2	0.00712424		N2	wt	Doxycycline	33	Olanzapine	200	0.0120479
N2	GM6001	0.0712	0.0162333		N2	wt	Oxytetracycline	33	-	0	0.00889583		N2	wt	Doxycycline	5	0.01045		N2	wt	Doxycycline	20	Chlorpromazine	2	0.00809048		N2	wt	Doxycycline	33	Olanzapine	200	0.00827593
N2	GM6001	0.0712	0.0223444		N2	wt	Oxytetracycline	33	-	0	0.00548		N2	wt	Doxycycline	5	0.0100485		N2	wt	Doxycycline	20	Chlorpromazine	2	0.0115333		N2	wt	Doxycycline	33	Olanzapine	200	0.0130417
N2	GM6001	0.0712	0.0197444		N2	wt	Oxytetracycline	33	-	0	0.00581818		N2	wt	Doxycycline	5	0.0103861		N2	wt	Doxycycline	20	Chlorpromazine	2	0.0100148		N2	wt	Doxycycline	33	Olanzapine	200	0.0099803
N2	GM6001	0.0712	0.0211625		N2	wt	Oxytetracycline	33	-	0	0.0045881		N2	wt	Doxycycline	5	0.0102708		N2	wt	Doxycycline	20	Chlorpromazine	2	0.00938462		N2	wt	Doxycycline	33	Olanzapine	200	0.00822778
N2	GM6001	0.0712	0.02282		N2	wt	Oxytetracycline	33	-	0	0.00588182		N2	wt	Doxycycline	5	0.00902667		N2	wt	Doxycycline	33	Chlorpromazine	2	0.00685		N2	wt	Doxycycline	33	Olanzapine	200	0.0110056
N2	GM6001	0.0712	0.0202846		N2	wt	Oxytetracycline	33	-	0	0.0110667		N2	wt	Doxycycline	5	0.00901515		N2	wt	Doxycycline	33	Chlorpromazine	2	0.00826667		N2	wt	Doxycycline	33	Olanzapine	200	0.00774167
N2	GM6001	0.0712	0.01512		N2	wt	Oxytetracycline	33	-	0	0.00831111		N2	wt	Doxycycline	5	0.00908095		N2	wt	Doxycycline	33	Chlorpromazine	2	0.00830741		N2	wt	Doxycycline	33	Olanzapine	200	0.0120972
N2	Gemfibrozil	0.0819	0.023025		N2	wt	Oxytetracycline	33	-	0	0.00802778		N2	wt	Doxycycline	5	0.0103417		N2	wt	Doxycycline	33	Chlorpromazine	2	0.00881389		N2	wt	Doxycycline	33	Olanzapine	200	0.00874833
N2	Gemfibrozil	0.0819	0.022		N2	wt	Oxytetracycline	33	-	0	0.00547083		N2	wt	Doxycycline	5	0.00848148		N2	wt	Doxycycline	33	Chlorpromazine	2	0.00890667		N2	wt	Doxycycline	33	Olanzapine	200	0.00812778
N2	Gemfibrozil	0.0819	0.045125		N2	wt	Oxytetracycline	33	-	0	0.00677143		N2	wt	Doxycycline	5	0.00840001		N2	wt	Doxycycline	33	Chlorpromazine	2	0.00813571		N2	wt	Doxycycline	33	Olanzapine	200	0.0100938
N2	Gemfibrozil	0.0819	0.022175		N2	wt	Oxytetracycline	33	-	0	0.0078		N2	wt	Doxycycline	5	0.00655778		N2	wt	Doxycycline	33	Chlorpromazine	2	0.00598485		N2	wt	Doxycycline	33	Olanzapine	200	0.0117604
N2	Gemfibrozil	0.0819	0.0244		N2	wt	Oxytetracycline	33	-	0	0.0101167		N2	wt	Doxycycline	5	0.00741852		N2	wt	Doxycycline	33	Chlorpromazine	2	0.00729556		N2	wt	Doxycycline	33	Olanzapine	200	0.00807361
N2	Gemfibrozil	0.0819	0.03016		N2	wt	Oxytetracycline	33	-	0	0.00706111		N2	wt	Doxycycline	5	0.00688444		N2	wt	Doxycycline	33	Chlorpromazine	2	0.0115417		N2	wt	Doxycycline	33	Olanzapine	200	0.00895694
N2	Gemfibrozil	0.0819	0.016775		N2	wt	Oxytetracycline	33	-	0	0.00668333		N2	wt	Doxycycline	5	0.00762424		N2	wt	Doxycycline	33	Chlorpromazine	2	0.00761667		N2	wt	Doxycycline	33	Olanzapine	200	0.00756429
N2	Gemfibrozil	0.0819	0.0232875		N2	wt	Oxytetracycline	33	-	0	0.00799444		N2	wt	Doxycycline	5	0.010445		N2	wt	Doxycycline	33	Chlorpromazine	2	0.00778095		N2	wt	Doxycycline	50	Olanzapine	200	0.00394722
N2	Gemfibrozil	0.0819	0.0272167		N2	wt	Oxytetracycline	33	-	0	0.00736		N2	wt	Doxycycline	5	0.00886875		N2	wt	Doxycycline	33	Chlorpromazine	2	0.00647879		N2	wt	Doxycycline	50	Olanzapine	200	0.00287564
N2	Gemfibrozil	0.0819	0.0217385		N2	wt	Oxytetracycline	33	-	0	0.00636667		N2	wt	Doxycycline	5	0.00999722		N2	wt	Doxycycline	33	Chlorpromazine	2	0.00711212		N2	wt	Doxycycline	50	Olanzapine	200	0.00954286
N2	Gemfibrozil	0.0819	0.0242333		N2	wt	Oxytetracycline	33	-	0	0.00792667		N2	wt	Doxycycline	5	0.00759667		N2	wt	Doxycycline	33	Chlorpromazine	2	0.0104		N2	wt	Doxycycline	50	Olanzapine	200	0.00816944
N2	Gemfibrozil	0.0819	0.01682		N2	wt	Oxytetracycline	33	-	0	0.00288182		N2	wt	Doxycycline	5	0.00933056		N2	wt	Doxycycline	33	Chlorpromazine	2	0.0105205		N2	wt	Doxycycline	50	Olanzapine	200	0.00372143
N2	Gemfibrozil	0.0819	0.02414		N2	wt	Oxytetracycline	33	-	0	0.00627917		N2	wt	Doxycycline	5	0.00824333		N2	wt	Doxycycline	33	Chlorpromazine	2	0.00884815		N2	wt	Doxycycline	50	Olanzapine	200	0.00420208
N2	Gemfibrozil	0.0819	0.0225		N2	wt	Oxytetracycline	33	-	0	0.007525		N2	wt	Doxycycline	5	0.0104042		N2	wt	Doxycycline	33	Chlorpromazine	2	0.00860278		N2	wt	Doxycycline	50	Olanzapine	200	0.0084875
N2	INT-747	0.121	0.0231		N2	wt	Oxytetracycline	33	-	0	0.00738095		N2	wt	Doxycycline	5	0.0106024		N2	wt	Doxycycline	33	Chlorpromazine	2	0.01169		N2	wt	Doxycycline	50	Olanzapine	200	0.00487593
N2	INT-747	0.121	0.0255444		N2	wt	Oxytetracycline	33	-	0	0.00586296		N2	wt	Doxycycline	5	0.0081881		N2	wt	Doxycycline	33	Chlorpromazine	2	0.00862857		N2	wt	Doxycycline	50	Olanzapine	200	0.00442708
N2	INT-747	0.121	0.025075		N2	wt	Demeclocycline	33	-	0	0.00785238		N2	wt	Doxycycline	5	0.0111167		N2	wt	Doxycycline	33	Chlorpromazine	2	0.00806944		N2	wt	Doxycycline	50	Olanzapine	200	0.00370714
N2	INT-747	0.121	0.023725		N2	wt	Demeclocycline	33	-	0	0.00632424		N2	wt	Doxycycline	10	0.0110042		N2	wt	Doxycycline	33	Chlorpromazine	2	0.0104897		N2	wt	Doxycycline	50	Olanzapine	200	0.00556333
N2	INT-747	0.121	0.0166222		N2	wt	Demeclocycline	33	-	0	0.00888333		N2	wt	Doxycycline	10	0.0176556		N2	wt	Doxycycline	33	Chlorpromazine	2	0.0062		N2	wt	Doxycycline	50	Olanzapine	200	0.00582143
N2	INT-747	0.121	0.0216833		N2	wt	Demeclocycline	33	-	0	0.00671538		N2	wt	Doxycycline	10	0.00980833		N2	wt	Doxycycline	33	Chlorpromazine	2	0.00874615		N2	wt	Doxycycline	50	Olanzapine	200	0.00489375
N2	INT-747	0.121	0.025825		N2	wt	Demeclocycline	33	-	0	0.0102952		N2	wt	Doxycycline	10	0.0165667		N2	wt	Doxycycline	33	Chlorpromazine	2	0.00805882		N2	wt	Doxycycline	50	Olanzapine	200	0.00530333
N2	INT-747	0.121	0.024175		N2	wt	Demeclocycline	33	-	0	0.00798333		N2	wt	Doxycycline	10	0.0133889		N2	wt	Doxycycline	33	Chlorpromazine	2	0.00700513		N2	wt	Doxycycline	50	Olanzapine	200	0.01165
N2	INT-747	0.121	0.0174778		N2	wt	Demeclocycline	33	-	0	0.00810278		N2	wt	Doxycycline	10	0.0139133		N2	wt	Doxycycline	33	Chlorpromazine	2	0.00900256		N2	wt	Doxycycline	50	Olanzapine	200	0.0104238
N2	INT-747	0.121	0.0253		N2	wt	Demeclocycline	33	-	0	0.00992963		N2	wt	Doxycycline	10	0.0154733		N2	wt	Doxycycline	33	Chlorpromazine	2	0.00954849		N2	wt	Doxycycline	50	Olanzapine	200	0.00853333
N2	INT-747	0.121	0.0234545		N2	wt	Demeclocycline	33	-	0	0.00973333		N2	wt	Doxycycline	10	0.0152444		N2	wt	Doxycycline	33	Chlorpromazine	2	0.0074375		N2	wt	Doxycycline	50	Olanzapine	200	0.0083641
N2	INT-747	0.121	0.01389		N2	wt	Demeclocycline	33	-	0	0.00924286		N2	wt	Doxycycline	10	0.0109571		N2	wt	Doxycycline	33	Chlorpromazine	2	0.00968056		N2	wt	Doxycycline	50	Olanzapine	200	0.00949048
N2	INT-747	0.121	0.0233714		N2	wt	Demeclocycline	33	-	0	0.01039		N2	wt	Doxycycline	10	0.0137619		N2	wt	Doxycycline	33	Chlorpromazine	2	0.0100462		N2	wt	Doxycycline	50	Olanzapine	200	0.00864445
N2	INT-747	0.121	0.0207		N2	wt	Demeclocycline	33	-	0	0.00693333		N2	wt	Doxycycline	10	0.0114095		N2	wt	Doxycycline	33	Chlorpromazine	2	0.00809333		N2	wt	Doxycycline	50	Olanzapine	200	0.00685417
N2	Irinotecan	0.0684	0.0223		N2	wt	Demeclocycline	33	-	0	0.0088		N2	wt	Doxycycline	10	0.00448333		N2	wt	Doxycycline	33	Chlorpromazine	2	0.00468235		N2	wt	Doxycycline	50	Olanzapine	200	0.00826667
N2	Irinotecan	0.0684	0.0247429		N2	wt	Demeclocycline	33	-	0	0.0109667		N2	wt	Doxycycline	10	0.0119		N2	wt	Doxycycline	33	Chlorpromazine	2	0.00723		N2	wt	Doxycycline	50	Olanzapine	200	0.0079
N2	Irinotecan	0.0684	0.0227		N2	wt	Demeclocycline	33	-	0	0.00728205		N2	wt	Doxycycline	10	0.0132444		N2	wt	Doxycycline	50	Chlorpromazine	2	0.010745		N2	wt	Doxycycline	50	Olanzapine	200	0.0092
N2	Irinotecan	0.0684	0.02266		N2	wt	Demeclocycline	33	-	0	0.00597879		N2	wt	Doxycycline	10	0.0127833		N2	wt	Doxycycline	50	Chlorpromazine	2	0.00671667		N2	wt	Doxycycline	50	Olanzapine	200	0.00616458
N2	Irinotecan	0.0684	0.01315		N2	wt	Demeclocycline	33	-	0	0.0098625		N2	wt	Doxycycline	10	0.0061619		N2	wt	Doxycycline	50	Chlorpromazine	2	0.00432018		N2	wt	Doxycycline	50	Olanzapine	200	0.00871795
N2	Irinotecan	0.0684	0.0235714		N2	wt	Demeclocycline	33	-	0	0.00896667		N2	wt	Doxycycline	10	0.01718		N2	wt	Doxycycline	50	Chlorpromazine	2	0.00539902		N2	wt	Doxycycline	50	Olanzapine	200	0.00582381
N2	Irinotecan	0.0684	0.0239		N2	wt	Demeclocycline	33	-	0	0.01016		N2	wt	Doxycycline	10	0.0108857		N2	wt	Doxycycline	50	Chlorpromazine	2	0.00571167		N2	wt	Doxycycline	50	Olanzapine	200	0.0107667
N2	Irinotecan	0.0684	0.0234		N2	wt	Demeclocycline	33	-	0	0.0124267		N2	wt	Doxycycline	10	0.01705		N2	wt	Doxycycline	50	Chlorpromazine	2	0.00828809		N2	wt	Doxycycline	50	Olanzapine	200	0.00914583
N2	Irinotecan	0.0684	0.0212444		N2	wt	Demeclocycline	33	-	0	0.00529583		N2	wt	Doxycycline	10	0.01465		N2	wt	Doxycycline	50	Chlorpromazine	2	0.00455		N2	wt	Doxycycline	50	Olanzapine	200	0.00744048
N2	Irinotecan	0.0684	0.02154		N2	wt	Demeclocycline	33	-	0	0.00343111		N2	wt	Doxycycline	10	0.01028		N2	wt	Doxycycline	50	Chlorpromazine	2	0.00254649		N2	wt	Scopine	0.1	Olanzapine	200	0.00705
N2	Irinotecan	0.0684	0.0239667		N2	wt	Demeclocycline	33	-	0	0.00697		N2	wt	Doxycycline	10	0.00797777		N2	wt	Doxycycline	50	Chlorpromazine	2	0.00110625		N2	wt	Scopine	0.1	Olanzapine	200	0.00665256
N2	Irinotecan	0.0684	0.0200333		N2	wt	Demeclocycline	33	-	0	0.0115333		N2	wt	Doxycycline	10	0.0148556		N2	wt	Doxycycline	50	Chlorpromazine	2	0.00532917		N2	wt	Scopine	0.1	Olanzapine	200	0.00721555
N2	Irinotecan	0.0684	0.0229		N2	wt	Demeclocycline	33	-	0	0.00837143		N2	wt	Doxycycline	10	0.0116444		N2	wt	Doxycycline	50	Chlorpromazine	2	0.00525139		N2	wt	Scopine	0.1	Olanzapine	200	0.00739792
N2	Irinotecan	0.0684	0.0173		N2	wt	Demeclocycline	33	-	0	0.00506667		N2	wt	Doxycycline	10	0.0132		N2	wt	Doxycycline	50	Chlorpromazine	2	0.00540694		N2	wt	Scopine	0.1	Olanzapine	200	0.00632685
N2	L-nicotine	0.0655	0.0248125		N2	wt	Demeclocycline	33	-	0	0.0105778		N2	wt	Doxycycline	10	0.00683519		N2	wt	Doxycycline	50	Chlorpromazine	2	0.00518194		N2	wt	Scopine	0.1	Olanzapine	200	0.00932917
N2	L-nicotine	0.0655	0.02245		N2	wt	Demeclocycline	33	-	0	0.00791818		N2	wt	Doxycycline	10	0.00766833		N2	wt	Doxycycline	50	Chlorpromazine	2	0.00438636		N2	wt	Scopine	5	Olanzapine	200	0.00937708
N2	L-nicotine	0.0655	0.020275		N2	wt	Demeclocycline	33	-	0	0.00410333		N2	wt	Doxycycline	10	0.01243		N2	wt	Doxycycline	50	Chlorpromazine	2	0.00499103		N2	wt	Scopine	5	Olanzapine	200	0.0122259
N2	L-nicotine	0.0655	0.01765		N2	wt	Demeclocycline	33	-	0	0.00546667		N2	wt	Doxycycline	10	0.00783958		N2	wt	Doxycycline	50	Chlorpromazine	2	0.00415		N2	wt	Scopine	5	Olanzapine	200	0.0119939
N2	L-nicotine	0.0655	0.02045		N2	wt	Demeclocycline	33	-	0	0.00839394		N2	wt	Doxycycline	10	0.00851667		N2	wt	Doxycycline	50	Chlorpromazine	2	0.00479405		N2	wt	Scopine	5	Olanzapine	200	0.0140542
N2	L-nicotine	0.0655	0.003625		N2	wt	Demeclocycline	33	-	0	0.00727619		N2	wt	Doxycycline	10	0.0101979		N2	wt	Doxycycline	50	Chlorpromazine	2	0.00987361		N2	wt	Scopine	5	Olanzapine	200	0.00974444
N2	L-nicotine	0.0655	0.0249143		N2	wt	Demeclocycline	33	-	0	0.00910417		N2	wt	Doxycycline	10	0.00827963		N2	wt	Doxycycline	50	Chlorpromazine	2	0.00776111		N2	wt	Scopine	5	Olanzapine	200	0.0142952
N2	L-nicotine	0.0655	0.028975		N2	wt	Demeclocycline	33	-	0	0.00758519		N2	wt	Doxycycline	10	0.00657083		N2	wt	Doxycycline	50	Chlorpromazine	2	0.00881389		N2	wt	Scopine	5	Olanzapine	200	0.0130267
N2	L-nicotine	0.0655	0.0208		N2	wt	Demeclocycline	33	-	0	0.00834333		N2	wt	Doxycycline	10	0.00928333		N2	wt	Doxycycline	50	Chlorpromazine	2	0.00822262		N2	wt	Scopine	5	Olanzapine	200	0.0111222
N2	L-nicotine	0.0655	0.01916		N2	wt	Demeclocycline	33	-	0	0.0128222		N2	wt	Doxycycline	10	0.0102817		N2	wt	Doxycycline	50	Chlorpromazine	2	0.00686146		N2	wt	Scopine	5	Olanzapine	200	0.0105077
N2	L-nicotine	0.0655	0.0233889		N2	wt	Demeclocycline	33	-	0	0.00487407		N2	wt	Doxycycline	10	0.00932917		N2	wt	Doxycycline	50	Chlorpromazine	2	0.00899062		N2	wt	Scopine	5	Olanzapine	200	0.0134133
N2	L-nicotine	0.0655	0.02416		N2	wt	Demeclocycline	33	-	0	0.00814167		N2	wt	Doxycycline	10	0.0106097		N2	wt	Doxycycline	50	Chlorpromazine	2	0.00955972		N2	wt	Scopine	5	Olanzapine	200	0.0113333
N2	L-nicotine	0.0655	0.01865		N2	wt	Demeclocycline	33	-	0	0.0125667		N2	wt	Doxycycline	10	0.00967727		N2	wt	Doxycycline	50	Chlorpromazine	2	0.00897592		N2	wt	Scopine	5	Olanzapine	200	0.012419
N2	L-nicotine	0.0655	0.02335		N2	wt	Demeclocycline	33	-	0	0.0116867		N2	wt	Doxycycline	10	0.009835		N2	wt	Doxycycline	50	Chlorpromazine	2	0.00943958		N2	wt	Scopine	5	Olanzapine	200	0.0116296
N2	LY2157299	0.0614	0.028525		N2	wt	Demeclocycline	33	-	0	0.00596944		N2	wt	Doxycycline	10	0.00844286		N2	wt	Doxycycline	50	Chlorpromazine	2	0.0122738		N2	wt	Scopine	5	Olanzapine	200	0.0164222
N2	LY2157299	0.0614	0.02556		N2	wt	Demeclocycline	33	-	0	0.00750278		N2	wt	Doxycycline	10	0.00735		N2	wt	Doxycycline	50	Chlorpromazine	2	0.00601204		N2	wt	Scopine	5	Olanzapine	200	0.00868333
N2	LY2157299	0.0614	0.0242667		N2	wt	Demeclocycline	33	-	0	0.00692917		N2	wt	Doxycycline	10	0.00816667		N2	wt	Doxycycline	50	Chlorpromazine	2	0.00774111		N2	wt	Scopine	5	Olanzapine	200	0.00637143
N2	LY2157299	0.0614	0.0271375		N2	wt	Demeclocycline	33	-	0	0.00784583		N2	wt	Doxycycline	10	0.00884286		N2	wt	Doxycycline	50	Chlorpromazine	2	0.00598917		N2	wt	Scopine	5	Olanzapine	200	0.00824286
N2	LY2157299	0.0614	0.02772		N2	wt	Demeclocycline	33	-	0	0.00849444		N2	wt	Doxycycline	10	0.00951944		N2	wt	Scopine	0.1	Chlorpromazine	2	0.00515521		N2	wt	Scopine	5	Olanzapine	200	0.007725
N2	LY2157299	0.0614	0.0242364		N2	wt	Demeclocycline	33	-	0	0.00457083		N2	wt	Doxycycline	10	0.0056375		N2	wt	Scopine	0.1	Chlorpromazine	2	0.00768636		N2	wt	Scopine	5	Olanzapine	200	0.00714615
N2	LY2157299	0.0614	0.02285		N2	wt	Demeclocycline	33	-	0	0.00748		N2	wt	Doxycycline	10	0.00706111		N2	wt	Scopine	0.1	Chlorpromazine	2	0.00688426		N2	wt	Scopine	5	Olanzapine	200	0.00488
N2	LY2157299	0.0614	0.0200667		N2	wt	Demeclocycline	33	-	0	0.00801429		N2	wt	Doxycycline	10	0.00698		N2	wt	Scopine	5	Chlorpromazine	2	0.01595		N2	wt	Scopine	5	Olanzapine	200	0.00629722
N2	LY2157299	0.0614	0.0244		N2	wt	Demeclocycline	33	-	0	0.00934167		N2	wt	Doxycycline	10	0.00848333		N2	wt	Scopine	5	Chlorpromazine	2	0.0147187		N2	wt	Scopine	10	Olanzapine	200	0.0102061
N2	LY2157299	0.0614	0.0201		N2	wt	Demeclocycline	33	-	0	0.0068381		N2	wt	Doxycycline	10	0.0102667		N2	wt	Scopine	5	Chlorpromazine	2	0.014275		N2	wt	Scopine	10	Olanzapine	200	0.00552982
N2	LY2157299	0.0614	0.0380571		N2	wt	Demeclocycline	33	-	0	0.00401667		N2	wt	Doxycycline	10	0.0101815		N2	wt	Scopine	5	Chlorpromazine	2	0.0145983		N2	wt	Scopine	10	Olanzapine	200	0.00768095
N2	LY2157299	0.0614	0.0236667		N2	wt	Demeclocycline	33	-	0	0.00404583		N2	wt	Doxycycline	10	0.010025		N2	wt	Scopine	5	Chlorpromazine	2	0.0145542		N2	wt	Scopine	10	Olanzapine	200	0.00742083
N2	LY2157299	0.0614	0.0161		N2	wt	Demeclocycline	33	-	0	0.00709445		N2	wt	Doxycycline	10	0.00680476		N2	wt	Scopine	5	Chlorpromazine	2			N2	wt	Scopine	10	Olanzapine	200	0.00904
N2	LY2157299	0.0614	0.0297222		N2	wt	Demeclocycline	33	-	0	0.00679048		N2	wt	Doxycycline	10	0.00849444		N2	wt	Scopine	5	Chlorpromazine	2	0.014531		N2	wt	Scopine	10	Olanzapine	200	0.01116
N2	Lomustine	0.0625	0.0197		N2	wt	Demeclocycline	33	-	0	0.00471667		N2	wt	Doxycycline	10	0.00860667		N2	wt	Scopine	5	Chlorpromazine	2	0.0116292		N2	wt	Scopine	10	Olanzapine	200	0.0114222
N2	Lomustine	0.0625	0.0238556		N2	wt	Demeclocycline	33	-	0	0.00868		N2	wt	Doxycycline	10	0.00962		N2	wt	Scopine	5	Chlorpromazine	2	0.0133986		N2	wt	Scopine	10	Olanzapine	200	0.00882963
N2	Lomustine	0.0625	0.02555		N2	wt	Demeclocycline	33	-	0	0.00480834		N2	wt	Doxycycline	10	0.00813667		N2	wt	Scopine	5	Chlorpromazine	2	0.014995		N2	wt	Scopine	10	Olanzapine	200	0.0073718
N2	Lomustine	0.0625	0.0221778		N2	wt	Demeclocycline	33	-	0	0.00858667		N2	wt	Doxycycline	20	0.00977222		N2	wt	Scopine	5	Chlorpromazine	2	0.0126907		N2	wt	Scopine	10	Olanzapine	200	0.00778148
N2	Lomustine	0.0625	0.02319		N2	wt	Demeclocycline	33	-	0	0.0058375		N2	wt	Doxycycline	20	0.0116944		N2	wt	Scopine	5	Chlorpromazine	2	0.0160389		N2	wt	Scopine	10	Olanzapine	200	0.00945
N2	Lomustine	0.0625	0.0259667		N2	wt	Demeclocycline	33	-	0	0.0048		N2	wt	Doxycycline	20	0.013575		N2	wt	Scopine	5	Chlorpromazine	2	0.0127536		N2	wt	Scopine	10	Olanzapine	200	0.0119097
N2	Lomustine	0.0625	0.0225667		N2	wt	Methacycline	33	-	0	0.00798667		N2	wt	Doxycycline	20	0.0118067		N2	wt	Scopine	5	Chlorpromazine	2	0.0114979		N2	wt	Scopine	10	Olanzapine	200	0.0118548
N2	Lomustine	0.0625	0.0224333		N2	wt	Methacycline	33	-	0	0.006		N2	wt	Doxycycline	20	0.00935001		N2	wt	Scopine	10	Chlorpromazine	2	0.0155333		N2	wt	Scopine	10	Olanzapine	200	0.0101847
N2	Lomustine	0.0625	0.0189125		N2	wt	Methacycline	33	-	0	0.0112833		N2	wt	Doxycycline	20	0.014775		N2	wt	Scopine	10	Chlorpromazine	2	0.0125222		N2	wt	Scopine	10	Olanzapine	200	0.0150028
N2	Lomustine	0.0625	0.02742		N2	wt	Methacycline	33	-	0	0.00660833		N2	wt	Doxycycline	20	0.00933333		N2	wt	Scopine	10	Chlorpromazine	2	0.0131949		N2	wt	Scopine	10	Olanzapine	200	0.0122896
N2	Lomustine	0.0625	0.0189667		N2	wt	Methacycline	33	-	0	0.00941667		N2	wt	Doxycycline	20	0.00743334		N2	wt	Scopine	10	Chlorpromazine	2	0.0126806		N2	wt	Scopine	10	Olanzapine	200	0.0114603
N2	Lomustine	0.0625	0.02404		N2	wt	Methacycline	33	-	0	0.00625417		N2	wt	Doxycycline	20	0.0158889		N2	wt	Scopine	10	Chlorpromazine	2	0.0131167		N2	wt	Scopine	10	Olanzapine	200	0.0141357
N2	Lomustine	0.0625	0.0345778		N2	wt	Methacycline	33	-	0	0.00515417		N2	wt	Doxycycline	20	0.0106667		N2	wt	Scopine	10	Chlorpromazine	2	0.0158417		N2	wt	Scopine	10	Olanzapine	200	0.0135708
N2	Lomustine	0.0625	0.0231		N2	wt	Methacycline	33	-	0	0.00526061		N2	wt	Doxycycline	20	0.0120167		N2	wt	Scopine	10	Chlorpromazine	2	0.0147083		N2	wt	Scopine	10	Olanzapine	200	0.0113396
N2	Loxapine	0.0602	0.0252571		N2	wt	Methacycline	33	-	0	0.00835758		N2	wt	Doxycycline	20	0.0144333		N2	wt	Scopine	10	Chlorpromazine	2	0.0159611		N2	wt	Scopine	10	Olanzapine	200	0.0116227
N2	Loxapine	0.0602	0.0225111		N2	wt	Methacycline	33	-	0	0.00836666		N2	wt	Doxycycline	20	0.0125083		N2	wt	Scopine	10	Chlorpromazine	2	0.0064359		N2	wt	Scopine	10	Olanzapine	200	0.011265
N2	Loxapine	0.0602	0.026025		N2	wt	Methacycline	33	-	0	0.0040037		N2	wt	Doxycycline	20	0.0142778		N2	wt	Scopine	10	Chlorpromazine	2	0.00444118		N2	wt	Scopine	10	Olanzapine	200	0.0127682
N2	Loxapine	0.0602	0.02769		N2	wt	Methacycline	33	-	0	0.00450909		N2	wt	Doxycycline	20	0.00885		N2	wt	Scopine	10	Chlorpromazine	2	0.0142708		N2	wt	Scopine	10	Olanzapine	200	0.0132167
N2	Loxapine	0.0602	0.02805		N2	wt	Methacycline	33	-	0	0.00603704		N2	wt	Doxycycline	20	0.0109611		N2	wt	Scopine	10	Chlorpromazine	2	0.00446296		N2	wt	Scopine	20	Olanzapine	200	0.00987
N2	Loxapine	0.0602	0.0210857		N2	wt	Methacycline	33	-	0	0.0073		N2	wt	Doxycycline	20	0.0116167		N2	wt	Scopine	10	Chlorpromazine	2	0.017025		N2	wt	Scopine	20	Olanzapine	200	0.0123444
N2	Loxapine	0.0602	0.0268182		N2	wt	Methacycline	33	-	0	0.00551667		N2	wt	Doxycycline	20	0.0141444		N2	wt	Scopine	10	Chlorpromazine	2	0.010025		N2	wt	Scopine	20	Olanzapine	200	0.00944333
N2	Loxapine	0.0602	0.0227929		N2	wt	Methacycline	33	-	0	0.00576333		N2	wt	Doxycycline	20	0.00847179		N2	wt	Scopine	20	Chlorpromazine	2	0.0128267		N2	wt	Scopine	20	Olanzapine	200	0.00859286
N2	Loxapine	0.0602	0.029875		N2	wt	Methacycline	33	-	0	0.00536		N2	wt	Doxycycline	20	0.0100111		N2	wt	Scopine	20	Chlorpromazine	2	0.0158667		N2	wt	Scopine	20	Olanzapine	200	0.00876667
N2	Loxapine	0.0602	0.0268571		N2	wt	Methacycline	33	-	0	0.00558333		N2	wt	Doxycycline	20	0.0112375		N2	wt	Scopine	20	Chlorpromazine	2	0.0151704		N2	wt	Scopine	20	Olanzapine	200	0.01434
N2	Loxapine	0.0602	0.02274		N2	wt	Methacycline	33	-	0	0.0102		N2	wt	Doxycycline	20	0.0109333		N2	wt	Scopine	20	Chlorpromazine	2	0.0111375		N2	wt	Scopine	20	Olanzapine	200	0.0111963
N2	Loxapine	0.0602	0.02026		N2	wt	Methacycline	33	-	0	0.0106333		N2	wt	Doxycycline	20	0.0123583		N2	wt	Scopine	20	Chlorpromazine	2	0.0152833		N2	wt	Scopine	20	Olanzapine	200	0.0110556
N2	Loxapine	0.0602	0.0272667		N2	wt	Methacycline	33	-	0	0.0072		N2	wt	Doxycycline	20	0.0114167		N2	wt	Scopine	20	Chlorpromazine	2	0.0161583		N2	wt	Scopine	20	Olanzapine	200	0.00983111
N2	Loxapine	0.0602	0.0271125		N2	wt	Methacycline	33	-	0	0.00812424		N2	wt	Doxycycline	20	0.0157333		N2	wt	Scopine	20	Chlorpromazine	2	0.0125222		N2	wt	Scopine	20	Olanzapine	200	0.0119792
N2	Loxapine	0.0602	0.02395		N2	wt	Methacycline	33	-	0	0.00556667		N2	wt	Doxycycline	20	0.00908148		N2	wt	Scopine	20	Chlorpromazine	2	0.0110714		N2	wt	Scopine	20	Olanzapine	200	0.01127
N2	Loxapine	0.0602	0.0285875		N2	wt	Methacycline	33	-	0	0.00933333		N2	wt	Doxycycline	20	0.00751389		N2	wt	Scopine	20	Chlorpromazine	2	0.013337		N2	wt	Scopine	20	Olanzapine	200	0.0123056
N2	Loxapine	0.0602	0.02742		N2	wt	Methacycline	33	-	0	0.00727222		N2	wt	Doxycycline	20	0.0100458		N2	wt	Scopine	20	Chlorpromazine	2	0.0154458		N2	wt	Scopine	20	Olanzapine	200	0.0107333
N2	Loxapine	0.0602	0.02464		N2	wt	Methacycline	33	-	0	0.00885		N2	wt	Doxycycline	20	0.00618055		N2	wt	Scopine	20	Chlorpromazine	2	0.0108458		N2	wt	Scopine	20	Olanzapine	200	0.00858333
N2	Loxapine	0.0602	0.0262857		N2	wt	Methacycline	33	-	0	0.00836666		N2	wt	Doxycycline	20	0.00775926		N2	wt	Scopine	20	Chlorpromazine	2	0.01292		N2	wt	Scopine	20	Olanzapine	200	0.0109583
N2	Loxapine	0.0602	0.0253375		N2	wt	Methacycline	33	-	0	0.00525476		N2	wt	Doxycycline	20	0.00804545		N2	wt	Scopine	20	Chlorpromazine	2	0.0154185		N2	wt	Scopine	20	Olanzapine	200	0.0102583
N2	Loxapine	0.0602	0.0249125		N2	wt	Methacycline	33	-	0	0.00477333		N2	wt	Doxycycline	20	0.00815833		N2	wt	Scopine	20	Chlorpromazine	2	0.0168333		N2	wt	Scopine	20	Olanzapine	200	0.00744762
N2	Macitentan	0.0743	0.00491		N2	wt	Methacycline	33	-	0	0.00781429		N2	wt	Doxycycline	20	0.00769667		N2	wt	Scopine	20	Chlorpromazine	2	0.00915667		N2	wt	Scopine	20	Olanzapine	200	0.0124
N2	Macitentan	0.0743	0.0030857		N2	wt	Methacycline	33	-	0	0.00692308		N2	wt	Doxycycline	20	0.00835278		N2	wt	Scopine	20	Chlorpromazine	2	0.0138429		N2	wt	Scopine	20	Olanzapine	200	0.0117133
N2	Macitentan	0.0743	-0.0094833		N2	wt	Methacycline	33	-	0	0.00712333		N2	wt	Doxycycline	20	0.00808571		N2	wt	Scopine	20	Chlorpromazine	2	0.00725714		N2	wt	Scopine	20	Olanzapine	200	0.010703
N2	Macitentan	0.0743	-0.00111		N2	wt	Methacycline	33	-	0	0.00466191		N2	wt	Doxycycline	20	0.00719762		N2	wt	Scopine	20	Chlorpromazine	2	0.0106576		N2	wt	Scopine	20	Olanzapine	200	0.00958889
N2	Macitentan	0.0743	0.00305		N2	wt	Methacycline	33	-	0	0.00428		N2	wt	Doxycycline	20	0.0109967		N2	wt	Scopine	20	Chlorpromazine	2	0.0101833		N2	wt	Scopine	20	Olanzapine	200	0.00735333
N2	Macitentan	0.0743	0.003625		N2	wt	Methacycline	33	-	0	0.007975		N2	wt	Doxycycline	20	0.00719722		N2	wt	Scopine	20	Chlorpromazine	2	0.00475926		N2	wt	Scopine	33	Olanzapine	200	0.00918205
N2	Macitentan	0.0743	0.0044125		N2	wt	Methacycline	33	-	0	0.00747179		N2	wt	Doxycycline	20	0.00560556		N2	wt	Scopine	33	Chlorpromazine	2	0.00642576		N2	wt	Scopine	33	Olanzapine	200	0.0133905
N2	Macitentan	0.0743	0.0038833		N2	wt	Methacycline	33	-	0	0.00866111		N2	wt	Doxycycline	20	0.0115		N2	wt	Scopine	33	Chlorpromazine	2	0.012225		N2	wt	Scopine	33	Olanzapine	200	0.0128952
N2	Macitentan	0.0743	0.00746		N2	wt	Methacycline	33	-	0	0.00760741		N2	wt	Doxycycline	20	0.0101714		N2	wt	Scopine	33	Chlorpromazine	2	0.0137881		N2	wt	Scopine	33	Olanzapine	200	0.0129444
N2	Macitentan	0.0743	0.0027		N2	wt	Methacycline	33	-	0	0.00656296		N2	wt	Doxycycline	20	0.00836333		N2	wt	Scopine	33	Chlorpromazine	2	0.0133167		N2	wt	Scopine	33	Olanzapine	200	0.0125083
N2	Macitentan	0.0743	0.0036		N2	wt	Methacycline	33	-	0	0.00767333		N2	wt	Doxycycline	20	0.00919375		N2	wt	Scopine	33	Chlorpromazine	2	0.00833958		N2	wt	Scopine	33	Olanzapine	200	0.0106822
N2	Macitentan	0.0743	0.00425		N2	wt	Methacycline	33	-	0	0.00778667		N2	wt	Doxycycline	20	0.00781042		N2	wt	Scopine	33	Chlorpromazine	2	0.0102417		N2	wt	Scopine	33	Olanzapine	200	0.0119667
N2	Macitentan	0.0743	0.0018077		N2	wt	Methacycline	33	-	0	0.00518333		N2	wt	Doxycycline	20	0.00721944		N2	wt	Scopine	33	Chlorpromazine	2	0.013475		N2	wt	Scopine	33	Olanzapine	200	0.0128444
N2	Macitentan	0.0743	0.0087333		N2	wt	Methacycline	33	-	0	0.00350667		N2	wt	Doxycycline	20	0.00661111		N2	wt	Scopine	33	Chlorpromazine	2	0.0144076		N2	wt	Scopine	33	Olanzapine	200	0.0133905
N2	N-acetyl DL-phenylalanine	0.0616	0.0190444		N2	wt	Methacycline	33	-	0	0.00725238		N2	wt	Doxycycline	20	0.0114104		N2	wt	Scopine	33	Chlorpromazine	2	0.0140792		N2	wt	Scopine	33	Olanzapine	200	0.0113795
N2	N-acetyl DL-phenylalanine	0.0616	0.02505		N2	wt	Methacycline	33	-	0	0.00561111		N2	wt	Doxycycline	20	0.00690416		N2	wt	Scopine	33	Chlorpromazine	2	0.0145233		N2	wt	Scopine	33	Olanzapine	200	0.01162
N2	N-acetyl DL-phenylalanine	0.0616	0.0228875		N2	wt	Methacycline	33	-	0	0.00242121		N2	wt	Doxycycline	20	0.00763571		N2	wt	Scopine	33	Chlorpromazine	2	0.0169042		N2	wt	Scopine	33	Olanzapine	200	0.0150733
N2	N-acetyl DL-phenylalanine	0.0616	0.0234		N2	wt	Methacycline	33	-	0	0.00815		N2	wt	Doxycycline	20	0.0107233		N2	wt	Scopine	33	Chlorpromazine	2	0.0154833		N2	wt	Scopine	33	Olanzapine	200	0.00903778
N2	N-acetyl DL-phenylalanine	0.0616	0.020975		N2	wt	Methacycline	33	-	0	0.0056		N2	wt	Doxycycline	20	0.00808333		N2	wt	Scopine	33	Chlorpromazine	2	0.0142944		N2	wt	Scopine	33	Olanzapine	200	0.0135333
N2	N-acetyl DL-phenylalanine	0.0616	0.0195857		N2	wt	Methacycline	33	-	0	0.00894		N2	wt	Doxycycline	20	0.00778148		N2	wt	Scopine	33	Chlorpromazine	2	0.0127783		N2	wt	Scopine	33	Olanzapine	200	0.01177
N2	N-acetyl DL-phenylalanine	0.0616	0.0219333		N2	wt	Methacycline	33	-	0	0.00556078		N2	wt	Doxycycline	20	0.00659333		N2	wt	Scopine	33	Chlorpromazine	2	0.0141383		N2	wt	Scopine	33	Olanzapine	200	0.00360648
N2	N-acetyl DL-phenylalanine	0.0616	0.0226143		N2	wt	Methacycline	33	-	0	0.00737333		N2	wt	Doxycycline	20	0.00753571		N2	wt	Scopine	33	Chlorpromazine	2	0.0145708		N2	wt	Scopine	33	Olanzapine	200	0.01347
N2	N-acetyl DL-phenylalanine	0.0616	0.0292571		N2	wt	Methacycline	33	-	0	0.00708095		N2	wt	Doxycycline	20	0.0120139		N2	wt	Scopine	33	Chlorpromazine	2	0.00936579		N2	wt	Scopine	33	Olanzapine	200	0.00913182
N2	N-acetyl DL-phenylalanine	0.0616	0.02415		N2	wt	Methacycline	33	-	0	0.0036875		N2	wt	Doxycycline	33	0.0142		N2	wt	Scopine	33	Chlorpromazine	2	0.0110869		N2	wt	Scopine	33	Olanzapine	200	0.00810714
N2	N-acetyl DL-phenylalanine	0.0616	0.0088		N2	wt	Methacycline	33	-	0	0.00536667		N2	wt	Doxycycline	33	0.0113667		N2	wt	Scopine	33	Chlorpromazine	2	0.0155024		N2	wt	Scopine	33	Olanzapine	200	0.0127167
N2	N-acetyl DL-phenylalanine	0.0616	0.0268		N2	wt	Methacycline	33	-	0	0.00755		N2	wt	Doxycycline	33	0.00891111		N2	wt	Scopine	33	Chlorpromazine	2	0.014713		N2	wt	Scopine	33	Olanzapine	200	0.00957833
N2	N-acetyl DL-phenylalanine	0.0616	0.0269909		N2	wt	Methacycline	33	-	0	0.00599334		N2	wt	Doxycycline	33	0.00806667		N2	wt	Scopine	33	Chlorpromazine	2	0.0103167		N2	wt	Scopine	50	Olanzapine	200	0.010725
N2	N-acetyl DL-phenylalanine	0.0616	0.0195077		N2	wt	Methacycline	33	-	0	0.00424762		N2	wt	Doxycycline	33	0.00918667		N2	wt	Scopine	33	Chlorpromazine	2	0.00683611		N2	wt	Scopine	50	Olanzapine	200	0.00832778
N2	OSI0420	0.0706	0.0245167		N2	wt	Methacycline	33	-	0	0.00931667		N2	wt	Doxycycline	33	0.00823333		N2	wt	Scopine	50	Chlorpromazine	2	0.0144524		N2	wt	Scopine	50	Olanzapine	200	0.0118759
N2	OSI0420	0.0706	0.02055		N2	wt	Methacycline	33	-	0	0.00837778		N2	wt	Doxycycline	33	0.00934444		N2	wt	Scopine	50	Chlorpromazine	2	0.00537451		N2	wt	Scopine	50	Olanzapine	200	0.0104821
N2	OSI0420	0.0706	0.0258222		N2	wt	Methacycline	33	-	0	0.00408572		N2	wt	Doxycycline	33	0.0126444		N2	wt	Scopine	50	Chlorpromazine	2	0.0136167		N2	wt	Scopine	50	Olanzapine	200	0.0118063
N2	OSI0420	0.0706	0.0208875		N2	wt	Methacycline	33	-	0	0.00361667		N2	wt	Doxycycline	33	0.0115833		N2	wt	Scopine	50	Chlorpromazine	2	0.0132167		N2	wt	Scopine	50	Olanzapine	200	0.0131833
N2	OSI0420	0.0706	0.02285		N2	wt	Doxycycline	33	-	0	0.00848		N2	wt	Doxycycline	33	0.0102778		N2	wt	Scopine	50	Chlorpromazine	2	0.0136455		N2	wt	Scopine	50	Olanzapine	200	0.0106771
N2	OSI0420	0.0706	0.0243714		N2	wt	Doxycycline	33	-	0	0.00753333		N2	wt	Doxycycline	33	0.0123778		N2	wt	Scopine	50	Chlorpromazine	2	0.0156444		N2	wt	Scopine	50	Olanzapine	200	0.0105233
N2	OSI0420	0.0706	0.0255857		N2	wt	Doxycycline	33	-	0	0.0054		N2	wt	Doxycycline	33	0.0089		N2	wt	Scopine	50	Chlorpromazine	2	0.0137242		N2	wt	Scopine	50	Olanzapine	200	0.0123083
N2	OSI0420	0.0706	0.0185		N2	wt	Doxycycline	33	-	0	0.00390833		N2	wt	Doxycycline	33	0.01074		N2	wt	Scopine	50	Chlorpromazine	2	0.0125417		N2	wt	Scopine	50	Olanzapine	200	0.0116654
N2	OSI0420	0.0706	0.016825		N2	wt	Doxycycline	33	-	0	0.0110667		N2	wt	Doxycycline	33	0.0130556		N2	wt	Scopine	50	Chlorpromazine	2	0.0159905		N2	wt	Scopine	50	Olanzapine	200	0.0115771
N2	OSI0420	0.0706	0.01724		N2	wt	Doxycycline	33	-	0	0.00845238		N2	wt	Doxycycline	33	0.011975		N2	wt	Scopine	50	Chlorpromazine	2	0.01878		N2	wt	Scopine	50	Olanzapine	200	0.0130318
N2	OSI0420	0.0706	0.0181636		N2	wt	Doxycycline	33	-	0	0.00604444		N2	wt	Doxycycline	33	0.0106704		N2	wt	Scopine	50	Chlorpromazine	2	0.012597		N2	wt	Scopine	50	Olanzapine	200	0.00868333
N2	OSI0420	0.0706	0.02133		N2	wt	Doxycycline	33	-	0	0.00922778		N2	wt	Doxycycline	33	0.00883333		N2	wt	Scopine	50	Chlorpromazine	2	0.013137		N2	wt	Scopine	50	Olanzapine	200	0.0103281
N2	OSI0420	0.0706	0.0226429		N2	wt	Doxycycline	33	-	0	0.00951333		N2	wt	Doxycycline	33	0.00742222		N2	wt	Scopine	50	Chlorpromazine	2	0.00951042		N2	wt	Scopine	50	Olanzapine	200	0.00817333
N2	OSI0420	0.0706	0.0169714		N2	wt	Doxycycline	33	-	0	0.0104733		N2	wt	Doxycycline	33	0.00989048		N2	wt	Scopine	50	Chlorpromazine	2	0.0113722		N2	wt	Scopine	50	Olanzapine	200	0.00538958
N2	PCI-32765 (Racemate)	0.1368	0.021225		N2	wt	Doxycycline	33	-	0	0.00635667		N2	wt	Doxycycline	33	0.00821111		N2	wt	Scopine	50	Chlorpromazine	2	0.0145167		N2	wt	Scopine	50	Olanzapine	200	0.0086
N2	PCI-32765 (Racemate)	0.1368	0.0294		N2	wt	Doxycycline	33	-	0	0.008975		N2	wt	Doxycycline	33	0.00839167		N2	wt	Scopine	50	Chlorpromazine	2	0.0138056		N2	wt	Scopine	50	Olanzapine	200	0.00365439
N2	PCI-32765 (Racemate)	0.1368	0.03885		N2	wt	Doxycycline	33	-	0	0.00707333		N2	wt	Doxycycline	33	0.0108867		N2	wt	Scopine	50	Chlorpromazine	2	0.0129333		N2	wt	Scopine	50	Olanzapine	200	0.00894359
N2	PCI-32765 (Racemate)	0.1368	0.0231364		N2	wt	Doxycycline	33	-	0	0.007875		N2	wt	Doxycycline	33	0.01595		N2	wt	Scopine	50	Chlorpromazine	2	0.0148476		N2	wt	Scopine	50	Olanzapine	200	0.00829167
N2	PCI-32765 (Racemate)	0.1368	0.0253667		N2	wt	Doxycycline	33	-	0	0.0040963		N2	wt	Doxycycline	33	0.0122333		N2	wt	Scopine	50	Chlorpromazine	2	0.0116429		N2	wt	Scopine	50	Olanzapine	200	0.00902619
N2	PCI-32765 (Racemate)	0.1368	0.0206556		N2	wt	Doxycycline	33	-	0	0.00790667		N2	wt	Doxycycline	33	0.0142444		N2	wt	Scopine	50	Chlorpromazine	2	0.00620445		N2	wt	Scopine	50	Olanzapine	200	0.00912
N2	PCI-32765 (Racemate)	0.1368	0.0253125		N2	wt	Doxycycline	33	-	0	0.00621212		N2	wt	Doxycycline	33	0.0126889		N2	wt	Scopine	50	Chlorpromazine	2	0.0137625		N2	wt	Vemurafenib	0.1	Olanzapine	200	0.0092713
N2	PCI-32765 (Racemate)	0.1368	0.026		N2	wt	Doxycycline	33	-	0	0.00725667		N2	wt	Doxycycline	33	0.008		N2	wt	Scopine	50	Chlorpromazine	2	0.00634889		N2	wt	Vemurafenib	0.1	Olanzapine	200	0.0104458
N2	PCI-32765 (Racemate)	0.1368	0.01576		N2	wt	Doxycycline	33	-	0	0.00599444		N2	wt	Doxycycline	33	0.00698333		N2	wt	Scopine	50	Chlorpromazine	2	0.0118067		N2	wt	Vemurafenib	0.1	Olanzapine	200	0.00752576
N2	PCI-32765 (Racemate)	0.1368	-0.008825		N2	wt	Doxycycline	33	-	0	0.00373095		N2	wt	Doxycycline	33	0.00851111		N2	wt	Scopine	50	Chlorpromazine	2	0.00896667		N2	wt	Vemurafenib	0.1	Olanzapine	200	0.0122771
N2	PCI-32765 (Racemate)	0.1368	0.01827		N2	wt	Doxycycline	33	-	0	0.00744667		N2	wt	Doxycycline	33	0.0094375		N2	wt	Scopine	50	Chlorpromazine	2	0.0151167		N2	wt	Vemurafenib	0.1	Olanzapine	200	0.00779306
N2	PCI-32765 (Racemate)	0.1368	0.02525		N2	wt	Doxycycline	33	-	0	0.00644872		N2	wt	Doxycycline	33	0.00755555		N2	wt	Scopine	50	Chlorpromazine	2	0.00855185		N2	wt	Vemurafenib	0.1	Olanzapine	200	0.0127796
N2	PCI-32765 (Racemate)	0.1368	0.0157		N2	wt	Doxycycline	33	-	0	0.00921667		N2	wt	Doxycycline	33	0.00684286		N2	wt	Scopine	50	Chlorpromazine	2	0.0173		N2	wt	Vemurafenib	0.1	Olanzapine	200	0.0102063
N2	PCI-32765 (Racemate)	0.1368	0.0258		N2	wt	Doxycycline	33	-	0	0.00970667		N2	wt	Doxycycline	33	0.0115083		N2	wt	Vemurafenib	0.1	Chlorpromazine	2	0.0105347		N2	wt	Vemurafenib	0.1	Olanzapine	200	0.0144452
N2	PLX-4720	0.1283	0.015725		N2	wt	Doxycycline	33	-	0	0.00715714		N2	wt	Doxycycline	33	0.00667667		N2	wt	Vemurafenib	0.1	Chlorpromazine	2	0.0180528		N2	wt	Vemurafenib	0.1	Olanzapine	200	0.0128783
N2	PLX-4720	0.1283	0.020175		N2	wt	Doxycycline	33	-	0	0.00505385		N2	wt	Doxycycline	33	0.00768333		N2	wt	Vemurafenib	0.1	Chlorpromazine	2	0.0158574		N2	wt	Vemurafenib	0.1	Olanzapine	200	0.0074787
N2	PLX-4720	0.1283	0.02348		N2	wt	Doxycycline	33	-	0	0.00488788		N2	wt	Doxycycline	33	0.00635		N2	wt	Vemurafenib	0.1	Chlorpromazine	2	0.0109722		N2	wt	Vemurafenib	0.1	Olanzapine	200	0.00743572
N2	PLX-4720	0.1283	0.02088		N2	wt	Doxycycline	33	-	0	0.00976667		N2	wt	Doxycycline	33	0.00788		N2	wt	Vemurafenib	0.1	Chlorpromazine	2	0.0182139		N2	wt	Vemurafenib	0.1	Olanzapine	200	0.0127767
N2	PLX-4720	0.1283	0.0197429		N2	wt	Doxycycline	33	-	0	0.00609697		N2	wt	Doxycycline	33	0.00689697		N2	wt	Vemurafenib	0.1	Chlorpromazine	2	0.0182315		N2	wt	Vemurafenib	0.1	Olanzapine	200	0.00751364
N2	PLX-4720	0.1283	0.0240833		N2	wt	Doxycycline	33	-	0	0.0044		N2	wt	Doxycycline	33	0.00680667		N2	wt	Vemurafenib	0.1	Chlorpromazine	2	0.0127979		N2	wt	Vemurafenib	0.1	Olanzapine	200	0.00887361
N2	PLX-4720	0.1283	0.01724		N2	wt	Doxycycline	33	-	0	0.0122		N2	wt	Doxycycline	33	0.00769394		N2	wt	Vemurafenib	0.1	Chlorpromazine	2	0.0157583		N2	wt	Vemurafenib	0.1	Olanzapine	200	0.0130106
N2	PLX-4720	0.1283	0.0185429		N2	wt	Doxycycline	33	-	0	0.00551481		N2	wt	Doxycycline	33	0.0101688		N2	wt	Vemurafenib	0.1	Chlorpromazine	2	0.0163833		N2	wt	Vemurafenib	0.1	Olanzapine	200	0.0110896
N2	PLX-4720	0.1283	0.0205444		N2	wt	Doxycycline	33	-	0	0.0106556		N2	wt	Doxycycline	33	0.00957333		N2	wt	Vemurafenib	0.1	Chlorpromazine	2	0.0192833		N2	wt	Vemurafenib	0.1	Olanzapine	200	0.0140736
N2	PLX-4720	0.1283	0.0260667		N2	wt	Doxycycline	33	-	0	0.00624167		N2	wt	Doxycycline	33	0.00735556		N2	wt	Vemurafenib	0.1	Chlorpromazine	2	0.0173139		N2	wt	Vemurafenib	0.1	Olanzapine	200	0.0143125
N2	PLX-4720	0.1283	0.017375		N2	wt	Doxycycline	33	-	0	0.0110583		N2	wt	Doxycycline	33	0.00957222		N2	wt	Vemurafenib	0.1	Chlorpromazine	2	0.0135449		N2	wt	Vemurafenib	0.1	Olanzapine	200	0.0145561
N2	PLX-4720	0.1283	0.02		N2	wt	Doxycycline	33	-	0	0.00651482		N2	wt	Doxycycline	33	0.00942		N2	wt	Vemurafenib	0.1	Chlorpromazine	2	0.0188271		N2	wt	Vemurafenib	0.1	Olanzapine	200	0.0110655
N2	PLX-4720	0.1283	0.0145125		N2	wt	Doxycycline	33	-	0	0.00807778		N2	wt	Doxycycline	33	0.0117333		N2	wt	Vemurafenib	0.1	Chlorpromazine	2	0.017425		N2	wt	Vemurafenib	0.1	Olanzapine	200	0.0158181
N2	PLX-4720	0.1283	0.022675		N2	wt	Doxycycline	33	-	0	0.0113667		N2	wt	Doxycycline	33	0.00563627		N2	wt	Vemurafenib	0.1	Chlorpromazine	2	0.0156167		N2	wt	Vemurafenib	0.1	Olanzapine	200	0.0121896
N2	Phenformin (hydrochloride)	0.0686	0.0237636		N2	wt	Doxycycline	33	-	0	0.00643333		N2	wt	Doxycycline	33	0.00786805		N2	wt	Vemurafenib	0.1	Chlorpromazine	2	0.00931538		N2	wt	Vemurafenib	0.1	Olanzapine	200	0.0102833
N2	Phenformin (hydrochloride)	0.0686	0.0255571		N2	wt	Doxycycline	33	-	0	0.00416667		N2	wt	Doxycycline	33	0.00623596		N2	wt	Vemurafenib	0.1	Chlorpromazine	2	0.0144333		N2	wt	Vemurafenib	0.1	Olanzapine	200	0.0140214
N2	Phenformin (hydrochloride)	0.0686	0.0247		N2	wt	Doxycycline	33	-	0	0.00284722		N2	wt	Doxycycline	33	0.00735256		N2	wt	Vemurafenib	0.1	Chlorpromazine	2	0.0102333		N2	wt	Vemurafenib	0.1	Olanzapine	200	0.0146306
N2	Phenformin (hydrochloride)	0.0686	0.0238		N2	wt	Doxycycline	33	-	0	0.00303333		N2	wt	Doxycycline	50	0.0065		N2	wt	Vemurafenib	0.1	Chlorpromazine	2	0.01269		N2	wt	Vemurafenib	0.1	Olanzapine	200	0.0105542
N2	Phenformin (hydrochloride)	0.0686	0.0270143		N2	wt	Doxycycline	33	-	0	0.00558667		N2	wt	Doxycycline	50	0.00707083		N2	wt	Vemurafenib	0.1	Chlorpromazine	2	0.0161		N2	wt	Vemurafenib	5	Olanzapine	200	0.00686212
N2	Phenformin (hydrochloride)	0.0686	0.0232125		N2	wt	Doxycycline	33	-	0	0.00500741		N2	wt	Doxycycline	50	0.00612667		N2	wt	Vemurafenib	0.1	Chlorpromazine	2	0.018525		N2	wt	Vemurafenib	5	Olanzapine	200	0.01059
N2	Phenformin (hydrochloride)	0.0686	0.0253		N2	wt	Doxycycline	33	-	0	0.00475555		N2	wt	Doxycycline	50	0.0101		N2	wt	Vemurafenib	0.1	Chlorpromazine	2	0.0128667		N2	wt	Vemurafenib	5	Olanzapine	200	0.0091881
N2	Phenformin (hydrochloride)	0.0686	0.0202357		N2	wt	Doxycycline	33	-	0	0.00497576		N2	wt	Doxycycline	50	0.00619524		N2	wt	Vemurafenib	0.1	Chlorpromazine	2	0.00987222		N2	wt	Vemurafenib	5	Olanzapine	200	0.00893824
N2	Phenformin (hydrochloride)	0.0686	0.0206333		N2	wt	Doxycycline	33	-	0	0.00431389		N2	wt	Doxycycline	50	0.0100667		N2	wt	Vemurafenib	0.1	Chlorpromazine	2	0.0113778		N2	wt	Vemurafenib	5	Olanzapine	200	0.0118548
N2	Phenformin (hydrochloride)	0.0686	0.02475		N2	wt	Doxycycline	33	-	0	0.00390667		N2	wt	Doxycycline	50	0.007025		N2	wt	Vemurafenib	0.1	Chlorpromazine	2	0.00854815		N2	wt	Vemurafenib	5	Olanzapine	200	0.0122472
N2	Phenformin (hydrochloride)	0.0686	0.0223		N2	wt	Doxycycline	33	-	0	0.00391428		N2	wt	Doxycycline	50	0.00705833		N2	wt	Vemurafenib	0.1	Chlorpromazine	2	0.0178364		N2	wt	Vemurafenib	5	Olanzapine	200	0.0102869
N2	Phenformin (hydrochloride)	0.0686	0.0218125		N2	wt	Doxycycline	33	-	0	0.0044606		N2	wt	Doxycycline	50	0.00644		N2	wt	Vemurafenib	5	Chlorpromazine	2	0.013		N2	wt	Vemurafenib	5	Olanzapine	200	0.0106764
N2	Phenformin (hydrochloride)	0.0686	0.02244		N2	wt	Doxycycline	33	-	0	0.00952777		N2	wt	Doxycycline	50	0.0082		N2	wt	Vemurafenib	5	Chlorpromazine	2	0.0135758		N2	wt	Vemurafenib	5	Olanzapine	200	0.0134125
N2	Phenformin (hydrochloride)	0.0686	0.0237286		N2	wt	Doxycycline	33	-	0	0.00404583		N2	wt	Doxycycline	50	0.0101833		N2	wt	Vemurafenib	5	Chlorpromazine	2	0.0148667		N2	wt	Vemurafenib	5	Olanzapine	200	0.0117214
N2	Posaconazole	0.0778	0.0245		N2	wt	Doxycycline	33	-	0	0.00599166		N2	wt	Doxycycline	50	0.00300555		N2	wt	Vemurafenib	5	Chlorpromazine	2	0.0085		N2	wt	Vemurafenib	5	Olanzapine	200	0.0123104
N2	Posaconazole	0.0778	0.02049		N2	wt	Doxycycline	33	-	0	0.003975		N2	wt	Doxycycline	50	0.007		N2	wt	Vemurafenib	5	Chlorpromazine	2	0.01904		N2	wt	Vemurafenib	5	Olanzapine	200	0.00925196
N2	Posaconazole	0.0778	0.03915		N2	wt	Doxycycline	33	-	0	0.00388095		N2	wt	Doxycycline	50	0.00515555		N2	wt	Vemurafenib	5	Chlorpromazine	2	0.0177533		N2	wt	Vemurafenib	5	Olanzapine	200	0.0121136
N2	Posaconazole	0.0778	0.0208714		N2	wt	Doxycycline	33	-	0	0.00469444		N2	wt	Doxycycline	50	0.00274792		N2	wt	Vemurafenib	5	Chlorpromazine	2	0.0158857		N2	wt	Vemurafenib	5	Olanzapine	200	0.00783667
N2	Posaconazole	0.0778	0.0210286		N2	wt	Doxycycline	33	-	0	0.00590833		N2	wt	Doxycycline	50	0.00525625		N2	wt	Vemurafenib	5	Chlorpromazine	2	0.0142148		N2	wt	Vemurafenib	5	Olanzapine	200	0.0128583
N2	Posaconazole	0.0778	0.0281		N2	wt	Doxycycline	33	-	0	0.00539444		N2	wt	Doxycycline	50	0.00270238		N2	wt	Vemurafenib	5	Chlorpromazine	2	0.0157667		N2	wt	Vemurafenib	5	Olanzapine	200	0.0112136
N2	Posaconazole	0.0778	0.0183333		N2	wt	Doxycycline	33	-	0	0.002875		N2	wt	Doxycycline	50	0.00335972		N2	wt	Vemurafenib	5	Chlorpromazine	2	0.00826667		N2	wt	Vemurafenib	5	Olanzapine	200	0.00831222
N2	Posaconazole	0.0778	0.02245		N2	wt	Doxycycline	33	-	0	0.00432083		N2	wt	Doxycycline	50	0.00182037		N2	wt	Vemurafenib	5	Chlorpromazine	2	0.0179889		N2	wt	Vemurafenib	5	Olanzapine	200	0.0128426
N2	Posaconazole	0.0778	0.0196273		N2	wt	Minocycline	33	-	0	0.00418889		N2	wt	Doxycycline	50	0.00560833		N2	wt	Vemurafenib	5	Chlorpromazine	2	0.0140778		N2	wt	Vemurafenib	5	Olanzapine	200	0.0110045
N2	Posaconazole	0.0778	0.0208167		N2	wt	Minocycline	33	-	0	0.00378667		N2	wt	Doxycycline	50	0.00447222		N2	wt	Vemurafenib	5	Chlorpromazine	2	0.0154633		N2	wt	Vemurafenib	5	Olanzapine	200	0.0127563
N2	Posaconazole	0.0778	0.02152		N2	wt	Minocycline	33	-	0	0.00667222		N2	wt	Doxycycline	50	0.00246389		N2	wt	Vemurafenib	5	Chlorpromazine	2	0.01484		N2	wt	Vemurafenib	5	Olanzapine	200	0.0100202
N2	Posaconazole	0.0778	0.0215		N2	wt	Minocycline	33	-	0	0.00525333		N2	wt	Doxycycline	50	0.00308137		N2	wt	Vemurafenib	5	Chlorpromazine	2	0.0117357		N2	wt	Vemurafenib	5	Olanzapine	200	0.0145574
N2	Posaconazole	0.0778	0.0182		N2	wt	Minocycline	33	-	0	0.00924444		N2	wt	Doxycycline	50	0.00173485		N2	wt	Vemurafenib	5	Chlorpromazine	2	0.0103574		N2	wt	Vemurafenib	5	Olanzapine	200	0.00973056
N2	Posaconazole	0.0778	0.0185		N2	wt	Minocycline	33	-	0	0.00683809		N2	wt	Doxycycline	50	0.00253182		N2	wt	Vemurafenib	5	Chlorpromazine	2	0.0123278		N2	wt	Vemurafenib	5	Olanzapine	200	0.0115426
N2	Suplatast (tosilate)	0.07	0.02305		N2	wt	Minocycline	33	-	0	0.0061		N2	wt	Doxycycline	50	0.00303571		N2	wt	Vemurafenib	5	Chlorpromazine	2	0.010013		N2	wt	Vemurafenib	10	Olanzapine	200	0.00843833
N2	Suplatast (tosilate)	0.07	0.0210778		N2	wt	Minocycline	33	-	0	0.00510417		N2	wt	Doxycycline	50	0.00421667		N2	wt	Vemurafenib	5	Chlorpromazine	2	0.00970556		N2	wt	Vemurafenib	10	Olanzapine	200	0.0115286
N2	Suplatast (tosilate)	0.07	0.0237636		N2	wt	Minocycline	33	-	0	0.00681111		N2	wt	Doxycycline	50	0.00439334		N2	wt	Vemurafenib	5	Chlorpromazine	2	0.0153262		N2	wt	Vemurafenib	10	Olanzapine	200	0.0115778
N2	Suplatast (tosilate)	0.07	0.0227		N2	wt	Minocycline	33	-	0	0.00560476		N2	wt	Doxycycline	50	0.00815833		N2	wt	Vemurafenib	5	Chlorpromazine	2	0.0106486		N2	wt	Vemurafenib	10	Olanzapine	200	0.00793889
N2	Suplatast (tosilate)	0.07	0.0187889		N2	wt	Minocycline	33	-	0	0.00405334		N2	wt	Doxycycline	50	0.00752223		N2	wt	Vemurafenib	5	Chlorpromazine	2	0.01065		N2	wt	Vemurafenib	10	Olanzapine	200	0.00674352
N2	Suplatast (tosilate)	0.07	0.0339111		N2	wt	Minocycline	33	-	0	0.00542963		N2	wt	Doxycycline	50	0.00548333		N2	wt	Vemurafenib	5	Chlorpromazine	2	0.0127458		N2	wt	Vemurafenib	10	Olanzapine	200	0.00803095
N2	Suplatast (tosilate)	0.07	0.0238333		N2	wt	Minocycline	33	-	0	0.00745238		N2	wt	Doxycycline	50	0.00707778		N2	wt	Vemurafenib	5	Chlorpromazine	2	0.00715		N2	wt	Vemurafenib	10	Olanzapine	200	0.00653333
N2	Suplatast (tosilate)	0.07	0.0236125		N2	wt	Minocycline	33	-	0	0.00555715		N2	wt	Doxycycline	50	0.00369583		N2	wt	Vemurafenib	5	Chlorpromazine	2	0.0100379		N2	wt	Vemurafenib	10	Olanzapine	200	0.0108278
N2	Suplatast (tosilate)	0.07	0.0226		N2	wt	Minocycline	33	-	0	0.00490416		N2	wt	Doxycycline	50	0.00409444		N2	wt	Vemurafenib	5	Chlorpromazine	2	0.00667813		N2	wt	Vemurafenib	10	Olanzapine	200	0.0113857
N2	Suplatast (tosilate)	0.07	0.0226667		N2	wt	Minocycline	33	-	0	0.00304167		N2	wt	Doxycycline	50	0.00368472		N2	wt	Vemurafenib	10	Chlorpromazine	2	0.00982424		N2	wt	Vemurafenib	10	Olanzapine	200	0.0135852
N2	Suplatast (tosilate)	0.07	0.02544		N2	wt	Minocycline	33	-	0	0.00689167		N2	wt	Doxycycline	50	0.00335303		N2	wt	Vemurafenib	10	Chlorpromazine	2	0.0110364		N2	wt	Vemurafenib	10	Olanzapine	200	0.0110597
N2	Suplatast (tosilate)	0.07	0.02235		N2	wt	Minocycline	33	-	0	0.00830667		N2	wt	Doxycycline	50	0.00475139		N2	wt	Vemurafenib	10	Chlorpromazine	2	0.0137733		N2	wt	Vemurafenib	10	Olanzapine	200	0.00929444
N2	Suplatast (tosilate)	0.07	0.0200875		N2	wt	Minocycline	33	-	0	0.00605		N2	wt	Doxycycline	50	0.00389815		N2	wt	Vemurafenib	10	Chlorpromazine	2	0.0121697		N2	wt	Vemurafenib	10	Olanzapine	200	0.012905
N2	Suplatast (tosilate)	0.07	0.0191286		N2	wt	Minocycline	33	-	0	0.00191667		N2	wt	Doxycycline	50	0.00283167		N2	wt	Vemurafenib	10	Chlorpromazine	2	0.0128074		N2	wt	Vemurafenib	10	Olanzapine	200	0.0103681
N2	Tetracycline (hydrochloride)	0.0715	0.0249286		N2	wt	Minocycline	33	-	0	0.00388889		N2	wt	Doxycycline	50	0.00371222		N2	wt	Vemurafenib	10	Chlorpromazine	2	0.0104852		N2	wt	Vemurafenib	10	Olanzapine	200	0.00943889
N2	Tetracycline (hydrochloride)	0.0715	0.0199		N2	wt	Minocycline	33	-	0	0.00996667		N2	wt	Doxycycline	50	0.00550694		N2	wt	Vemurafenib	10	Chlorpromazine	2	0.0087641		N2	wt	Vemurafenib	10	Olanzapine	200	0.0108292
N2	Tetracycline (hydrochloride)	0.0715	0.0143846		N2	wt	Minocycline	33	-	0	0.00962917		N2	wt	Doxycycline	50	0.00397262		N2	wt	Vemurafenib	10	Chlorpromazine	2	0.0111767		N2	wt	Vemurafenib	20	Olanzapine	200	0.00412593
N2	Tetracycline (hydrochloride)	0.0715	0.02295		N2	wt	Minocycline	33	-	0	0.00811429		N2	wt	Doxycycline	50	0.00288194		N2	wt	Vemurafenib	10	Chlorpromazine	2	0.012975		N2	wt	Vemurafenib	20	Olanzapine	200	0.00630769
N2	Tetracycline (hydrochloride)	0.0715	0.02479		N2	wt	Minocycline	33	-	0	0.00818334		N2	wt	Doxycycline	50	0.00417121		N2	wt	Vemurafenib	10	Chlorpromazine	2	0.0164667		N2	wt	Vemurafenib	20	Olanzapine	200	0.00537407
N2	Tetracycline (hydrochloride)	0.0715	0.02312		N2	wt	Minocycline	33	-	0	0.00788		N2	wt	Doxycycline	50	0.00365		N2	wt	Vemurafenib	10	Chlorpromazine	2	0.0130714		N2	wt	Vemurafenib	20	Olanzapine	200	0.00756061
N2	Tetracycline (hydrochloride)	0.0715	0.0233571		N2	wt	Minocycline	33	-	0	0.0109133		N2	wt	Doxycycline	50	0.00419375		N2	wt	Vemurafenib	10	Chlorpromazine	2	0.01416		N2	wt	Vemurafenib	20	Olanzapine	200	0.00688333
N2	Tetracycline (hydrochloride)	0.0715	0.0272636		N2	wt	Minocycline	33	-	0	0.00636222		N2	wt	Doxycycline	50	0.00529849		N2	wt	Vemurafenib	10	Chlorpromazine	2	0.0102222		N2	wt	Vemurafenib	20	Olanzapine	200	0.00337333
N2	Tetracycline (hydrochloride)	0.0715	0.02282		N2	wt	Minocycline	33	-	0	0.007		N2	wt	Doxycycline	50	0.0080625		N2	wt	Vemurafenib	10	Chlorpromazine	2	0.00957549		N2	wt	Vemurafenib	20	Olanzapine	200	0.0108417
N2	Tetracycline (hydrochloride)	0.0715	0.030625		N2	wt	Minocycline	33	-	0	0.0092963		N2	wt	Doxycycline	50	0.00619028		N2	wt	Vemurafenib	10	Chlorpromazine	2	0.0125517		N2	wt	Vemurafenib	20	Olanzapine	200	0.00230556
N2	Tetracycline (hydrochloride)	0.0715	0.0193364		N2	wt	Minocycline	33	-	0	0.0075		N2	wt	Doxycycline	50	0.00556538		N2	wt	Vemurafenib	10	Chlorpromazine	2	0.00725167		N2	wt	Vemurafenib	33	Olanzapine	200	0.00386795
N2	Tetracycline (hydrochloride)	0.0715	0.0203286		N2	wt	Minocycline	33	-	0	0.00877778		N2	wt	Doxycycline	50	0.00837917		N2	wt	Vemurafenib	10	Chlorpromazine	2	0.0119548		N2	wt	Vemurafenib	33	Olanzapine	200	0.00412619
N2	Tetracycline (hydrochloride)	0.0715	0.0221571		N2	wt	Minocycline	33	-	0	0.01025		N2	wt	Doxycycline	50	0.00829615		N2	wt	Vemurafenib	10	Chlorpromazine	2	0.00927444		N2	wt	Vemurafenib	33	Olanzapine	200	0.00229167
N2	Tetracycline (hydrochloride)	0.0715	0.0216		N2	wt	Minocycline	33	-	0	0.00541667		N2	wt	Doxycycline	50	0.00792361		N2	wt	Vemurafenib	10	Chlorpromazine	2	0.0097375		N2	wt	Vemurafenib	33	Olanzapine	200	0.00435972
N2	Tylosin	0.0689	0.02022		N2	wt	Minocycline	33	-	0	0.00663889		N2	wt	Doxycycline	50	0.00856667		N2	wt	Vemurafenib	10	Chlorpromazine	2	0.0117786		N2	wt	Vemurafenib	33	Olanzapine	200	0.004735
N2	Tylosin	0.0689	0.0260286		N2	wt	Minocycline	33	-	0	0.0099381		N2	wt	Doxycycline	50	0.0130583		N2	wt	Vemurafenib	10	Chlorpromazine	2	0.00551833		N2	wt	Vemurafenib	33	Olanzapine	200	0.00363056
N2	Tylosin	0.0689	0.0259875		N2	wt	Minocycline	33	-	0	0.00738		N2	wt	Scopine	0.1	0.0102796		N2	wt	Vemurafenib	10	Chlorpromazine	2	0.00928167		N2	wt	Vemurafenib	33	Olanzapine	200	0.00152917
N2	Tylosin	0.0689	0.0130571		N2	wt	Minocycline	33	-	0	0.00979		N2	wt	Scopine	0.1	0.00661167		N2	wt	Vemurafenib	10	Chlorpromazine	2	0.0117179		N2	wt	Vemurafenib	33	Olanzapine	200	0.00392143
N2	Tylosin	0.0689	0.0241429		N2	wt	Minocycline	33	-	0	0.00869667		N2	wt	Scopine	0.1	0.00507778		N2	wt	Vemurafenib	20	Chlorpromazine	2	0.00706515		N2	wt	Vemurafenib	33	Olanzapine	200	0.00167963
N2	Tylosin	0.0689	0.0201545		N2	wt	Minocycline	33	-	0	0.00617666		N2	wt	Scopine	0.1	0.0081		N2	wt	Vemurafenib	20	Chlorpromazine	2	0.00955		N2	wt	Vemurafenib	33	Olanzapine	200	0.00423095
N2	Tylosin	0.0689	0.0218857		N2	wt	Minocycline	33	-	0	0.00690667		N2	wt	Scopine	0.1	0.00863889		N2	wt	Vemurafenib	20	Chlorpromazine	2	0.0115729		N2	wt	Vemurafenib	33	Olanzapine	200	0.00305972
N2	Tylosin	0.0689	0.0285333		N2	wt	Minocycline	33	-	0	0.00487843		N2	wt	Scopine	0.1	0.007205		N2	wt	Vemurafenib	20	Chlorpromazine	2	0.00696833		N2	wt	Vemurafenib	33	Olanzapine	200	0.00728167
N2	Tylosin	0.0689	0.0200556		N2	wt	Minocycline	33	-	0	0.0066037		N2	wt	Scopine	0.1	0.00765208		N2	wt	Vemurafenib	20	Chlorpromazine	2	0.0085106		N2	wt	Vemurafenib	33	Olanzapine	200	0.00313485
N2	Tylosin	0.0689	0.0209667		N2	wt	Minocycline	33	-	0	0.0076619		N2	wt	Scopine	0.1	0.0104653		N2	wt	Vemurafenib	20	Chlorpromazine	2	0.0116431		N2	wt	Vemurafenib	33	Olanzapine	200	0.00733
N2	Tylosin	0.0689	0.009875		N2	wt	Minocycline	33	-	0	0.0062641		N2	wt	Scopine	0.1	0.0100889		N2	wt	Vemurafenib	20	Chlorpromazine	2	0.00647564		N2	wt	Vemurafenib	33	Olanzapine	200	0.00367361
N2	Tylosin	0.0689	0.0245667		N2	wt	Minocycline	33	-	0	0.00532083		N2	wt	Scopine	0.1	0.00806042		N2	wt	Vemurafenib	20	Chlorpromazine	2	0.00877639
N2	Tylosin	0.0689	0.0212909		N2	wt	Minocycline	33	-	0	0.00587179		N2	wt	Scopine	0.1	0.00714524		N2	wt	Vemurafenib	20	Chlorpromazine	2	0.00646818
N2	Tylosin	0.0689	0.026325		N2	wt	Minocycline	33	-	0	0.00688		N2	wt	Scopine	0.1	0.0107063		N2	wt	Vemurafenib	20	Chlorpromazine	2	0.00820185
N2	Tylosin (tartrate)	0.0711	0.020725		N2	wt	Minocycline	33	-	0	0.00478333		N2	wt	Scopine	0.1	0.011369		N2	wt	Vemurafenib	20	Chlorpromazine	2	0.00642812
N2	Tylosin (tartrate)	0.0711	0.02045		N2	wt	Minocycline	33	-	0	0.00617037		N2	wt	Scopine	0.1	0.00870476		N2	wt	Vemurafenib	20	Chlorpromazine	2	0.00679881
N2	Tylosin (tartrate)	0.0711	0.0162333		N2	wt	Minocycline	33	-	0	0.00646111		N2	wt	Scopine	0.1	0.00889048		N2	wt	Vemurafenib	20	Chlorpromazine	2	0.00523928
N2	Tylosin (tartrate)	0.0711	0.0217778		N2	wt	Minocycline	33	-	0	0.00541026		N2	wt	Scopine	0.1	0.00630667		N2	wt	Vemurafenib	20	Chlorpromazine	2	0.00895
N2	Tylosin (tartrate)	0.0711	0.023		N2	wt	Minocycline	33	-	0	0.00795238		N2	wt	Scopine	0.1	0.0087		N2	wt	Vemurafenib	20	Chlorpromazine	2	0.00714259
N2	Tylosin (tartrate)	0.0711	0.0237333		N2	wt	Minocycline	33	-	0	0.00492619		N2	wt	Scopine	0.1	0.0122		N2	wt	Vemurafenib	20	Chlorpromazine	2	0.00629167
N2	Tylosin (tartrate)	0.0711	0.013275		N2	wt	Minocycline	33	-	0	0.00479697		N2	wt	Scopine	0.1	0.00856191		N2	wt	Vemurafenib	20	Chlorpromazine	2	0.00910152
N2	Tylosin (tartrate)	0.0711	0.0206625		N2	wt	Minocycline	33	-	0	0.00675714		N2	wt	Scopine	0.1	0.00883333
N2	Tylosin (tartrate)	0.0711	0.024525		N2	wt	Minocycline	33	-	0	0.00474167		N2	wt	Scopine	0.1	0.00796979
N2	Tylosin (tartrate)	0.0711	0.01825		N2	wt	Minocycline	33	-	0	0.0055619		N2	wt	Scopine	0.1	0.00882111
N2	Tylosin (tartrate)	0.0711	0.0140222		N2	wt	Minocycline	33	-	0	0.00354333		N2	wt	Scopine	0.1	0.0117985
N2	Tylosin (tartrate)	0.0711	0.0204556		N2	wt	Minocycline	33	-	0	0.00489524		N2	wt	Scopine	0.1	0.00722949
N2	Tylosin (tartrate)	0.0711	0.0262818		N2	wt	Tigecycline	33	-	0	0.00470303		N2	wt	Scopine	0.1	0.00925139
N2	Tylosin (tartrate)	0.0711	0.0239		N2	wt	Tigecycline	33	-	0	0.00710417		N2	wt	Scopine	0.1	0.0102244
N2	Water	0.049	0.01536		N2	wt	Tigecycline	33	-	0	0.00602083		N2	wt	Scopine	0.1	0.00825667
N2	Water	0.049	0.0148		N2	wt	Tigecycline	33	-	0	0.00727407		N2	wt	Scopine	0.1	0.00963444
N2	Water	0.049	0.0159		N2	wt	Tigecycline	33	-	0	0.00605152		N2	wt	Scopine	0.1	0.00862361
N2	Water	0.049	0.0104		N2	wt	Tigecycline	33	-	0	0.00634074		N2	wt	Scopine	0.1	0.00931167
N2	Water	0.049	0.013475		N2	wt	Tigecycline	33	-	0	0.00603333		N2	wt	Scopine	0.1	0.0106202
N2	Water	0.049	0.0093917		N2	wt	Tigecycline	33	-	0	0.0070303		N2	wt	Scopine	0.1	0.00889405
N2	Water	0.049	0.0115769		N2	wt	Tigecycline	33	-	0	0.01238		N2	wt	Scopine	0.1	0.0108486
N2	Water	0.049	0.01722		N2	wt	Tigecycline	33	-	0	0.0127762		N2	wt	Scopine	0.1	0.00979375
N2	Water	0.049	0.01815		N2	wt	Tigecycline	33	-	0	0.00706667		N2	wt	Scopine	5	0.00827667
N2	Water	0.049	0.0161125		N2	wt	Tigecycline	33	-	0	0.00744762		N2	wt	Scopine	5	0.00966482
N2	Water	0.049	0.01755		N2	wt	Tigecycline	33	-	0	0.00968571		N2	wt	Scopine	5	0.007875
N2	Water	0.049	0.016525		N2	wt	Tigecycline	33	-	0	0.00786667		N2	wt	Scopine	5	0.0100562
N2	Water	0.049	0.0111		N2	wt	Tigecycline	33	-	0	0.00805238		N2	wt	Scopine	5	0.00784333
N2	Water	0.049	0.0184143		N2	wt	Tigecycline	33	-	0	0.00801		N2	wt	Scopine	5	0.00954048
N2	Water	0.049	0.0146		N2	wt	Tigecycline	33	-	0	0.00584848		N2	wt	Scopine	5	0.00714722
N2	Water	0.049	0.0126333		N2	wt	Tigecycline	33	-	0	0.00621333		N2	wt	Scopine	5	0.011515
N2	Water	0.049	0.01616		N2	wt	Tigecycline	33	-	0	0.00995556		N2	wt	Scopine	5	0.011445
N2	Water	0.049	0.01103		N2	wt	Tigecycline	33	-	0	0.00729524		N2	wt	Scopine	5	0.00669546
N2	Water	0.049	0.0157		N2	wt	Tigecycline	33	-	0	0.00705833		N2	wt	Scopine	5	0.00974524
N2	Water	0.049	0.015125		N2	wt	Tigecycline	33	-	0	0.00716944		N2	wt	Scopine	5	0.00805278
N2	Zoledronic acid (monohydrate)	0.0711	0.026275		N2	wt	Tigecycline	33	-	0	0.00378095		N2	wt	Scopine	5	0.0133167
N2	Zoledronic acid (monohydrate)	0.0711	0.02124		N2	wt	Tigecycline	33	-	0	0.00297255		N2	wt	Scopine	5	0.00732222
N2	Zoledronic acid (monohydrate)	0.0711	0.0236778		N2	wt	Tigecycline	33	-	0	0.00632222		N2	wt	Scopine	5	0.00772
N2	Zoledronic acid (monohydrate)	0.0711	0.0214833		N2	wt	Tigecycline	33	-	0	0.00534103		N2	wt	Scopine	5	0.0116111
N2	Zoledronic acid (monohydrate)	0.0711	0.0192833		N2	wt	Tigecycline	33	-	0	0.00443333		N2	wt	Scopine	5	0.0071
N2	Zoledronic acid (monohydrate)	0.0711	0.0227625		N2	wt	Tigecycline	33	-	0	0.00598182		N2	wt	Scopine	5	0.00772381
N2	Zoledronic acid (monohydrate)	0.0711	0.025		N2	wt	Tigecycline	33	-	0	0.00904333		N2	wt	Scopine	5	0.00703333
N2	Zoledronic acid (monohydrate)	0.0711	0.021		N2	wt	Tigecycline	33	-	0	0.00848333		N2	wt	Scopine	5	0.00845556
N2	Zoledronic acid (monohydrate)	0.0711	0.01992		N2	wt	Tigecycline	33	-	0	0.00895714		N2	wt	Scopine	5	0.00470667
N2	Zoledronic acid (monohydrate)	0.0711	0.0213727		N2	wt	Tigecycline	33	-	0	0.00791852		N2	wt	Scopine	5	0.0100952
N2	Zoledronic acid (monohydrate)	0.0711	0.0282667		N2	wt	Tigecycline	33	-	0	0.00553704		N2	wt	Scopine	5	0.00688667
N2	Zoledronic acid (monohydrate)	0.0711	0.0237		N2	wt	Tigecycline	33	-	0	0.0106611		N2	wt	Scopine	5	0.00942593
N2	Zoledronic acid (monohydrate)	0.0711	0.0239		N2	wt	Tigecycline	33	-	0	0.00853333		N2	wt	Scopine	5	0.00819667
N2	Zoledronic acid (monohydrate)	0.0711	0.02932		N2	wt	Tigecycline	33	-	0	0.0104417		N2	wt	Scopine	5	0.0110481
N2	aceclofenac	0.0676	0.0254625		N2	wt	Tigecycline	33	-	0	0.00856667		N2	wt	Scopine	5	0.00949048
N2	aceclofenac	0.0676	0.0087667		N2	wt	Tigecycline	33	-	0	0.00982778		N2	wt	Scopine	5	0.00863
N2	aceclofenac	0.0676	0.0154		N2	wt	Tigecycline	33	-	0	0.00647143		N2	wt	Scopine	5	0.00906923
N2	aceclofenac	0.0676	0.02624		N2	wt	Tigecycline	33	-	0	0.00846667		N2	wt	Scopine	5	0.00804103
N2	aceclofenac	0.0676	0.0356818		N2	wt	Tigecycline	33	-	0	0.0061		N2	wt	Scopine	5	0.0100692
N2	aceclofenac	0.0676	0.0161182		N2	wt	Tigecycline	33	-	0	0.0100242		N2	wt	Scopine	5	0.00858
N2	aceclofenac	0.0676	0.0239222		N2	wt	Tigecycline	33	-	0	0.00573889		N2	wt	Scopine	5	0.00991818
N2	aceclofenac	0.0676	0.02408		N2	wt	Tigecycline	33	-	0	0.00536		N2	wt	Scopine	5	0.0109567
N2	aceclofenac	0.0676	0.021125		N2	wt	Tigecycline	33	-	0	0.00572222		N2	wt	Scopine	5	0.0103
N2	aceclofenac	0.0676	0.0358125		N2	wt	Tigecycline	33	-	0	0.00455714		N2	wt	Scopine	5	0.00931111
N2	aceclofenac	0.0676	0.0095667		N2	wt	Tigecycline	33	-	0	0.00740833		N2	wt	Scopine	5	0.00913667
N2	aceclofenac	0.0676	0.0219727		N2	wt	Tigecycline	33	-	0	0.00425		N2	wt	Scopine	5	0.00779487
N2	aceclofenac	0.0676	0.022325		N2	wt	Tigecycline	33	-	0	0.00616667		N2	wt	Scopine	10	0.0117976
N2	allylthiourea	0.0575	0.0237		N2	wt	Tigecycline	33	-	0	0.00587179		N2	wt	Scopine	10	0.0122083
N2	allylthiourea	0.0575	0.0249667		N2	wt	Tigecycline	33	-	0	0.00688		N2	wt	Scopine	10	0.00687381
N2	allylthiourea	0.0575	0.0253333		N2	wt	Tigecycline	33	-	0	0.00478333		N2	wt	Scopine	10	0.0100056
N2	allylthiourea	0.0575	0.0257143		N2	wt	Tigecycline	33	-	0	0.00617037		N2	wt	Scopine	10	0.00647708
N2	allylthiourea	0.0575	0.02522		N2	wt	Tigecycline	33	-	0	0.00646111		N2	wt	Scopine	10	0.0104306
N2	allylthiourea	0.0575	0.02539		N2	wt	Tigecycline	33	-	0	0.00541026		N2	wt	Scopine	10	0.00888333
N2	allylthiourea	0.0575	0.0228667		N2	wt	Tigecycline	33	-	0	0.00795238		N2	wt	Scopine	10	0.00798055
N2	allylthiourea	0.0575	0.02135		N2	wt	Tigecycline	33	-	0	0.0073619		N2	wt	Scopine	10	0.0103218
N2	allylthiourea	0.0575	0.0249167		N2	wt	Tigecycline	33	-	0	0.00413333		N2	wt	Scopine	10	0.0100278
N2	allylthiourea	0.0575	0.0228		N2	wt	Tigecycline	33	-	0	0.004875		N2	wt	Scopine	10	0.00660714
N2	allylthiourea	0.0575	0.02544		N2	wt	Tigecycline	33	-	0	0.00655555		N2	wt	Scopine	10	0.0110194
N2	allylthiourea	0.0575	0.024475		N2	wt	Tigecycline	33	-	0	0.00892222		N2	wt	Scopine	10	0.0102979
N2	allylthiourea	0.0575	0.0141429		N2	wt	Tigecycline	33	-	0	0.00583704		N2	wt	Scopine	10	0.00981667
N2	allylthiourea	0.0575	0.025		N2	wt	Ampicillin	33	-	0	0.00921667		N2	wt	Scopine	10	0.00944722
N2	amantadine (hydrochloride)	0.0595	0.025075		N2	wt	Ampicillin	33	-	0	0.00728095		N2	wt	Scopine	10	0.00760833
N2	amantadine (hydrochloride)	0.0595	0.02526		N2	wt	Ampicillin	33	-	0	0.00725152		N2	wt	Scopine	10	0.00862292
N2	amantadine (hydrochloride)	0.0595	0.0216375		N2	wt	Ampicillin	33	-	0	0.00348889		N2	wt	Scopine	10	0.00699583
N2	amantadine (hydrochloride)	0.0595	0.027075		N2	wt	Ampicillin	33	-	0	0.00713333		N2	wt	Scopine	10	0.0101167
N2	amantadine (hydrochloride)	0.0595	0.031775		N2	wt	Ampicillin	33	-	0	0.0058619		N2	wt	Scopine	10	0.0100278
N2	amantadine (hydrochloride)	0.0595	0.0253833		N2	wt	Ampicillin	33	-	0	0.00497556		N2	wt	Scopine	10	0.0122146
N2	amantadine (hydrochloride)	0.0595	0.02405		N2	wt	Ampicillin	33	-	0	0.00842593		N2	wt	Scopine	10	0.00762619
N2	amantadine (hydrochloride)	0.0595	0.0208214		N2	wt	Ampicillin	33	-	0	0.00583611		N2	wt	Scopine	10	0.0132083
N2	amantadine (hydrochloride)	0.0595	0.0227667		N2	wt	Ampicillin	33	-	0	0.00852778		N2	wt	Scopine	10	0.00897917
N2	amantadine (hydrochloride)	0.0595	0.02782		N2	wt	Ampicillin	33	-	0	0.00647407		N2	wt	Scopine	10	0.00787084
N2	amantadine (hydrochloride)	0.0595	0.02244		N2	wt	Ampicillin	33	-	0	0.00751		N2	wt	Scopine	10	0.00677917
N2	amantadine (hydrochloride)	0.0595	0.0226333		N2	wt	Ampicillin	33	-	0	0.0061		N2	wt	Scopine	10	0.0115292
N2	amantadine (hydrochloride)	0.0595	0.0270333		N2	wt	Ampicillin	33	-	0	0.00551333		N2	wt	Scopine	10	0.00908929
N2	amantadine (hydrochloride)	0.0595	0.022575		N2	wt	Ampicillin	33	-	0	0.00873333		N2	wt	Scopine	10	0.00955303
N2	aminothiazole	0.0549	0.0206923		N2	wt	Ampicillin	33	-	0	0.00815926		N2	wt	Scopine	10	0.00961548
N2	aminothiazole	0.0549	0.0278167		N2	wt	Ampicillin	33	-	0	0.00567692		N2	wt	Scopine	10	0.00860455
N2	aminothiazole	0.0549	0.0245		N2	wt	Ampicillin	33	-	0	0.00661852		N2	wt	Scopine	10	0.00931667
N2	aminothiazole	0.0549	0.0266571		N2	wt	Ampicillin	33	-	0	0.00722593		N2	wt	Scopine	10	0.00803929
N2	aminothiazole	0.0549	0.0194429		N2	wt	Ampicillin	33	-	0	0.00668611		N2	wt	Scopine	10	0.00757708
N2	aminothiazole	0.0549	0.0178889		N2	wt	Ampicillin	33	-	0	0.0078125		N2	wt	Scopine	10	0.00954306
N2	aminothiazole	0.0549	0.023675		N2	wt	Ampicillin	33	-	0	0.00973637		N2	wt	Scopine	10	0.00823472
N2	aminothiazole	0.0549	0.02565		N2	wt	Ampicillin	33	-	0	0.00773637		N2	wt	Scopine	10	0.00817121
N2	aminothiazole	0.0549	0.0302		N2	wt	Ampicillin	33	-	0	0.00587949		N2	wt	Scopine	10	0.00957308
N2	aminothiazole	0.0549	0.0282		N2	wt	Ampicillin	33	-	0	0.00585		N2	wt	Scopine	20	0.00564444
N2	aminothiazole	0.0549	0.0259		N2	wt	Ampicillin	33	-	0	0.00505278		N2	wt	Scopine	20	0.0103
N2	aminothiazole	0.0549	0.02138		N2	wt	Ampicillin	33	-	0	0.00930417		N2	wt	Scopine	20	0.00685555
N2	aminothiazole	0.0549	0.0235667		N2	wt	Ampicillin	33	-	0	0.00482963		N2	wt	Scopine	20	0.0101611
N2	aminothiazole	0.0549	0.0234727		N2	wt	Ampicillin	33	-	0	0.00606667		N2	wt	Scopine	20	0.0130333
N2	arbidol (hydrochloride)	0.094	0.012225		N2	wt	Ampicillin	33	-	0	0.00825417		N2	wt	Scopine	20	0.01036
N2	arbidol (hydrochloride)	0.094	0.0223		N2	wt	Ampicillin	33	-	0	0.0109833		N2	wt	Scopine	20	0.0123667
N2	arbidol (hydrochloride)	0.094	0.0202111		N2	wt	Ampicillin	33	-	0	0.00694		N2	wt	Scopine	20	0.00710833
N2	arbidol (hydrochloride)	0.094	0.0252333		N2	wt	Ampicillin	33	-	0	0.00737333		N2	wt	Scopine	20	0.00610556
N2	arbidol (hydrochloride)	0.094	0.0193556		N2	wt	Ampicillin	33	-	0	0.00869524		N2	wt	Scopine	20	0.00729445
N2	arbidol (hydrochloride)	0.094	0.0215		N2	wt	Ampicillin	33	-	0	0.00642121		N2	wt	Scopine	20	0.0134
N2	arbidol (hydrochloride)	0.094	0.0163167		N2	wt	Ampicillin	33	-	0	0.00843333		N2	wt	Scopine	20	0.00847143
N2	arbidol (hydrochloride)	0.094	0.0235875		N2	wt	Ampicillin	33	-	0	0.00837333		N2	wt	Scopine	20	0.011263
N2	arbidol (hydrochloride)	0.094	0.0225111		N2	wt	Ampicillin	33	-	0	0.010597		N2	wt	Scopine	20	0.0120852
N2	arbidol (hydrochloride)	0.094	0.0125667		N2	wt	Ampicillin	33	-	0	0.00648095		N2	wt	Scopine	20	0.00775476
N2	arbidol (hydrochloride)	0.094	0.0237833		N2	wt	Ampicillin	33	-	0	0.00558572		N2	wt	Scopine	20	0.008125
N2	arbidol (hydrochloride)	0.094	0.0255833		N2	wt	Ampicillin	33	-	0	0.00664167		N2	wt	Scopine	20	0.00911528
N2	arbidol (hydrochloride)	0.094	0.0264333		N2	wt	Ampicillin	33	-	0	0.00869697		N2	wt	Scopine	20	0.00862619
N2	arbidol (hydrochloride)	0.094	0.0335429		N2	wt	Ampicillin	33	-	0	0.00823334		N2	wt	Scopine	20	0.00781146
N2	argatroban (monohydrate)	0.0704	0.0220167		N2	wt	Ampicillin	33	-	0	0.00777333		N2	wt	Scopine	20	0.00844167
N2	argatroban (monohydrate)	0.0704	0.0223		N2	wt	Ampicillin	33	-	0	0.00612121		N2	wt	Scopine	20	0.00952436
N2	argatroban (monohydrate)	0.0704	0.02692		N2	wt	Ampicillin	33	-	0	0.00593333		N2	wt	Scopine	20	0.00827917
N2	argatroban (monohydrate)	0.0704	0.02194		N2	wt	Ampicillin	33	-	0	0.00418334		N2	wt	Scopine	20	0.0100682
N2	argatroban (monohydrate)	0.0704	0.0235833		N2	wt	Ampicillin	33	-	0	0.00845333		N2	wt	Scopine	20	0.00918333
N2	argatroban (monohydrate)	0.0704	0.02396		N2	wt	Ampicillin	33	-	0	0.0047		N2	wt	Scopine	20	0.00950882
N2	argatroban (monohydrate)	0.0704	0.02382		N2	wt	Ampicillin	33	-	0	0.00511482		N2	wt	Scopine	20	0.00916795
N2	argatroban (monohydrate)	0.0704	0.01984		N2	wt	Ampicillin	33	-	0	0.00437408		N2	wt	Scopine	20	0.00907549
N2	argatroban (monohydrate)	0.0704	0.0207182		N2	wt	Ampicillin	33	-	0	0.00337		N2	wt	Scopine	20	0.00819062
N2	argatroban (monohydrate)	0.0704	0.0219143		N2	wt	Ampicillin	33	-	0	-0.000988887		N2	wt	Scopine	20	0.00855926
N2	argatroban (monohydrate)	0.0704	0.0213667		N2	wt	Ampicillin	33	-	0	0.00645556		N2	wt	Scopine	20	0.00588333
N2	argatroban (monohydrate)	0.0704	0.0198167		N2	wt	Ampicillin	33	-	0	0.00549375		N2	wt	Scopine	20	0.0136611
N2	argatroban (monohydrate)	0.0704	0.0213375		N2	wt	Ampicillin	33	-	0	0.00413334		N2	wt	Scopine	20	0.0104571
N2	argatroban (monohydrate)	0.0704	0.0206455		N2	wt	Streptomicin	33	-	0	0.00882963		N2	wt	Scopine	20	0.0121333
N2	avanafil	0.0756	0.021425		N2	wt	Streptomicin	33	-	0	0.00792857		N2	wt	Scopine	20	0.00893333
N2	avanafil	0.0756	0.0196429		N2	wt	Streptomicin	33	-	0	0.00748485		N2	wt	Scopine	20	0.00878333
N2	avanafil	0.0756	0.021		N2	wt	Streptomicin	33	-	0	0.00939166		N2	wt	Scopine	33	0.00857639
N2	avanafil	0.0756	0.0202429		N2	wt	Streptomicin	33	-	0	0.0106		N2	wt	Scopine	33	0.00865278
N2	avanafil	0.0756	0.0211375		N2	wt	Streptomicin	33	-	0	0.00589		N2	wt	Scopine	33	0.0166944
N2	avanafil	0.0756	0.02395		N2	wt	Streptomicin	33	-	0	0.00665		N2	wt	Scopine	33	0.00915208
N2	avanafil	0.0756	0.0200778		N2	wt	Streptomicin	33	-	0	0.00731905		N2	wt	Scopine	33	0.00778333
N2	avanafil	0.0756	0.0208572		N2	wt	Streptomicin	33	-	0	0.00923333		N2	wt	Scopine	33	0.009775
N2	avanafil	0.0756	0.024275		N2	wt	Streptomicin	33	-	0	0.00622667		N2	wt	Scopine	33	0.00935
N2	avanafil	0.0756	0.03266		N2	wt	Streptomicin	33	-	0	0.00675		N2	wt	Scopine	33	0.00955476
N2	avanafil	0.0756	0.0194091		N2	wt	Streptomicin	33	-	0	0.00406111		N2	wt	Scopine	33	0.00874524
N2	avanafil	0.0756	0.02495		N2	wt	Streptomicin	33	-	0	0.00663333		N2	wt	Scopine	33	0.00392916
N2	avanafil	0.0756	0.0183167		N2	wt	Streptomicin	33	-	0	0.0066625		N2	wt	Scopine	33	0.0102896
N2	avanafil	0.0756	0.0205667		N2	wt	Streptomicin	33	-	0	0.00757143		N2	wt	Scopine	33	0.00929722
N2	azelaic acid	0.2345	-0.0130462		N2	wt	Streptomicin	33	-	0	0.00668666		N2	wt	Scopine	33	0.00969815
N2	azelaic acid	0.2345	0.0210667		N2	wt	Streptomicin	33	-	0	0.00894848		N2	wt	Scopine	33	0.00706481
N2	azelaic acid	0.2345	0.0069222		N2	wt	Streptomicin	33	-	0	0.00966666		N2	wt	Scopine	33	0.00613666
N2	azelaic acid	0.2345	-0.00844		N2	wt	Streptomicin	33	-	0	0.0102833		N2	wt	Scopine	33	0.00980555
N2	azelaic acid	0.2345	0.0048556		N2	wt	Streptomicin	33	-	0	0.00809166		N2	wt	Scopine	33	0.00763
N2	azelaic acid	0.2345	-0.01635		N2	wt	Streptomicin	33	-	0	0.00848148		N2	wt	Scopine	33	0.0067875
N2	azelaic acid	0.2345	-0.0039		N2	wt	Streptomicin	33	-	0	0.00618148		N2	wt	Scopine	33	0.00794166
N2	azelaic acid	0.2345	0.0070909		N2	wt	Streptomicin	33	-	0	0.00850417		N2	wt	Scopine	33	0.00694583
N2	azelaic acid	0.2345	-0.0131		N2	wt	Streptomicin	33	-	0	0.00538485		N2	wt	Scopine	33	0.00833055
N2	azelaic acid	0.2345	0.0165333		N2	wt	Streptomicin	33	-	0	0.00818205		N2	wt	Scopine	33	0.0101833
N2	azelaic acid	0.2345	-0.0024667		N2	wt	Streptomicin	33	-	0	0.00747407		N2	wt	Scopine	33	0.0066875
N2	azelaic acid	0.2345	-0.002125		N2	wt	Streptomicin	33	-	0	0.0104167		N2	wt	Scopine	33	0.00547381
N2	azelaic acid	0.2345	-0.014925		N2	wt	Streptomicin	33	-	0	0.00645333		N2	wt	Scopine	33	0.00973148
N2	azelaic acid	0.2345	-0.0068		N2	wt	Streptomicin	33	-	0	0.00667083		N2	wt	Scopine	33	0.00940238
N2	azelastine (hydrochloride)	0.0723	0.02398		N2	wt	Streptomicin	33	-	0	0.00408333		N2	wt	Scopine	33	0.00879848
N2	azelastine (hydrochloride)	0.0723	0.0167857		N2	wt	Streptomicin	33	-	0	0.00783		N2	wt	Scopine	33	0.00988809
N2	azelastine (hydrochloride)	0.0723	0.0261714		N2	wt	Streptomicin	33	-	0	0.00839		N2	wt	Scopine	33	0.0104986
N2	azelastine (hydrochloride)	0.0723	0.0185769		N2	wt	Streptomicin	33	-	0	0.00896667		N2	wt	Scopine	33	0.009815
N2	azelastine (hydrochloride)	0.0723	0.0281		N2	wt	Streptomicin	33	-	0	0.00879334		N2	wt	Scopine	33	0.0100463
N2	azelastine (hydrochloride)	0.0723	0.0247571		N2	wt	Streptomicin	33	-	0	0.00936296		N2	wt	Scopine	33	0.00838636
N2	azelastine (hydrochloride)	0.0723	0.0190667		N2	wt	Streptomicin	33	-	0	0.00944444		N2	wt	Scopine	33	0.00776389
N2	azelastine (hydrochloride)	0.0723	0.0195		N2	wt	Streptomicin	33	-	0	0.00486667		N2	wt	Scopine	33	0.0105597
N2	azelastine (hydrochloride)	0.0723	0.0224625		N2	wt	Streptomicin	33	-	0	0.00520476		N2	wt	Scopine	33	0.00955303
N2	azelastine (hydrochloride)	0.0723	0.02674		N2	wt	Streptomicin	33	-	0	0.007		N2	wt	Scopine	33	0.00932619
N2	azelastine (hydrochloride)	0.0723	0.02406		N2	wt	Streptomicin	33	-	0	0.00533333		N2	wt	Scopine	50	0.0142833
N2	azelastine (hydrochloride)	0.0723	0.0204667		N2	wt	Streptomicin	33	-	0	0.00507917		N2	wt	Scopine	50	0.00929545
N2	azelastine (hydrochloride)	0.0723	0.0228571		N2	wt	Streptomicin	33	-	0	0.00545		N2	wt	Scopine	50	0.009425
N2	azelastine (hydrochloride)	0.0723	0.0187636		N2	wt	Streptomicin	33	-	0	0.00486		N2	wt	Scopine	50	0.015075
N2	b-estradiol 17-acetate	0.0686	0.0213375		N2	wt	Streptomicin	33	-	0	0.0065037		N2	wt	Scopine	50	0.00795694
N2	b-estradiol 17-acetate	0.0686	0.02452		N2	wt	Streptomicin	33	-	0	0.00648571		N2	wt	Scopine	50	0.009525
N2	b-estradiol 17-acetate	0.0686	0.0268		N2	wt	Streptomicin	33	-	0	0.00566111		N2	wt	Scopine	50	0.00719762
N2	b-estradiol 17-acetate	0.0686	0.024		N2	wt	Streptomicin	33	-	0	0.00551667		N2	wt	Scopine	50	0.0100833
N2	b-estradiol 17-acetate	0.0686	0.0187714		N2	wt	Streptomicin	33	-	0	0.00281404		N2	wt	Scopine	50	0.00779848
N2	b-estradiol 17-acetate	0.0686	0.0232		N2	wt	Streptomicin	33	-	0	0.00603704		N2	wt	Scopine	50	0.00921389
N2	b-estradiol 17-acetate	0.0686	0.0221		N2	wt	Streptomicin	33	-	0	0.00306111		N2	wt	Scopine	50	0.00796852
N2	b-estradiol 17-acetate	0.0686	0.02719		N2	wt	Streptomicin	33	-	0	0.00586666		N2	wt	Scopine	50	0.00782292
N2	b-estradiol 17-acetate	0.0686	0.0192333		N2	wt	Streptomicin	33	-	0	0.00538095		N2	wt	Scopine	50	0.00900833
N2	b-estradiol 17-acetate	0.0686	0.0128333		N2	wt	Streptomicin	33	-	0	0.00637778		N2	wt	Scopine	50	0.0112167
N2	b-estradiol 17-acetate	0.0686	0.0210667		N2	wt	Streptomicin	33	-	0	0.00476061		N2	wt	Scopine	50	0.00831667
N2	b-estradiol 17-acetate	0.0686	0.0112375		N2	wt	Streptomicin	33	-	0	0.0050375		N2	wt	Scopine	50	0.0137528
N2	b-estradiol 17-acetate	0.0686	0.0237		N2	wt	Streptomicin	33	-	0	0.00655		N2	wt	Scopine	50	0.00869722
N2	b-estradiol 17-acetate	0.0686	0.02095		N2	wt	Streptomicin	33	-	0	0.00501429		N2	wt	Scopine	50	0.00856875
N2	besifloxacin (hydrochloride)	0.0873	0.018325		N2	wt	Streptomicin	33	-	0	0.00558		N2	wt	Scopine	50	0.0100985
N2	besifloxacin (hydrochloride)	0.0873	0.02082		N2	wt	Streptomicin	33	-	0	0.00948333		N2	wt	Scopine	50	0.0102639
N2	besifloxacin (hydrochloride)	0.0873	0.0168		N2	wt	Streptomicin	33	-	0	0.00626667		N2	wt	Scopine	50	0.00760897
N2	besifloxacin (hydrochloride)	0.0873	0.0239667		N2	wt	Streptomicin	33	-	0	0.00386667		N2	wt	Scopine	50	0.01155
N2	besifloxacin (hydrochloride)	0.0873	0.0223818		N2	wt	Streptomicin	33	-	0	0.00728571		N2	wt	Scopine	50	0.00853542
N2	besifloxacin (hydrochloride)	0.0873	0.0287		N2	wt	Streptomicin	33	-	0	0.00832667		N2	wt	Scopine	50	0.00405417
N2	besifloxacin (hydrochloride)	0.0873	0.02494		N2	wt	water	0	Loxapine	50	0.01404		N2	wt	Scopine	50	0.00994375
N2	besifloxacin (hydrochloride)	0.0873	0.01958		N2	wt	water	0	Loxapine	50	0.0167167		N2	wt	Scopine	50	0.00688125
N2	besifloxacin (hydrochloride)	0.0873	0.0165769		N2	wt	water	0	Loxapine	50	0.0114958		N2	wt	Scopine	50	0.0101771
N2	besifloxacin (hydrochloride)	0.0873	0.0203		N2	wt	water	0	Loxapine	50	0.00871111		N2	wt	Scopine	50	0.0073875
N2	besifloxacin (hydrochloride)	0.0873	0.020675		N2	wt	water	0	Loxapine	50	0.015		N2	wt	Scopine	50	0.007475
N2	besifloxacin (hydrochloride)	0.0873	0.0149		N2	wt	water	0	Loxapine	50	0.0154857		N2	wt	Scopine	50	0.008975
N2	besifloxacin (hydrochloride)	0.0873	0.02396		N2	wt	water	0	Loxapine	50	0.0124167		N2	wt	Scopine	50	0.00746667
N2	besifloxacin (hydrochloride)	0.0873	0.01446		N2	wt	water	0	Loxapine	50	0.0157167		N2	wt	Scopine	50	0.00889524
N2	betamipron	0.0868	0.0172667		N2	wt	water	0	Loxapine	50	0.01067		N2	wt	Scopine	50	0.00933704
N2	betamipron	0.0868	0.02202		N2	wt	water	0	Loxapine	50	0.013875		N2	wt	Scopine	50	0.007075
N2	betamipron	0.0868	0.0229556		N2	wt	water	0	Loxapine	50	0.0132133		N2	wt	Scopine	50	0.0082
N2	betamipron	0.0868	0.0279889		N2	wt	water	0	Loxapine	50	0.0119		N2	wt	Scopine	50	0.0085375
N2	betamipron	0.0868	0.0225571		N2	wt	water	0	Loxapine	50	0.01854		N2	wt	Scopine	50	0.00848519
N2	betamipron	0.0868	0.01915		N2	wt	water	0	Loxapine	50	0.015375		N2	wt	Scopine	50	0.00853611
N2	betamipron	0.0868	0.02334		N2	wt	water	0	Loxapine	50	0.010975		N2	wt	Vemurafenib	0.1	0.00843333
N2	betamipron	0.0868	0.02013		N2	wt	water	0	Loxapine	50	0.0156889		N2	wt	Vemurafenib	0.1	0.00963077
N2	betamipron	0.0868	0.021875		N2	wt	water	0	Loxapine	50	0.0113571		N2	wt	Vemurafenib	0.1	0.0082625
N2	betamipron	0.0868	0.019325		N2	wt	water	0	Loxapine	50	0.0126633		N2	wt	Vemurafenib	0.1	0.0115417
N2	betamipron	0.0868	0.020475		N2	wt	water	0	Loxapine	50	0.0176238		N2	wt	Vemurafenib	0.1	0.00743889
N2	betamipron	0.0868	0.0226625		N2	wt	water	0	Loxapine	50	0.0128		N2	wt	Vemurafenib	0.1	0.01089
N2	betamipron	0.0868	0.0207333		N2	wt	water	0	Loxapine	50	0.013163		N2	wt	Vemurafenib	0.1	0.00886667
N2	betamipron	0.0868	0.01965		N2	wt	water	0	Loxapine	50	0.00934667		N2	wt	Vemurafenib	0.1	0.00885
N2	betaxolol	0.0563	0.0228417		N2	wt	water	0	Loxapine	50	0.0130667		N2	wt	Vemurafenib	0.1	0.00827917
N2	betaxolol	0.0563	0.0273857		N2	wt	water	0	Loxapine	50	0.0150556		N2	wt	Vemurafenib	0.1	0.00864762
N2	betaxolol	0.0563	0.025625		N2	wt	water	0	Loxapine	50	0.0141815		N2	wt	Vemurafenib	0.1	0.0115833
N2	betaxolol	0.0563	0.0236429		N2	wt	water	0	Loxapine	50	0.00881282		N2	wt	Vemurafenib	0.1	0.00579286
N2	betaxolol	0.0563	0.0262714		N2	wt	water	0	Loxapine	50	0.0063619		N2	wt	Vemurafenib	0.1	0.00418889
N2	betaxolol	0.0563	0.02425		N2	wt	water	0	Loxapine	50	0.0187048		N2	wt	Vemurafenib	0.1	0.00980667
N2	betaxolol	0.0563	0.02415		N2	wt	water	0	Loxapine	50	0.0132576		N2	wt	Vemurafenib	0.1	0.007925
N2	betaxolol	0.0563	0.0241167		N2	wt	water	0	Loxapine	50	0.0167857		N2	wt	Vemurafenib	0.1	0.00681666
N2	betaxolol	0.0563	0.0240111		N2	wt	water	0	Loxapine	50	0.0189056		N2	wt	Vemurafenib	0.1	0.00490278
N2	betaxolol	0.0563	0.022		N2	wt	water	0	Loxapine	50	0.0118051		N2	wt	Vemurafenib	0.1	0.007925
N2	betaxolol	0.0563	0.0247778		N2	wt	water	0	Loxapine	50	0.0200583		N2	wt	Vemurafenib	0.1	0.00824074
N2	betaxolol	0.0563	0.0274		N2	wt	water	0	Loxapine	50	0.0147533		N2	wt	Vemurafenib	0.1	0.00992564
N2	betaxolol	0.0563	0.0233667		N2	wt	water	0	Loxapine	50	0.0165867		N2	wt	Vemurafenib	0.1	0.0108222
N2	betaxolol	0.0563	0.0251143		N2	wt	water	0	Loxapine	50	0.0127867		N2	wt	Vemurafenib	0.1	0.00721667
N2	betaxolol (hydrochloride)	0.0631	0.0218222		N2	wt	water	0	Loxapine	50	0.0130259		N2	wt	Vemurafenib	1	0.0101259
N2	betaxolol (hydrochloride)	0.0631	0.0303333		N2	wt	water	0	Loxapine	50	0.01319		N2	wt	Vemurafenib	1	0.00880769
N2	betaxolol (hydrochloride)	0.0631	0.0261625		N2	wt	water	0	Loxapine	50	0.0131238		N2	wt	Vemurafenib	1	0.0101778
N2	betaxolol (hydrochloride)	0.0631	0.0253		N2	wt	water	0	Loxapine	50	0.0118481		N2	wt	Vemurafenib	1	0.00970417
N2	betaxolol (hydrochloride)	0.0631	0.0230444		N2	wt	water	0	Loxapine	50	0.01765		N2	wt	Vemurafenib	1	0.00899444
N2	betaxolol (hydrochloride)	0.0631	0.02674		N2	wt	water	0	Loxapine	50	0.0120556		N2	wt	Vemurafenib	1	0.00966852
N2	betaxolol (hydrochloride)	0.0631	0.0279143		N2	wt	water	0	Loxapine	50	0.012219		N2	wt	Vemurafenib	1	0.00715
N2	betaxolol (hydrochloride)	0.0631	0.02786		N2	wt	water	0	Loxapine	50	0.0138444		N2	wt	Vemurafenib	1	0.009205
N2	betaxolol (hydrochloride)	0.0631	0.0251667		N2	wt	water	0	Loxapine	50	0.0126875		N2	wt	Vemurafenib	1	0.00840185
N2	betaxolol (hydrochloride)	0.0631	0.02178		N2	wt	water	0	Loxapine	50	0.0143926		N2	wt	Vemurafenib	1	0.00961042
N2	betaxolol (hydrochloride)	0.0631	0.0212		N2	wt	water	0	Loxapine	50	0.0125433		N2	wt	Vemurafenib	1	0.00945972
N2	betaxolol (hydrochloride)	0.0631	0.0210333		N2	wt	water	0	Loxapine	50	0.0159933		N2	wt	Vemurafenib	1	0.00997639
N2	betaxolol (hydrochloride)	0.0631	0.0220375		N2	wt	water	0	Loxapine	50	0.0156417		N2	wt	Vemurafenib	1	0.007615
[truncated: 1,937 more rows]

## Sheet: Fig 3
Fig. 3A			Fig. 3B				Fig. 3C													Fig. 3D			Fig. 3E			3F
[truncated: 204 more rows]

## Sheet: Fig. 4
Fig.4C						Fig.4D						Fig.4E
[truncated: 1,662 more rows]

[truncated: 3 more sheets: Supplemental figure 1, Supplemental figure 2, Supplemental figure 3]
